# Supplementary material for: Evaluation of Sample Preparation Strategies for Human Milk and Plasma Proteomics
Source: Molecules. 2021 Nov 11;26(22):6816. doi: 10.3390/molecules26226816 (PMC8618985; doi:10.3390/molecules26226816)
Supplement: Supplementary file 1 [file molecules-26-06816-s001.zip]

Archive with 2 entries (2 files):
- Supplementary tables.xlsx
- SupplementFigures.pdf
