# Supplementary material for: Evaluation of Sample Preparation Strategies for Human Milk and Plasma Proteomics
Source: Molecules. 2021 Nov 11;26(22):6816. doi: 10.3390/molecules26226816 (PMC8618985; doi:10.3390/molecules26226816)
Supplement: Supplementary file 1 [file molecules-26-06816-s001.zip › Supplementary tables.xlsx]

## Sheet: Table S1_DnaK
Table S1. DnaK peptides identified by n-RPC-ESI-MS/MS in FASP and in-solution digests
Peptide	MC	PTM	Start	End	Length	Uniq	Mass	m/z	z	RT	ppm	-10lgP	ISD	FASP
R.VLENAEGDRTTPSIIAYTQDGETLVGQPAKR.Q	2		26	56	31	Y	3328.69	833.181	4	53.53	2	200	x	x
K.RIINEPTAAALAYGLDK.G	1		167	183	17	Y	1814.99	606.005	3	51.84	1.7	200	x	x
K.HSQVFSTAEDNQSAVTIHVLQGER.K	0		422	445	24	Y	2652.29	664.08	4	48.18	0.3	166.65	x	x
R.TTPSIIAYTQDGETLVGQPAKR.Q	1		35	56	22	Y	2345.22	782.753	3	53.62	6.6	164.14	x	x
K.NTTIPTKHSQVFSTAEDNQSAVTIHVLQGER.K	1		415	445	31	Y	3407.71	852.935	4	47.68	1.6	152.35	x
K.SLGQFNLDGINPAPR.G	0		453	467	15	Y	1597.82	799.918	2	56.29	0.7	150.32	x	x
R.IINEPTAAALAYGLDK.G	0		168	183	16	Y	1658.89	830.453	2	55.46	1.6	147.47	x	x
R.DAEANAEADRKFEELVQTR.N	2		518	536	19	Y	2191.05	731.357	3	48.56	-1.1	145.86	x	x
R.QAVTNPQNTLFAIKR.L	1		57	71	15	Y	1699.94	567.653	3	46.19	0.2	141.57	x	x
K.RIINEPTAAALAYGLDKGTGNR.T	2		167	188	22	Y	2300.22	767.747	3	49.27	-1.4	137.89	x
K.IIAADNGDAWVEVK.G	0		93	106	14	Y	1499.76	750.889	2	48.47	0.3	131.27	x	x
K.MAPPQISAEVLKK.M	1		110	122	13	Y	1410.79	471.272	3	44.6	1.8	129.84	x	x
K.TFEVLATNGDTHLGGEDFDSR.L	0		215	235	21	Y	2280.03	1141.02	2	52.35	1.9	129.68	x	x
R.AADNKSLGQFNLDGINPAPR.G	1		448	467	20	Y	2097.06	700.029	3	51.71	1.6	128.76	x	x
R.TTPSIIAYTQDGETLVGQPAK.R	0		35	55	21	Y	2189.12	1095.57	2	57.06	0.4	127.43	x	x
K.IIAADNGDAWVEVKGQK.M	1		93	109	17	Y	1812.94	907.474	2	42.77	-2	125.44	x
R.QAVTNPQNTLFAIK.R	0		57	70	14	Y	1543.84	772.926	2	51.22	0.8	125.28	x	x
K.HSQVFSTAEDNQSAVTIHVLQGERK.R	1		422	446	25	Y	2780.38	696.105	4	44.66	2.9	124.09	x
R.IINEPTAAALAYGLDKGTGNR.T	1		168	188	21	Y	2144.12	715.713	3	52.64	-2.1	122.91	x	x
R.KDVNPDEAVAIGAAVQGGVLTGDVK.D	1		363	387	25	Y	2422.27	808.428	3	58.68	-3.4	122.16	x	x
R.FQDEEVQRDVSIMPFK.I	1		77	92	16	Y	1966.95	984.48	2	53.84	0.2	118.56	x
K.ASSGLNEDEIQK.M	0		503	514	12	Y	1289.61	645.813	2	27.64	0.5	118.1	x	x
R.KQVEEAGDKLPADDK.T	2		548	562	15	Y	1641.82	548.282	3	7.55	1.5	116.36		x
K.VAEFFGKEPR.K	1		353	362	10	Y	1178.61	590.312	2	36.75	0.6	116.18	x	x
R.LINYLVEEFKKDQGIDLR.N	2		236	253	18	Y	2192.18	549.053	4	61.17	-0.9	115.32	x
K.M(+15.99)APPQISAEVLKK.M	1	Oxidation (M)	110	122	13	Y	1426.79	476.602	3	40.08	-0.5	114.31	x	x
R.AKLESLVEDLVNR.S	1		303	315	13	Y	1484.82	743.416	2	61.43	-1.2	113.66	x	x
K.RQAVTNPQNTLFAIKR.L	2		56	71	16	Y	1856.04	619.687	3	42.03	1	112.13	x
R.NQGDHLLHSTR.K	0		537	547	11	Y	1276.63	639.32	2	7.56	-1.1	111.06	x	x
R.RFQDEEVQRDVSIMPFK.I	2		76	92	17	Y	2123.05	531.77	4	50.56	1.6	108.82	x
K.LESLVEDLVNR.S	0		305	315	11	Y	1285.69	643.852	2	58.53	1.2	105.88	x	x
K.MQELAQVSQK.L	0		588	597	10	Y	1160.59	581.3	2	29.37	0.1	105.3	x	x
K.M(+15.99)APPQISAEVLK.K	0	Oxidation (M)	110	121	12	Y	1298.69	650.351	2	49.77	-2.1	104.27	x	x
R.LINYLVEEFKK.D	1		236	246	11	Y	1394.78	465.934	3	53.93	-0.1	102.08	x	x
K.MAPPQISAEVLK.K	0		110	121	12	Y	1282.7	642.356	2	50.02	1	101.8	x	x
K.IIGIDLGTTNSC(+57.02)VAIMDGTTPR.V	0	Carbamidomethylation	4	25	22	Y	2304.15	1153.08	2	62.64	2.8	100.8	x	x
K.FEELVQTR.N	0		529	536	8	Y	1020.52	511.269	2	36.17	-0.3	98.77	x	x
K.KVAEFFGKEPR.K	2		352	362	11	Y	1306.7	436.575	3	32.96	0.5	98.73	x
K.ITIKASSGLNEDEIQK.M	1		499	514	16	Y	1744.92	873.466	2	39.43	-2.1	98.62	x
K.IIGIDLGTTNSC(+57.02)VAIM(+15.99)DGTTPR.V	0	Carbamidomethylation; Oxidation (M)	4	25	22	Y	2320.14	1161.07	2	56.86	-4	98.29	x	x
K.RQAVTNPQNTLFAIK.R	1		56	70	15	Y	1699.94	567.652	3	46.61	-1	98.26	x	x
K.M(+15.99)QELAQVSQK.L	0	Oxidation (M)	588	597	10	Y	1176.58	589.298	2	23.54	-0.2	97.34	x	x
K.RAADNKSLGQFNLDGINPAPR.G	2		447	467	21	Y	2253.16	564.298	4	48.37	0.1	96.47	x
K.IIGIDLGTTNSCVAIMDGTTPR.V	0		4	25	22	Y	2247.12	1124.57	2	67.02	-1.8	95.54	x
K.IELSSAQQTDVNLPYITADATGPK.H	0		271	294	24	Y	2531.28	1266.64	2	57.97	-4.8	92.97	x	x
K.ASSGLNEDEIQKMVR.D	1		503	517	15	Y	1675.82	559.615	3	45.28	2.3	92.2	x	x
K.QVEEAGDKLPADDK.T	1		549	562	14	Y	1513.73	757.87	2	7.83	0.1	91.96		x
R.VLENAEGDR.T	0		26	34	9	Y	1001.48	501.745	2	7.59	-2	88.34	x	x
R.LINYLVEEFK.K	0		236	245	10	Y	1266.69	634.35	2	60.72	-0.2	87.14	x	x
K.DQGIDLRNDPLAMQR.L	1		247	261	15	Y	1740.86	581.294	3	48.53	0.9	85.68	x
R.TIAVYDLGGGTFDISIIEIDEVDGEK.T	0		189	214	26	Y	2768.36	923.797	3	78.3	1.6	85.01		x
K.ASSGLNEDEIQKM(+15.99)VR.D	1	Oxidation (M)	503	517	15	Y	1691.81	564.946	3	36.2	0.9	84.87	x
R.DVSIMPFK.I	0		85	92	8	Y	935.479	468.746	2	52.56	-0.8	84.54	x	x
K.VAEFFGK.E	0		353	359	7	Y	796.412	399.213	2	40.79	-0.1	83.74	x	x
K.AKIELSSAQQTDVNLPYITADATGPK.H	1		269	294	26	Y	2730.41	911.146	3	54.9	3	82.71	x
K.KVAEFFGK.E	1		352	359	8	Y	924.507	463.259	2	33.72	-4.7	82.62	x	x
R.VLENAEGDRTTPSIIAYTQDGETLVGQPAK.R	1		26	55	30	Y	3172.59	1058.54	3	53.41	2.9	82.54	x
R.NDPLAMQR.L	0		254	261	8	Y	943.455	472.732	2	29.49	-5.5	81.6	x	x
R.RFQDEEVQRDVSIM(+15.99)PFK.I	2	Oxidation (M)	76	92	17	Y	2139.04	714.023	3	45.97	2.3	79.81	x
K.DDDVVDAEFEEVK.D	0		623	635	13	Y	1508.65	755.334	2	49.66	1.2	79.28		x
R.KFEELVQTR.N	1		528	536	9	Y	1148.62	575.317	2	32.57	1.1	79.08	x	x
R.DVSIM(+15.99)PFK.I	0	Oxidation (M)	85	92	8	Y	951.473	476.745	2	50.44	1.3	77.84	x	x
R.FQDEEVQRDVSIM(+15.99)PFK.I	1	Oxidation (M)	77	92	16	Y	1982.94	992.474	2	48.66	-3.8	76.79	x
R.NDPLAM(+15.99)QR.L	0	Oxidation (M)	254	261	8	Y	959.449	480.731	2	23.29	-1	73.31	x	x
K.VALQDAGLSVSDIDDVILVGGQTR.M	0		322	345	24	Y	2440.28	1221.14	2	70.26	-2.2	70.38	x	x
K.DVLLLDVTPLSLGIETMGGVMTTLIAK.N	0		388	414	27	Y	2799.54	934.183	3	99.05	-3.2	69.79		x
R.RFQDEEVQR.D	1		76	84	9	Y	1205.58	603.799	2	7.55	3.6	69.46	x	x
K.KTAEDYLGEPVTEAVITVPAYFNDAQR.Q	1		125	151	27	Y	2996.48	999.831	3	67.9	-1.4	68.57	x	x
K.LM(+15.99)EIAQQQHAQQQTAGADASANNAK.D	0	Oxidation (M)	598	622	25	Y	2639.24	880.755	3	7.85	2.2	68.4		x
R.FQDEEVQR.D	0		77	84	8	Y	1049.48	525.745	2	7.82	-1.2	68.31	x	x
K.TAIESALTALETALK.G	0		563	577	15	Y	1530.85	766.429	2	80.18	-5.1	66.12		x
K.DDDVVDAEFEEVKDK.K	1		623	637	15	Y	1751.77	584.93	3	47.57	-3.3	65.48		x
K.LMEIAQQQHAQQQTAGADASANNAK.D	0		598	622	25	Y	2623.24	875.422	3	32.3	1	64.22		x
R.DAEANAEADR.K	0		518	527	10	Y	1060.44	531.229	2	7.38	1.1	64.19		x
K.TAEDYLGEPVTEAVITVPAYFNDAQR.Q	0		126	151	26	Y	2868.38	957.133	3	71.65	-2.1	64.03	x	x
K.ITIKASSGLNEDEIQKMVR.D	2		499	517	19	Y	2131.13	711.383	3	49.1	-1	63.27	x
K.NTTIPTK.H	0		415	421	7	Y	773.428	387.723	2	7.63	3.4	61.32		x
R.MPMVQKK.V	1		346	352	7	Y	860.461	431.237	2	7.58	-1.1	58.89	x
K.DQGIDLR.N	0		247	253	7	Y	815.414	408.714	2	28.77	-1.2	58.71	x	x
R.IAGLEVK.R	0		160	166	7	Y	728.443	365.23	2	33.15	2.6	58.5	x	x
K.DAGRIAGLEVK.R	1		156	166	11	Y	1127.63	376.884	3	36.98	-0.5	56.47	x
K.AAIEAK.M	0		582	587	6	Y	601.343	602.351	1	3.49	1.1	56.35		x
R.DAEANAEADRK.F	1		518	528	11	Y	1188.54	595.279	2	1.62	4.7	49.57		x
K.KDQGIDLRNDPLAMQR.L	2		246	261	16	Y	1868.95	623.988	3	43.78	-5	44.1	x
R.NQGDHLLHSTRK.Q	1		537	548	12	Y	1404.72	469.253	3	7.35	10	42.84	x
R.NDPLAMQRLKEAAEK.A	2		254	268	15	Y	1712.89	571.971	3	40.25	1.6	35.21	x
K.DAGRIAGLEVKR.I	2		156	167	12	Y	1283.73	642.867	2	31.86	-8.9	34.33	x
R.LKEAAEK.A	1		262	268	7	Y	787.444	394.732	2	1.6	6.2	33.17		x
K.TAIESALTALETALKGEDK.A	1		563	581	19	Y	1960.04	654.356	3	77.08	5.1	32.42		x
K.DQGIDLRNDPLAM(+15.99)QR.L	1	Oxidation (M)	247	261	15	Y	1756.85	586.63	3	44.67	9.4	32.25	x
K.IIGIDLGTTNSCVAIM(+15.99)DGTTPR.V	0	Oxidation (M)	4	25	22	Y	2263.12	1132.57	2	59.51	0.8	30.04	x

## Sheet: Table S2_milk
Table S2. Peptides identified in FASP and in-solution digests of human milk. Both procedures were performed on protein extracts and additionally FASP was perfomed on an aliquot of the sample skipping the protein extraction step.
Protein Accession	Peptide	PTM	MC	Start	End	Length	Mass	m/z	z	RT (min)	ppm	-10lgP	Unique	WM_Fasp_noDnak	WM_Fasp	FM_Fasp_NoDnak	FM_Fasp	FM_ISD_noDnak	FM_ISD
A0A075B6K5	R.FSGSNSGNTATLTISR.A		0	80	95	16	1611.7853	806.8995	2	37.29	-0.5	94.11	Y	x	x	x	x	x	x
A0A0A0MRZ8	R.LLIYDASNR.A		0	66	74	9	1063.5662	532.7903	2	40.38	-0.1	79.94	Y	x	x	x	x	x	x
A0A0B4J1Y9	K.TEDTAVYYC(+57.02)AR	Carbamidomethylation	0	109	119	11	1347.5765	674.8018	2	32.22	9.3	51.79	Y	x	x	x	x
A0A0C4DH31	R.SDDTAVYYC(+57.02)AR	Carbamidomethylation	0	107	117	11	1319.5452	660.7825	2	31.66	4.1	79.27	Y		x	x	x	x	x
A0A0G2JMI3	K.KPGATVKISC(+57.02)K.V	Carbamidomethylation	1	32	42	11	1187.6696	594.8308	2	62.29	-18.9	31.95	Y			x
A0A0J9YVY3	K.AEDTAVYYC(+57.02)AR	Carbamidomethylation	0	107	117	11	1317.5659	659.7872	2	31.76	-4.7	93.43	N	x	x	x	x	x	x
A0A0J9YX35	R.AEDTAVYYC(+57.02)VK	Carbamidomethylation	0	107	117	11	1317.5911	659.7917	2	31.90	-16.9	60.75	Y	x
A0A0J9YXX1	K.ASDTAMYYC(+57.02)AR	Carbamidomethylation	0	107	117	11	1307.5275	654.7750	2	32.41	6.1	31.07	N					x
A0M8Q6	K.ADGSPVK.V		0	44	50	7	672.3442	673.3450	1	55.82	-9.7	32.52	N	x					x
A5A3E0	R.AVFPSIVGRPR.Q		1	729	739	11	1197.6981	599.8531	2	43.49	-5.3	46.66	N					x
A5A3E0	K.EAQSK.R		0	757	761	5	561.2758	562.2744	1	39.72	-15.6	29.77	N	x
A6NC98	R.QGPAGLGPK.K		0	957	965	9	823.4551	412.7283	2	37.07	-16.0	31.52	Y	x
A6NMZ7	R.NQITHTVSVFSER.T		0	409	421	13	1516.7634	506.6049	3	36.50	19.3	37.49	Y				x
B9A064	K.ADGSPVK.A		0	152	158	7	672.3442	673.3450	1	55.82	-9.7	32.52	N	x					x
O00300	K.YLHYDEETSHQLLC(+57.02)DK.C	Carbamidomethylation	0	28	43	16	2049.9102	684.3095	3	40.56	-1.7	48.46	Y		x	x	x
O00391	R.SALYSPSDPLTLLQADTVR.G		0	33	51	19	2046.0632	1024.0350	2	66.69	-3.8	83.59	Y					x	x
O00391	R.DFNIPGFPTVR.F		0	112	122	11	1261.6455	631.8313	2	62.86	2.0	55.93	Y		x
O00391	K.NGSGAVFPVAGADVQTLR.E		0	130	147	18	1757.9060	879.9589	2	51.87	-1.6	77.59	Y	x		x
O00391	K.LEEIDGFFAR.N		0	173	182	10	1195.5873	598.8007	2	55.33	-0.4	71.52	Y	x	x	x	x
O00391	R.EVALDLSQHK.G		0	202	211	10	1138.5981	570.3075	2	32.34	2.0	74.51	Y	x			x	x	x
O00391	R.VLNTEANVVR.K		0	218	227	10	1113.6143	557.8126	2	30.89	-3.2	69.28	Y	x	x	x		x	x
O00391	R.NKIPYSFFK.T		1	364	372	9	1142.6124	572.3146	2	46.97	2.0	36.49	Y					x	x
O00391	K.IPYSFFK.T		0	366	372	7	900.4745	451.2441	2	51.06	-1.0	40.42	Y			x
O00391	K.KVNWIGC(+57.02)QGSEPHFR.G	Carbamidomethylation	1	387	401	15	1813.8682	605.6317	3	41.10	2.8	82.27	Y					x	x
O00391	R.VGSPNAAVLWLWSSHNR.V		0	467	483	17	1892.9646	631.9947	3	61.49	-1.2	92.70	Y	x		x	x	x	x
O00391	R.LAGAPSEDPQFPK.V		0	488	500	13	1355.6721	678.8447	2	39.64	2.1	99.41	Y	x	x	x	x	x	x
O00391	K.AHFSPSNIILDFPAAGSAAR.R		0	533	552	20	2041.0381	681.3540	3	60.47	1.0	91.07	Y			x	x	x	x
O00391	R.AAPGQEPPEHMAELQR.N		0	615	630	16	1759.8311	587.6143	3	34.07	-5.6	63.26	Y					x	x
O00443	R.YYCFK.H		0	900	904	5	722.3098	723.3203	1	104.23	4.5	45.62	Y					x
O00481	R.HYWEVEVGDR.K		0	395	404	10	1288.5836	645.3004	2	39.82	2.1	91.35	N	x	x	x	x	x	x
O00560	K.SLMDHTIPEV		0	289	298	10	1140.5485	571.2776	2	51.02	-6.9	58.60	Y					x	x
O14556	K.TVDGPSR.K		0	259	265	7	730.3610	731.3718	1	48.97	4.9	29.38	Y						x
O14745	R.LLVVDPETDEQLQK.L		0	88	101	14	1625.8512	813.9341	2	47.28	1.5	67.47	Y					x	x
O14745	R.SVDPDSPAEASGLR.A		0	181	194	14	1399.6578	700.8380	2	34.49	2.5	72.33	Y	x	x	x	x	x	x
O14745	R.AGGDETK.L		0	221	227	7	676.3027	677.3016	1	25.41	-12.4	31.45	Y				x
O14827	R.TPAPPR.A		0	76	81	6	637.3547	638.3571	1	31.00	-7.8	29.94	Y				x
O14976	K.QDIWALGCILYLLCFRQHPFEDGAKLR.I		2	244	270	27	3204.6365	802.1514	4	100.11	-18.8	28.76	Y			x
O15056	K.QAKAC(+57.02)LVSRVSC(+57.02)ER.T	Carbamidomethylation	2	200	213	14	1662.8293	832.4283	2	51.22	7.7	41.23	Y					x
O15156	R.HMRTHTGEKPFACEVC(+57.02)GVR.F	Carbamidomethylation	1	364	382	19	2214.0244	554.5114	4	10.70	-3.7	31.59	Y		x
O15232	R.RPSPAAPDGAPASGTSEPGR.A		1	51	70	20	1876.9027	626.6422	3	7.65	1.1	75.51	Y			x
O15232	R.IIDTLDIGPADTR.V		0	109	121	13	1398.7355	700.3755	2	49.36	0.8	33.34	Y						x
O43151	R.YGEKGK.A		1	728	733	6	680.3493	681.3487	1	60.24	-11.6	29.16	Y				x
O43747	M(+15.99)PAPIR.L	Oxidation (M)	0	1	6	6	699.3738	700.3827	1	70.40	2.3	31.37	Y			x
O60281	K.VSLNQGIEDNFGK.Q		0	941	953	13	1419.6993	710.8634	2	62.32	9.1	30.38	Y			x
O60393	K.NSHVP		0	687	691	5	552.2656	553.2739	1	67.38	1.7	30.43	Y		x
O60543	R.DYAGALIRPLTFMGSQTKR.V		2	6	24	19	2124.1150	709.0462	3	58.18	0.8	61.91	Y					x	x
O60543	R.GVMASSLQELISK.T		0	49	61	13	1361.7224	681.8666	2	58.21	-2.7	70.69	Y	x	x	x	x	x	x
O60543	K.WMPGSQHVPTC(+57.02)SPPK.R	Carbamidomethylation	0	108	122	15	1707.7861	570.2745	3	36.82	9.2	78.93	Y	x	x	x	x
O60543	R.VTFDLYR.L		0	129	135	7	912.4705	457.2419	2	46.79	-1.3	66.86	Y	x	x	x	x	x	x
O60664	R.TLTAAAVSGAQPILSK.L		0	69	84	16	1526.8668	764.4415	2	46.87	1.0	117.56	Y	x	x	x	x	x	x
O60664	K.LEPQIASASEYAHR.G		0	85	98	14	1570.7739	524.6016	3	37.69	5.7	111.13	Y	x	x	x	x	x	x
O60664	R.GLDKLEENLPILQQPTEK.V		1	99	116	18	2064.1101	689.0418	3	56.59	-3.2	79.90	Y					x	x
O60664	K.LEENLPILQQPTEK.V		0	103	116	14	1650.8828	826.4458	2	51.10	-3.5	76.04	Y			x	x
O60664	K.VLADTKELVSSK.V		1	117	128	12	1288.7238	645.3705	2	32.92	2.2	83.03	Y					x	x
O60664	K.VSGAQEMVSSAK.D		0	129	140	12	1192.5758	597.2988	2	26.53	6.0	34.65	Y					x
O60664	K.SVVTGGVQSVM(+15.99)GSR.L	Oxidation (M)	0	167	180	14	1378.6875	690.3495	2	32.05	-2.2	55.83	Y			x		x	x
O60664	K.SVVTGGVQSVMGSR.L		0	167	180	14	1362.6925	682.3541	2	42.78	0.8	111.16	Y	x	x	x	x	x	x
O60664	R.LGQMVLSGVDTVLGK.S		0	181	195	15	1515.8330	758.9254	2	61.42	2.2	64.23	Y				x	x	x
O60664	K.SEEWADNHLPLTDAELAR.I		0	196	213	18	2065.9705	689.6634	3	52.47	-1.0	91.23	Y					x	x
O60664	R.IATSLDGFDVASVQQQR.Q		0	214	230	17	1833.9220	917.9706	2	52.21	2.5	126.99	Y	x	x	x	x	x	x
O60664	R.QEQSYFVR.L		0	231	238	8	1055.5035	528.7626	2	31.90	6.7	57.72	Y	x	x	x	x	x	x
O60664	K.LHQMWLSWNQK.Q		0	297	307	11	1469.7238	735.8597	2	50.77	-12.8	35.41	Y			x
O60664	K.QLQGPEKEPPKPEQVESR.A		1	308	325	18	2075.0647	519.7762	4	7.83	5.3	80.01	Y	x		x	x
O75355	K.GSGISSYGNNPQDVPR.A		0	96	111	16	1646.7648	824.3838	2	35.03	-7.1	45.24	Y					x
O75376	K.AEEAHK.I		0	247	252	6	683.3239	684.3306	1	72.09	-0.8	39.64	Y					x
O75443	K.IGGIGASEVK.L		0	780	789	10	929.5182	930.5309	1	75.82	5.8	34.11	Y					x
O75460	R.ETLGSLPDDFVCYFTSR.F		0	920	936	17	1948.8877	488.2289	4	68.36	-0.5	35.44	Y			x
O75643	R.QLAQK.V		0	1870	1874	5	586.3439	587.3561	1	34.27	8.5	29.34	N				x
O75691	K.AVVSR.K		0	2072	2076	5	530.3176	531.3247	1	30.11	-0.4	31.19	Y		x			x
O76013	K.LAADDFR.T		0	173	179	7	806.3922	404.2018	2	29.84	-3.9	73.05	N	x	x	x	x	x	x
O94822	K.LSTVIR.E		0	344	349	6	687.4279	688.4346	1	57.62	-0.9	30.50	Y						x
O95436	K.VISQIAMNDEK.A		0	282	292	11	1246.6227	624.3140	2	34.41	-7.4	47.12	Y		x	x
O95714	K.YYANVIGPIQC(+57.02)EGLANLGVTQIACAEK.R	Carbamidomethylation	0	435	461	27	2894.4307	724.6195	4	84.70	6.3	30.64	Y			x
P00450	K.ALYLQYTDETFR.T		0	70	81	12	1518.7355	760.3813	2	53.02	8.3	51.66	Y	x
P00450	K.AETGDK.V		0	99	104	6	619.2813	620.2987	1	31.17	16.3	28.76	Y						x
P00450	K.TYC(+57.02)SEPEKVDKDNEDFQESNR.M	Carbamidomethylation	2	238	258	21	2589.0925	648.2875	4	29.58	11.0	34.50	Y	x
P00450	R.EYTDASFTNR.K		0	427	436	10	1202.5204	602.2681	2	31.86	1.1	49.65	Y		x
P00450	K.EVGPTNADPVC(+57.02)LAK.M	Carbamidomethylation	0	524	537	14	1469.7184	735.8635	2	40.88	-4.0	78.13	Y	x	x
P00709	K.QFTKC(+57.02)ELSQLLK.D	Carbamidomethylation	1	21	32	12	1493.7911	747.9019	2	44.15	-1.2	49.30	Y						x
P00709	K.CELSQLLK.D		0	25	32	8	932.5001	467.2509	2	47.35	-13.7	67.16	Y	x		x	x
P00709	K.C(+57.02)ELSQLLK.D	Carbamidomethylation	0	25	32	8	989.5215	495.7684	2	50.11	0.7	102.74	Y	x	x	x	x	x	x
P00709	R.NIC(+57.02)DISC(+57.02)DKFLDDDITDDIMC(+57.02)AKK.I	Carbamidomethylation	2	90	113	24	2904.2649	727.0742	4	59.61	1.0	116.47	Y					x	x
P00709	R.NICDISC(+57.02)DK.F	Carbamidomethylation	0	90	98	9	1066.4424	534.2290	2	33.07	1.0	62.40	Y			x		x	x
P00709	R.NIC(+57.02)DISC(+57.02)DKFLDDDITDDIMC(+57.02)AK.K	Carbamidomethylation	1	90	112	23	2776.1699	926.4001	3	63.12	3.1	111.19	Y	x				x	x
P00709	R.NIC(+57.02)DISCDK.F	Carbamidomethylation	0	90	98	9	1066.4424	534.2295	2	30.71	1.9	69.23	Y		x			x	x
P00709	R.NIC(+57.02)DISC(+57.02)DK.F	Carbamidomethylation	0	90	98	9	1123.4637	562.7391	2	26.39	-0.1	98.12	Y	x	x	x	x	x	x
P00709	K.FLDDDITDDIM(+15.99)C(+57.02)AKK.I	Oxidation (M); Carbamidomethylation	1	99	113	15	1814.8066	605.9408	3	48.88	-3.4	93.18	Y					x	x
P00709	K.FLDDDITDDIMC(+57.02)AKK.I	Carbamidomethylation	1	99	113	15	1798.8116	900.4120	2	55.11	-1.2	124.00	Y		x	x	x	x	x
P00709	K.FLDDDITDDIM(+15.99)C(+57.02)AK.K	Oxidation (M); Carbamidomethylation	0	99	112	14	1686.7117	844.3642	2	53.18	1.3	123.50	Y	x	x	x	x	x	x
P00709	K.FLDDDITDDIMC(+57.02)AK.K	Carbamidomethylation	0	99	112	14	1670.7168	836.3671	2	60.05	1.7	169.18	Y	x	x	x	x	x	x
P00709	K.KILDIKGIDYWLAHK.A		2	113	127	15	1812.0298	605.0188	3	57.48	2.6	117.50	Y					x	x
P00709	K.KILDIK.G		1	113	118	6	728.4796	365.2457	2	27.42	-3.8	34.77	Y	x	x	x	x	x	x
P00709	K.ILDIKGIDYWLAHK.A		1	114	127	14	1683.9348	842.9751	2	61.65	0.5	134.55	Y					x	x
P00709	K.ILDIK.G		0	114	118	5	600.3846	601.3955	1	32.01	6.0	50.14	N	x		x	x		x
P00709	K.GIDYWLAHK.A		0	119	127	9	1101.5607	551.7911	2	44.65	6.3	115.40	Y	x	x	x	x	x	x
P00709	K.ALC(+57.02)TEKLEQWLC(+57.02)EKL	Carbamidomethylation	2	128	142	15	1919.9485	960.9832	2	66.31	1.8	98.34	Y					x	x
P00709	K.ALC(+57.02)TEKLEQWLCEK.L	Carbamidomethylation	1	128	141	14	1749.8429	875.9288	2	58.55	0.1	94.78	Y					x	x
P00709	K.ALC(+57.02)TEK.L	Carbamidomethylation	0	128	133	6	720.3476	361.1789	2	3.40	-6.1	46.98	Y	x	x	x	x
P00709	K.ALC(+57.02)TEKLEQWLC(+57.02)EK.L	Carbamidomethylation	1	128	141	14	1806.8644	904.4389	2	56.21	-0.6	146.12	Y	x	x	x	x	x	x
P00709	K.LEQWLCEKL		1	134	142	9	1160.5900	581.3007	2	56.74	-2.8	76.10	Y					x	x
P00709	K.LEQWLCEK.L		0	134	141	8	1047.5059	524.7595	2	41.58	-1.4	34.27	Y			x	x
P00709	K.LEQWLC(+57.02)EK.L	Carbamidomethylation	0	134	141	8	1104.5273	553.2684	2	41.73	-4.6	88.51	Y	x	x	x	x	x	x
P00709	K.LEQWLC(+57.02)EKL	Carbamidomethylation	1	134	142	9	1217.6115	609.8129	2	53.94	-0.1	97.73	Y	x	x	x	x	x	x
P00738	K.LRTEGDGVYTLNDKK.Q		2	58	72	15	1707.8792	570.2937	3	29.82	-11.6	42.98	N						x
P00738	R.TEGDGVYTLNDKKQWINK.A		2	60	77	18	2108.0537	703.6915	3	40.46	-0.5	60.92	N					x	x
P00738	R.TEGDGVYTLNDK.K		0	60	71	12	1310.5990	656.3080	2	33.00	1.9	62.90	N	x	x	x	x
P00738	K.LRTEGDGVYTLNNEK.Q		1	117	131	15	1707.8428	570.2938	3	29.95	9.9	54.86	Y	x	x			x	x
P00738	R.TEGDGVYTLNNEKQWINK.A		1	119	136	18	2108.0173	703.6781	3	45.61	-2.3	77.48	Y					x	x
P00738	R.TEGDGVYTLNNEK.Q		0	119	131	13	1438.6576	720.3367	2	32.67	0.9	84.35	Y	x	x	x	x	x	x
P00738	K.AVGDKLPEC(+57.02)EAVC(+57.02)GKPK.N	Carbamidomethylation	0	137	153	17	1856.9124	619.9763	3	31.59	-2.8	104.55	N	x	x	x	x	x	x
P00738	R.ILGGHLDAK.G		0	162	170	9	922.5236	462.2728	2	40.72	8.0	29.65	N		x
P00738	K.GSFPWQAK.M		0	171	178	8	919.4552	460.7356	2	43.73	1.6	80.44	N	x	x	x	x	x	x
P00738	K.DIAPTLTLYVGKK.Q		1	216	228	13	1417.8180	473.6110	3	50.35	-4.9	91.63	N					x	x
P00738	K.DIAPTLTLYVGK.K		0	216	227	12	1289.7230	645.8676	2	56.06	-1.9	79.73	N	x	x	x	x
P00738	K.VSVNERVMPICLPSK.D		1	256	270	15	1670.8848	836.4503	2	53.71	0.7	30.08	Y					x
P00738	R.VM(+15.99)PIC(+57.02)LPSKDYAEVGR.V	Oxidation (M); Carbamidomethylation	1	262	277	16	1849.9066	617.6412	3	45.54	-2.7	66.83	Y					x	x
P00738	R.VMPIC(+57.02)LPSKDYAEVGR.V	Carbamidomethylation	1	262	277	16	1833.9117	612.3111	3	49.83	-0.2	124.31	Y	x	x			x	x
P00738	R.VMPIC(+57.02)LPSK.D	Carbamidomethylation	0	262	270	9	1043.5508	522.7819	2	45.58	-1.4	72.68	N		x	x	x
P00738	R.VGYVSGWGR.N		0	278	286	9	979.4875	490.7547	2	39.41	7.4	91.41	Y	x	x	x	x	x	x
P00738	K.YVMLPVADQDQC(+57.02)IR.H	Carbamidomethylation	0	298	311	14	1706.8120	854.4139	2	50.20	0.8	127.51	Y	x	x	x	x	x	x
P00738	K.SPVGVQPILNEHTFC(+57.02)AGMSK.Y	Carbamidomethylation	0	326	345	20	2171.0503	724.6920	3	51.15	1.8	134.47	Y	x	x	x	x	x	x
P00738	K.SC(+57.02)AVAEYGVYVK.V	Carbamidomethylation	0	380	391	12	1344.6383	673.3269	2	42.25	0.7	103.82	N	x	x	x	x	x	x
P00738	K.VTSIQDWVQK.T		0	392	401	10	1202.6295	602.3210	2	45.77	-1.6	94.89	Y		x		x	x	x
P00739	R.LRTEGDGVYTLNDKK.Q		2	59	73	15	1707.8792	570.2937	3	29.82	-11.6	42.98	N						x
P00739	R.VMPIC(+57.02)LPSK.N	Carbamidomethylation	0	204	212	9	1043.5508	522.7819	2	45.58	-1.4	72.68	N		x	x	x
P00739	K.SCAVAEYGVYVKVTSIQHWVQKTIAEN		2	322	348	27	3022.5222	605.5148	5	110.02	5.1	45.97	Y				x
P00751	K.VSEADSSNADWVTK.Q		0	324	337	14	1507.6791	754.8502	2	35.39	4.4	77.44	Y		x		x	x	x
P00751	K.QLNEINYEDHK.L		0	338	348	11	1401.6525	468.2247	3	28.47	-0.1	62.87	Y		x	x	x	x	x
P00751	K.GTDYHK.Q		0	487	492	6	719.3239	720.3292	1	1.68	-2.6	33.89	Y				x
P00751	K.YGQTIRPIC(+57.02)LPC(+57.02)TEGTTR.A	Carbamidomethylation	1	588	605	18	2122.0300	708.3513	3	45.66	0.9	97.45	Y		x
P01008	K.ATEDEGSEQKIPEATNR.R		1	62	78	17	1873.8654	625.6293	3	7.72	0.3	111.59	Y	x	x	x	x	x	x
P01008	R.FATTFYQHLADSK.N		0	90	102	13	1527.7357	510.2537	3	45.95	2.3	58.42	Y			x
P01008	R.EVPLNTIIFMGR.V		0	446	457	12	1388.7485	695.3813	2	64.04	-0.4	79.01	Y	x	x	x	x	x	x
P01009	K.ITPNLAEFAFSLYR.Q		0	50	63	14	1640.8562	821.4343	2	73.69	-1.3	76.90	Y					x	x
P01009	K.LVDKFLEDVKK.L		2	150	160	11	1332.7653	667.3899	2	40.97	0.0	47.52	Y		x			x	x
P01009	K.LYHSEAFTVNFGDTEEAKK.Q		1	161	179	19	2185.0327	547.2682	4	45.54	5.1	121.37	Y	x	x	x	x	x	x
P01009	K.QINDYVEKGTQGK.I		1	180	192	13	1478.7365	493.9215	3	27.23	4.2	80.89	Y					x	x
P01009	K.GKWERPFEVK.D		2	216	225	10	1274.6771	425.8999	3	35.09	0.5	39.14	Y	x	x	x	x
P01009	K.WERPFEVK.D		1	218	225	8	1089.5607	545.7880	2	38.73	0.8	41.24	Y	x	x	x	x
P01009	K.DTEEEDFHVDQVTTVK.V		0	226	241	16	1890.8483	946.4310	2	42.54	-0.5	143.93	Y	x	x	x	x
P01009	K.VPM(+15.99)MK.R	Oxidation (M)	0	242	246	5	620.3026	621.3137	1	49.88	6.1	36.26	Y				x
P01009	K.RLGMFNIQHC(+57.02)K.K	Carbamidomethylation	1	247	257	11	1402.6962	468.5720	3	37.17	-1.4	92.51	Y					x	x
P01009	R.LGM(+15.99)FNIQHC(+57.02)K.K	Oxidation (M); Carbamidomethylation	0	248	257	10	1262.5900	421.8706	3	33.25	0.0	103.95	Y					x	x
P01009	R.LGMFNIQHC(+57.02)K.K	Carbamidomethylation	0	248	257	10	1246.5951	624.3051	2	40.95	0.4	108.06	Y	x	x	x	x	x	x
P01009	K.KLSSWVLLMK.Y		1	258	267	10	1203.7050	602.8585	2	55.36	-2.0	80.62	Y					x	x
P01009	K.LSSWVLLMK.Y		0	259	267	9	1075.6100	538.8118	2	60.59	-0.8	33.40	Y	x
P01009	K.LSSWVLLM(+15.99)K.Y	Oxidation (M)	0	259	267	9	1091.6049	546.8118	2	53.31	3.9	60.25	Y	x	x
P01009	K.LQHLENELTHDIITK.F		0	284	298	15	1802.9526	601.9918	3	45.34	0.6	146.93	Y	x	x	x	x	x	x
P01009	K.LSITGTYDLK.S		0	315	324	10	1109.5968	555.8046	2	46.09	-2.0	81.40	Y	x	x	x	x	x	x
P01009	K.SVLGQLGITK.V		0	325	334	10	1014.6073	508.3124	2	49.74	2.9	73.41	Y	x	x	x	x	x	x
P01009	K.VFSNGADLSGVTEEAPLKLSK.A		1	335	355	21	2161.1267	1081.5673	2	52.39	-3.1	109.02	Y					x	x
P01009	K.VFSNGADLSGVTEEAPLK.L		0	335	352	18	1832.9155	917.4644	2	50.15	-0.7	149.35	Y	x	x	x	x	x	x
P01009	K.FNKPFVFLMIEQNTK.S		0	390	404	15	1854.9702	619.3304	3	64.69	-0.4	79.37	Y					x	x
P01009	K.FNKPFVFLM(+15.99)IEQNTK.S	Oxidation (M)	0	390	404	15	1870.9651	624.6603	3	58.16	-3.2	49.26	Y					x	x
P01011	K.EQLSLLDRFTEDAKR.L		2	145	159	15	1819.9427	607.6540	3	52.25	-1.4	103.40	Y					x	x
P01011	K.EQLSLLDRFTEDAK.R		1	145	158	14	1663.8417	555.6208	3	55.70	-0.7	61.74	Y					x	x
P01011	K.EQLSLLDR.F		0	145	152	8	972.5240	487.2683	2	42.59	-2.0	55.97	Y	x	x	x	x	x	x
P01011	K.RLYGSEAFATDFQDSAAAK.K		1	159	177	19	2046.9646	683.3260	3	47.75	-4.0	84.34	Y					x	x
P01011	R.LYGSEAFATDFQDSAAAKK.L		1	160	178	19	2018.9585	673.9935	3	48.09	0.1	106.55	Y					x	x
P01011	R.LYGSEAFATDFQDSAAAK.K		0	160	177	18	1890.8635	946.4391	2	52.19	0.1	107.18	Y	x	x	x	x	x	x
P01011	K.KLINDYVK.N		1	178	185	8	991.5702	496.7918	2	30.79	-1.1	48.47	Y	x	x	x	x	x	x
P01011	K.LINDYVK.N		0	179	185	7	863.4752	432.7428	2	33.10	-4.8	50.61	Y		x	x	x
P01011	K.AKWEMPFDPQDTHQSR.F		1	215	230	16	1971.8896	658.3051	3	46.38	2.0	91.29	Y		x				x
P01011	K.WEMPFDPQDTHQSR.F		0	217	230	14	1772.7577	591.9280	3	50.41	2.6	79.30	Y	x	x	x	x	x	x
P01011	R.DEELSC(+57.02)TVVELK.Y	Carbamidomethylation	0	256	267	12	1420.6755	711.3472	2	47.72	3.1	91.63	Y	x	x	x	x
P01011	K.MEEVEAMLLPETLK.R		0	284	297	14	1631.8149	816.9122	2	62.78	-3.2	134.71	Y			x	x
P01011	R.WRDSLEFR.E		1	299	306	8	1107.5461	370.1891	3	41.42	-0.7	85.35	Y					x	x
P01011	R.EIGELYLPK.F		0	307	315	9	1060.5804	531.2969	2	48.84	-1.1	83.56	Y	x	x	x	x	x	x
P01011	K.ADLSGITGAR.N		0	341	350	10	959.5036	480.7613	2	34.11	4.6	81.65	Y	x	x	x	x	x	x
P01011	R.NLAVSQVVHK.A		0	351	360	10	1093.6244	547.8203	2	31.38	1.5	83.35	Y	x	x	x	x	x	x
P01011	K.AVLDVFEEGTEASAATAVK.I		0	361	379	19	1906.9523	954.4817	2	57.59	-1.8	123.78	Y			x	x	x	x
P01011	K.ITLLSALVETR.T		0	380	390	11	1214.7234	608.3697	2	63.22	1.2	81.19	Y	x	x	x	x	x	x
P01019	R.LQAILGVPWK.D		0	158	167	10	1123.6753	562.8438	2	59.11	-2.0	32.02	Y			x
P01024	R.TVMVNIENPEGIPVK.Q		0	162	176	15	1638.8651	820.4407	2	51.48	1.1	88.94	Y	x	x	x	x
P01024	K.FYYIYNEK.G		0	242	249	8	1138.5334	570.2747	2	43.77	1.3	61.31	Y					x
P01024	R.ISLPESLK.R		0	282	289	8	885.5171	443.7632	2	44.02	-5.9	49.29	Y			x
P01024	R.IPIEDGSGEVVLSR.K		0	291	304	14	1469.7725	735.8922	2	45.26	-1.8	111.92	Y	x	x	x	x	x	x
P01024	R.SGIPIVTSPYQIHFTK.T		0	344	359	16	1786.9617	596.6614	3	56.00	0.4	85.90	Y	x	x	x	x	x	x
P01024	K.LSINTHPSQKPLSITVR.T		0	409	425	17	1890.0686	473.5251	4	42.55	1.3	76.89	Y	x			x	x	x
P01024	R.TELRPGETLNVNFLLR.M		1	463	478	16	1871.0265	624.6830	3	60.16	0.3	84.93	Y					x	x
P01024	R.YYTYLIMNK.G		0	489	497	9	1207.5947	604.8046	2	49.40	0.0	71.82	Y	x	x	x	x
P01024	K.DSC(+57.02)VGSLVVK.S	Carbamidomethylation	0	557	566	10	1062.5380	532.2794	2	37.94	6.0	63.19	Y			x	x
P01024	K.SGQSEDRQPVPGQQMTLK.I		1	567	584	18	1984.9636	662.6636	3	33.61	2.7	74.34	Y	x				x	x
P01024	R.QPVPGQQMTLK.I		0	574	584	11	1225.6489	613.8301	2	34.96	-2.7	59.86	Y	x	x		x
P01024	R.VVLVAVDKGVFVLNKK.N		2	593	608	16	1727.0709	576.6991	3	51.94	2.6	87.11	Y					x	x
P01024	R.TRFISLGEAC(+57.02)KK.V	Carbamidomethylation	2	711	722	12	1408.7496	470.5924	3	33.41	4.0	74.89	Y					x	x
P01024	R.FISLGEAC(+57.02)K.K	Carbamidomethylation	0	713	721	9	1023.5059	512.7611	2	40.55	1.8	64.57	Y	x	x	x	x
P01024	K.VFLDC(+57.02)C(+57.02)NYITELRR.Q	Carbamidomethylation	1	723	736	14	1857.8866	620.3029	3	53.22	0.1	65.89	Y					x	x
P01024	K.VFLDC(+57.02)C(+57.02)NYITELR.R	Carbamidomethylation	0	723	735	13	1701.7854	851.8942	2	58.13	-6.8	87.45	Y	x		x	x
P01024	R.ASHLGLAR.S		0	741	748	8	823.4664	824.4643	1	56.76	-11.4	29.06	Y				x
P01024	R.SNLDEDIIAEENIVSR.S		0	749	764	16	1815.8850	908.9487	2	56.76	-1.2	101.02	Y		x			x	x
P01024	K.LMNIFLK.D		0	790	796	7	877.5095	439.7631	2	54.77	2.4	66.65	Y	x	x	x	x	x	x
P01024	R.AVLYNYR.Q		0	849	855	7	897.4708	449.7474	2	32.71	10.5	52.41	Y			x	x
P01024	R.VELLHNPAFC(+57.02)SLATTK.R	Carbamidomethylation	0	864	879	16	1799.9240	600.9816	3	51.62	-0.5	103.07	Y			x	x	x	x
P01024	K.SSLSVPYVIVPLK.T		0	892	904	13	1400.8279	701.4193	2	61.78	-2.7	59.27	Y	x	x	x	x	x	x
P01024	K.TGLQEVEVK.A		0	905	913	9	1001.5393	501.7749	2	33.21	-4.1	78.62	Y	x	x	x	x	x	x
P01024	K.AAVYHHFISDGVR.K		0	914	926	13	1470.7368	491.2525	3	34.06	-0.8	86.97	Y	x	x	x	x	x	x
P01024	R.QGALELIK.K		0	1043	1050	8	870.5175	436.2681	2	42.04	4.9	52.54	Y	x	x	x	x
P01024	K.GYTQQLAFR.Q		0	1052	1060	9	1082.5509	542.2838	2	40.32	1.9	79.61	Y	x	x	x	x	x	x
P01024	R.QPSSAFAAFVK.R		0	1061	1071	11	1151.5974	576.8052	2	49.51	-1.4	73.00	Y	x	x	x	x	x	x
P01024	R.APSTWLTAYVVK.V		0	1073	1084	12	1334.7234	668.3623	2	58.17	-10.0	61.39	Y			x	x	x	x
P01024	K.WLILEK.Q		0	1106	1111	6	800.4796	401.2465	2	50.47	-1.6	42.86	Y	x		x
P01024	K.QKPDGVFQEDAPVIHQEMIGGLR.N		0	1112	1134	23	2563.2852	641.8372	4	53.06	13.4	61.32	Y						x
P01024	K.AGDFLEANYMNLQR.S		0	1172	1185	14	1640.7617	821.3889	2	55.32	1.0	101.74	Y	x	x	x	x	x	x
P01024	K.DFDFVPPVVR.W		0	1245	1254	10	1189.6132	595.8118	2	59.95	-3.5	107.92	Y	x	x
P01024	R.IHWESASLLR.S		0	1311	1320	10	1210.6459	606.3271	2	46.68	-5.1	35.06	Y				x
P01024	R.SEETKENEGFTVTAEGK.G		1	1321	1337	17	1854.8483	619.2922	3	30.62	3.6	74.12	Y	x	x	x	x	x	x
P01024	K.ENEGFTVTAEGK.G		0	1326	1337	12	1280.5884	641.3003	2	32.52	-1.8	66.06	Y	x	x	x	x
P01024	K.GQGTLSVVTMYHAK.A		0	1338	1351	14	1490.7551	497.9261	3	42.23	0.9	74.10	Y		x		x	x	x
P01024	K.AKDQLTC(+57.02)NKFDLK.V	Carbamidomethylation	2	1352	1364	13	1579.8027	527.6111	3	34.17	5.6	62.87	Y					x	x
P01024	K.NTMILEIC(+57.02)TR.Y	Carbamidomethylation	0	1382	1391	10	1249.6158	625.8151	2	49.54	-0.1	61.46	Y					x	x
P01024	R.NTLIIYLDK.V		0	1442	1450	9	1091.6227	546.8173	2	52.07	-2.4	57.59	Y	x	x	x	x
P01024	K.VSHSEDDC(+57.02)LAFK.V	Carbamidomethylation	0	1451	1462	12	1406.6136	469.8796	3	31.71	2.3	95.52	Y	x	x	x	x	x	x
P01024	R.C(+57.02)AEENC(+57.02)FIQK.S	Carbamidomethylation	0	1513	1522	10	1297.5431	649.7768	2	30.61	-3.1	71.54	Y	x	x	x	x	x	x
P01024	K.SDDKVTLEERLDK.A		2	1523	1535	13	1546.7838	516.6011	3	32.51	-1.4	69.94	Y					x	x
P01024	K.AC(+57.02)EPGVDYVYK.T	Carbamidomethylation	0	1536	1546	11	1299.5804	650.7974	2	38.43	-0.1	67.77	Y		x	x		x
P01024	R.TFISPIK.C		0	1583	1589	7	804.4745	403.2447	2	40.59	0.4	60.71	Y	x	x	x	x		x
P01024	K.QCQDLGAFTESM(+15.99)VVFGC(+57.02)PN	Oxidation (M); Carbamidomethylation	0	1645	1663	19	2117.8857	706.9812	3	27.85	17.0	34.57	Y	x
P01033	K.GFQALGDAADIR.F		0	71	82	12	1232.6149	617.3126	2	46.90	-3.4	82.80	Y		x	x	x	x	x
P01033	R.FVYTPAMESVC(+57.02)GYFHR.S	Carbamidomethylation	0	83	98	16	1962.8756	655.3096	3	58.12	15.9	43.31	Y					x	x
P01033	K.LQSGTHC(+57.02)LWTDQLLQGSEK.G	Carbamidomethylation	0	162	180	19	2200.0583	734.3624	3	52.07	3.2	77.04	Y	x	x	x	x	x	x
P01033	R.EPGLC(+57.02)TWQSLR.S	Carbamidomethylation	0	193	203	11	1345.6449	673.8284	2	49.27	-1.9	71.44	Y					x	x
P01034	R.LVGGPM(+15.99)DASVEEEGVRR.A	Oxidation (M)	1	35	51	17	1815.8784	606.3003	3	34.03	0.3	38.12	Y					x	x
P01034	R.LVGGPMDASVEEEGVRR.A		1	35	51	17	1799.8835	600.9679	3	39.37	-0.9	112.59	Y	x	x	x	x	x	x
P01034	R.LVGGPMDASVEEEGVR.R		0	35	50	16	1643.7825	822.8958	2	43.09	-3.3	126.78	Y	x	x	x	x		x
P01034	R.ALDFAVGEYNK.A		0	52	62	11	1225.5979	613.8068	2	46.78	1.0	94.24	Y	x	x	x	x	x	x
P01034	K.TQPNLDNC(+57.02)PFHDQPHLK.R	Carbamidomethylation	0	102	118	17	2059.9534	515.9951	4	39.02	-1.1	70.57	Y			x	x	x	x
P01042	K.TVGSDTFYSFK.Y		0	65	75	11	1250.5819	626.2995	2	46.66	2.0	37.31	Y	x				x
P01042	K.ENFLFLTPDC(+57.02)K.S	Carbamidomethylation	0	209	219	11	1382.6541	692.3378	2	58.69	5.0	78.12	Y	x	x	x	x
P01042	R.IASFSQNC(+57.02)DIYPGKDFVQPPTK.I	Carbamidomethylation	1	241	262	22	2511.2104	838.0736	3	51.11	-4.6	41.86	Y						x
P01042	R.IASFSQNC(+57.02)DIYPGK.D	Carbamidomethylation	0	241	254	14	1598.7399	800.3776	2	43.13	0.4	65.26	Y				x
P01042	R.DIPTNSPELEETLTHTITK.L		0	270	288	19	2138.0742	713.6998	3	55.76	1.6	61.94	Y					x	x
P01591	R.SSEDPNEDIVER.N		0	47	58	12	1388.6055	695.3108	2	29.38	1.1	99.23	Y	x	x	x	x	x	x
P01591	R.IIVPLNNR.E		0	62	69	8	937.5709	469.7918	2	38.73	-1.8	69.51	Y	x	x	x	x
P01591	R.TRFVYHLSDLC(+57.02)K.K	Carbamidomethylation	1	81	92	12	1537.7711	513.5983	3	42.51	1.3	100.53	Y					x	x
P01591	R.FVYHLSDLC(+57.02)KK.C	Carbamidomethylation	1	83	93	11	1408.7173	470.5829	3	40.45	6.7	93.54	Y					x	x
P01591	R.FVYHLSDLC(+57.02)K.K	Carbamidomethylation	0	83	92	10	1280.6223	641.3197	2	44.23	2.0	108.45	Y	x	x	x	x	x	x
P01591	K.C(+57.02)YTAVVPLVYGGETK.M	Carbamidomethylation	0	131	145	15	1655.8229	828.9189	2	52.45	0.3	154.32	Y	x	x	x	x	x	x
P01591	K.MVETALTPDAC(+57.02)YPD	Carbamidomethylation	0	146	159	14	1581.6691	791.8431	2	49.64	1.6	96.31	Y	x	x	x	x	x	x
P01614	R.ASGVPDRFSGSGSGTDFTLK.I		1	81	100	20	1984.9490	662.6598	3	45.28	4.3	76.22	Y					x	x
P01614	R.FSGSGSGTDFTLK.I		0	88	100	13	1302.6091	652.3163	2	40.69	6.9	89.83	N	x	x	x	x	x	x
P01619	R.LLIYGASSR.A		0	67	75	9	978.5498	490.2838	2	38.92	3.3	53.97	Y	x			x	x
P01619	R.FSGSGSGTDFTLTISR.L		0	83	98	16	1631.7791	816.8976	2	50.47	1.0	108.64	Y	x		x	x	x
P01624	R.LLIYGASTR.A		0	66	74	9	992.5654	497.2887	2	39.99	-2.5	71.86	Y	x	x	x	x	x	x
P01700	K.SGTSASLAISGLR.S		0	87	99	13	1218.6567	610.3319	2	43.80	-6.1	65.76	Y					x	x
P01743	R.SEDTAVYYC(+57.02)AR	Carbamidomethylation	0	107	117	11	1333.5608	667.7861	2	31.77	-2.3	80.95	N	x	x	x	x	x	x
P01768	R.AEDTAVYYC(+57.02)AK	Carbamidomethylation	0	107	117	11	1289.5598	645.7873	2	29.88	0.2	87.43	Y		x	x	x	x	x
P01772	K.NTLYLQMNSLR.A		0	96	106	11	1351.6918	676.8527	2	50.98	-0.7	76.42	N	x	x		x	x	x
P01780	K.GLEWVANIK.Q		0	63	71	9	1028.5654	515.2884	2	52.31	-3.1	45.02	Y			x
P01780	K.NSLYLQMNSLR.A		0	96	106	11	1337.6761	669.8458	2	50.38	0.6	76.15	N	x	x	x	x	x	x
P01780	R.AEDTAVYYC(+57.02)AR	Carbamidomethylation	0	107	117	11	1317.5659	659.7872	2	31.76	-4.7	93.43	N	x	x	x	x	x	x
P01824	R.VTISVDTSK.N		0	95	103	9	948.5128	475.2633	2	30.06	-0.8	66.66	Y			x	x
P01833	R.GGCITLISSEGYVSSK.Y		0	62	77	16	1599.7814	800.8974	2	50.69	-0.7	120.79	Y					x	x
P01833	R.GGC(+57.02)ITLISSEGYVSSK.Y	Carbamidomethylation	0	62	77	16	1656.8029	829.4063	2	48.01	-2.9	150.57	Y	x	x	x	x	x	x
P01833	K.VYTVDLGR.T		0	139	146	8	921.4919	461.7532	2	38.13	-0.1	77.64	Y	x	x	x	x	x	x
P01833	R.TVTINCPFKTENAQK.R		1	147	161	15	1692.8505	565.2928	3	43.34	3.6	42.84	Y						x
P01833	R.TVTINC(+57.02)PFKTENAQK.R	Carbamidomethylation	1	147	161	15	1749.8719	584.2986	3	38.35	1.2	116.73	Y					x	x
P01833	R.TVTINC(+57.02)PFKTENAQKR.K	Carbamidomethylation	2	147	162	16	1905.9730	636.3325	3	35.28	1.4	106.94	Y					x	x
P01833	R.TVTINC(+57.02)PFK.T	Carbamidomethylation	0	147	155	9	1078.5481	540.2748	2	41.26	-12.0	79.37	Y	x	x	x	x
P01833	R.LSDAGQYLCQAGDDSNSNKK.N		1	212	231	20	2112.9382	705.3223	3	37.27	3.3	81.64	Y					x	x
P01833	R.LSDAGQYLC(+57.02)QAGDDSNSNKK.N	Carbamidomethylation	1	212	231	20	2169.9597	724.3296	3	35.87	3.3	151.69	Y	x	x	x	x	x	x
P01833	R.LSDAGQYLC(+57.02)QAGDDSNSNK.K	Carbamidomethylation	0	212	230	19	2041.8646	1021.9394	2	38.71	-0.2	150.66	Y	x	x	x	x
P01833	K.NADLQVLKPEPELVYEDLR.G		0	232	250	19	2240.1687	747.7305	3	59.32	0.4	140.72	Y	x	x	x	x	x	x
P01833	R.GSVTFHC(+57.02)ALGPEVANVAK.F	Carbamidomethylation	0	251	268	18	1855.9250	928.9683	2	46.11	-1.6	200.00	Y	x	x	x	x	x	x
P01833	R.QSSGENC(+57.02)DVVVNTLGKR.A	Carbamidomethylation	1	273	289	17	1861.8953	621.6374	3	37.53	-2.6	138.98	Y					x	x
P01833	R.QSSGENC(+57.02)DVVVNTLGK.R	Carbamidomethylation	0	273	288	16	1705.7941	853.9028	2	39.79	-1.8	134.51	Y	x	x	x	x	x	x
P01833	K.RAPAFEGR.I		1	289	296	8	902.4722	452.2421	2	7.60	-2.7	75.45	Y	x	x	x	x	x
P01833	R.ILLNPQDKDGSFSVVITGLR.K		1	297	316	20	2171.1951	724.7372	3	61.27	-2.5	115.66	Y					x	x
P01833	R.ILLNPQDKDGSFSVVITGLRK.E		2	297	317	21	2299.2900	767.4377	3	56.24	0.6	102.43	Y					x	x
P01833	R.ILLNPQDK.D		0	297	304	8	939.5389	470.7760	2	32.13	-1.5	63.27	Y	x	x	x	x	x	x
P01833	K.DGSFSVVITGLRK.E		1	305	317	13	1377.7616	689.8873	2	50.86	-1.2	55.05	Y					x
P01833	K.DGSFSVVITGLR.K		0	305	316	12	1249.6666	625.8401	2	57.52	-0.8	121.06	Y	x	x	x	x	x
P01833	K.GVAGGSVAVLCPYNR.K		0	361	375	15	1461.7397	731.8749	2	47.92	-3.1	92.79	Y					x	x
P01833	K.GVAGGSVAVLC(+57.02)PYNRK.E	Carbamidomethylation	1	361	376	16	1646.8562	824.4332	2	40.08	-2.7	107.48	Y					x	x
P01833	K.GVAGGSVAVLCPYNRK.E		1	361	376	16	1589.8347	795.9219	2	43.25	-3.4	97.70	Y					x	x
P01833	K.GVAGGSVAVLC(+57.02)PYNR.K	Carbamidomethylation	0	361	375	15	1518.7612	760.3891	2	44.67	1.6	127.36	Y	x	x			x	x
P01833	K.SIKYWC(+57.02)LWEGAQNGR.C	Carbamidomethylation	1	380	394	15	1866.8835	623.3033	3	55.35	2.4	124.69	Y					x	x
P01833	K.SIKYWCLWEGAQNGR.C		1	380	394	15	1809.8621	905.9395	2	57.55	1.3	67.93	Y					x	x
P01833	K.YWCLWEGAQNGR.C		0	383	394	12	1481.6510	741.8304	2	58.68	-3.2	102.77	Y					x	x
P01833	K.YWC(+57.02)LWEGAQNGR.C	Carbamidomethylation	0	383	394	12	1538.6725	770.3446	2	55.63	1.4	118.75	Y	x	x	x	x	x	x
P01833	R.C(+57.02)PLLVDSEGWVK.A	Carbamidomethylation	0	395	406	12	1401.6962	701.8547	2	54.09	-0.9	119.77	Y	x	x	x	x	x	x
P01833	K.IIEGEPNLK.V		0	457	465	9	1011.5600	506.7878	2	33.84	1.0	82.42	Y	x	x	x	x	x	x
P01833	K.VPGNVTAVLGETLKVPC(+57.02)HFPC(+57.02)K.F	Carbamidomethylation	1	466	487	22	2422.2500	606.5690	4	1.73	-1.2	32.13	Y						x
P01833	K.FSSYEKYWC(+57.02)K.W	Carbamidomethylation	1	488	497	10	1396.6122	699.3149	2	40.59	2.3	86.83	Y					x	x
P01833	K.WNNTGC(+57.02)QALPSQDEGPSK.A	Carbamidomethylation	0	498	515	18	1987.8694	994.9446	2	35.67	2.7	142.26	Y	x	x	x	x	x	x
P01833	R.LVSLTLNLVTR.A		0	526	536	11	1227.7550	614.8873	2	58.95	4.2	62.22	Y					x	x
P01833	R.ADEGWYWCGVK.Q		0	537	547	11	1312.5547	657.2850	2	55.49	0.6	83.24	Y					x	x
P01833	R.ADEGWYWC(+57.02)GVK.Q	Carbamidomethylation	0	537	547	11	1369.5760	685.7950	2	52.29	-0.5	113.18	Y	x	x	x	x	x	x
P01833	K.QGHFYGETAAVYVAVEERK.A		1	548	566	19	2153.0542	718.6938	3	47.21	2.6	144.01	Y					x	x
P01833	R.DVSLAKADAAPDEK.V		1	572	585	14	1428.7096	477.2451	3	29.38	2.6	44.87	Y					x
P01833	K.ADAAPDEKVLDSGFR.E		1	578	592	15	1589.7684	530.9309	3	41.59	1.6	114.57	Y					x	x
P01833	K.ADAAPDEKVLDSGFREIENK.A		2	578	597	20	2203.0757	735.3666	3	48.78	1.0	118.37	Y					x	x
P01833	K.VLDSGFREIENK.A		1	586	597	12	1405.7201	703.8674	2	38.99	0.2	60.70	Y					x	x
P01833	K.AVADTRDQADGSRASVDSGSSEEQGGSSR.A		2	610	638	29	2881.2668	721.3278	4	7.48	5.2	55.56	Y		x		x
P01834	RTVAAPSVFIFPPSDEQLK.S		0	1	19	19	2101.1206	701.3845	3	57.45	5.3	74.41	Y					x	x
P01834	R.TVAAPSVFIFPPSDEQLK.S		0	2	19	18	1945.0197	973.5091	2	64.09	-8.2	96.77	Y					x	x
P01834	K.SGTASVVC(+57.02)LLNNFYPR.E	Carbamidomethylation	0	20	35	16	1796.8879	899.4519	2	69.54	0.7	107.14	N	x	x	x	x	x	x
P01834	K.VDNALQSGNSQESVTEQDSKDSTYSLSSTLTLSK.A		1	43	76	34	3618.7019	1207.2424	3	51.39	1.0	92.85	N					x	x
P01834	K.VDNALQSGNSQESVTEQDSK.D		0	43	62	20	2134.9614	1068.4904	2	28.55	2.2	148.47	N	x	x	x	x	x	x
P01834	K.DSTYSLSSTLTLSK.A		0	63	76	14	1501.7511	751.8796	2	51.19	-4.3	100.72	N	x	x	x	x	x	x
P01834	K.HKVYAC(+57.02)EVTHQGLSSPVTK.S	Carbamidomethylation	1	82	100	19	2140.0735	714.3633	3	32.25	-2.5	80.92	N					x	x
P01834	K.VYACEVTHQGLSSPVTK.S		0	84	100	17	1817.8982	606.9797	3	39.93	10.6	48.02	N					x
P01834	K.VYAC(+57.02)EVTHQGLSSPVTK.S	Carbamidomethylation	0	84	100	17	1874.9197	938.4688	2	37.91	1.8	166.41	N	x	x	x	x	x	x
P01857	K.GPSVFPLAPSSK.S		0	5	16	12	1185.6393	593.8264	2	46.76	-0.8	105.29	Y	x	x	x	x	x	x
P01857	K.STSGGTAALGC(+57.02)LVK.D	Carbamidomethylation	0	17	30	14	1320.6708	661.3444	2	42.86	2.7	97.34	N	x	x	x	x	x	x
P01857	K.DTLMISR.T		0	132	138	7	834.4269	418.2206	2	33.04	-0.2	63.22	N	x	x	x	x	x	x
P01857	R.TPEVTC(+57.02)VVVDVSHEDPEVK.F	Carbamidomethylation	0	139	157	19	2138.0200	713.6819	3	50.49	1.8	120.79	Y	x	x	x	x	x	x
P01857	K.FNWYVDGVEVHNAK.T		0	158	171	14	1676.7947	559.9416	3	49.57	4.9	102.05	Y	x	x	x	x	x	x
P01857	R.EPQVYTLPPSR.D		0	228	238	11	1285.6666	643.8380	2	38.62	-4.0	74.76	N			x	x
P01857	K.NQVSLTC(+57.02)LVK.G	Carbamidomethylation	0	244	253	10	1160.6223	581.3172	2	46.74	-2.1	81.44	N	x	x	x	x	x	x
P01857	K.TTPPVLDSDGSFFLYSK.L		0	276	292	17	1872.9146	937.4689	2	61.46	4.7	98.89	Y			x	x	x	x
P01859	K.GPSVFPLAPC(+57.02)SR.S	Carbamidomethylation	0	5	16	12	1286.6440	644.3271	2	48.88	-3.4	106.96	N	x	x	x	x	x	x
P01859	R.STSESTAALGC(+57.02)LVK.D	Carbamidomethylation	0	17	30	14	1422.7024	712.3575	2	44.26	-1.4	112.44	N	x	x	x	x	x	x
P01859	R.VVSVLTVVHQDWLNGKEYK.C		1	181	199	19	2213.1843	738.7354	3	58.44	0.0	52.05	Y					x	x
P01859	R.VVSVLTVVHQDWLNGK.E		0	181	196	16	1792.9835	598.6696	3	61.65	1.9	63.86	Y			x		x	x
P01859	K.GLPAPIEK.T		0	206	213	8	823.4803	412.7518	2	33.56	10.7	30.16	Y			x
P01859	R.EPQVYTLPPSREEMTK.N		1	224	239	16	1903.9349	635.6520	3	40.01	-0.4	57.25	N					x	x
P01859	R.EPQVYTLPPSR.E		0	224	234	11	1285.6666	643.8380	2	38.62	-4.0	74.76	N			x	x
P01859	K.TTPPMLDSDGSFFLYSK.L		0	272	288	17	1904.8866	953.4516	2	62.59	1.1	87.26	Y					x	x
P01860	R.STSGGTAALGC(+57.02)LVK.D	Carbamidomethylation	0	17	30	14	1320.6708	661.3444	2	42.86	2.7	97.34	N	x	x	x	x	x	x
P01860	K.SCDTPPPCPRCPEPK.S		1	119	133	15	1625.7000	813.8550	2	20.33	-2.7	32.96	Y				x
P01871	K.YAATSQVLLPSKDVMQGTDEHVVC(+57.02)K.V	Carbamidomethylation	1	65	89	25	2775.3572	694.8486	4	47.14	3.0	87.83	Y					x	x
P01871	K.YAATSQVLLPSK.D		0	65	76	12	1276.7026	639.3591	2	40.71	0.7	102.51	N	x	x	x	x
P01871	K.DVMQGTDEHVVC(+57.02)K.V	Carbamidomethylation	0	77	89	13	1516.6650	759.3419	2	29.81	2.8	72.09	Y		x	x	x
P01871	K.NVPLPVIAELPPK.V		0	100	112	13	1385.8281	693.9183	2	59.07	-4.4	73.53	N	x	x	x	x	x
P01871	K.LIC(+57.02)QATGFSPR.Q	Carbamidomethylation	0	132	142	11	1248.6284	625.3215	2	38.64	0.0	116.25	N	x	x	x	x	x	x
P01871	R.QIQVSWLR.E		0	143	150	8	1028.5767	515.2935	2	50.83	-4.1	65.91	Y	x	x	x	x	x	x
P01871	K.QVGSGVTTDQVQAEAK.E		0	154	169	16	1616.8005	809.4095	2	30.50	2.4	103.82	N	x	x	x	x	x	x
P01871	R.FTC(+57.02)TVTHTDLPSPLK.Q	Carbamidomethylation	0	301	315	15	1715.8552	572.9603	3	45.36	2.3	82.89	N	x	x	x	x	x	x
P01871	K.GVALHRPDVYLLPPAR.E		1	323	338	16	1773.0049	592.0046	3	47.60	-7.2	69.34	N					x
P01871	K.YVTSAPMPEPQAPGR.Y		0	377	391	15	1599.7715	800.8942	2	39.49	1.4	99.07	N	x	x	x	x	x	x
P01876	R.DASGVTFTWTPSSGK.S		0	154	168	15	1539.7205	770.8683	2	49.98	1.0	121.40	Y	x	x	x	x	x	x
P01876	K.SAVQGPPERDLC(+57.02)GC(+57.02)YSVSSVLPGC(+57.02)AEPWNHGK.T	Carbamidomethylation	1	169	200	32	3513.5864	879.4077	4	54.25	4.4	62.59	Y					x	x
P01876	K.SAVQGPPER.D		0	169	177	9	939.4774	470.7459	2	7.57	-0.1	80.66	N	x		x	x		x
P01876	R.DLC(+57.02)GC(+57.02)YSVSSVLPGC(+57.02)AEPWNHGK.T	Carbamidomethylation	0	178	200	23	2592.1196	865.0492	3	56.59	2.4	70.22	Y	x	x			x	x
P01876	K.TFTC(+57.02)TAAYPESK.T	Carbamidomethylation	0	201	212	12	1374.6125	688.3141	2	33.72	0.8	104.88	Y	x	x	x	x	x	x
P01876	K.TPLTATLSK.S		0	213	221	9	930.5386	466.2738	2	34.09	-5.9	100.17	Y	x	x	x	x	x	x
P01876	R.GFSPKDVLVR.W		1	254	263	10	1116.6292	559.3212	2	42.81	-1.2	78.73	N					x	x
P01876	R.WLQGSQELPREK.Y		1	264	275	12	1469.7627	490.9292	3	36.63	2.2	77.54	N				x	x	x
P01876	R.WLQGSQELPR.E		0	264	273	10	1212.6251	607.3195	2	41.59	-0.5	97.90	N	x	x	x	x	x	x
P01876	R.EKYLTWASR.Q		1	274	282	9	1152.5928	577.3038	2	38.57	0.3	83.85	N		x			x	x
P01876	K.YLTWASR.Q		0	276	282	7	895.4552	448.7336	2	39.20	-2.9	94.10	N	x	x	x	x	x	x
P01876	R.QEPSQGTTTFAVTSILR.V		0	283	299	17	1834.9425	918.4785	2	57.18	-0.1	148.89	Y	x	x	x	x	x	x
P01876	K.KGDTFSC(+57.02)MVGHEALPLAFTQK.T	Carbamidomethylation	1	307	327	21	2336.1294	585.0410	4	56.22	2.4	152.06	Y	x	x	x	x	x	x
P01876	K.KGDTFSC(+57.02)M(+15.99)VGHEALPLAFTQK.T	Carbamidomethylation; Oxidation (M)	1	307	327	21	2352.1243	589.0386	4	50.94	0.4	120.59	Y	x	x	x	x	x	x
P01876	K.GDTFSC(+57.02)M(+15.99)VGHEALPLAFTQK.T	Carbamidomethylation; Oxidation (M)	0	308	327	20	2224.0293	742.3530	3	54.55	3.6	39.00	Y		x
P01876	K.GDTFSC(+57.02)MVGHEALPLAFTQK.T	Carbamidomethylation	0	308	327	20	2208.0344	737.0195	3	60.07	1.0	99.86	Y	x	x	x	x	x	x
P02533	R.APSTYGGGLSVSSSR.F		0	42	56	15	1424.6896	713.3491	2	33.97	-4.1	92.70	Y	x	x	x	x		x
P02533	R.ALEEANADLEVK.I		0	135	146	12	1300.6510	651.3321	2	38.05	-1.1	85.04	N		x		x
P02533	R.LAADDFR.T		0	195	201	7	806.3922	404.2018	2	29.84	-3.9	73.05	N	x	x	x	x	x	x
P02533	R.VLDELTLAR.A		0	224	232	9	1028.5865	515.3002	2	46.37	-0.7	75.75	N	x	x
P02533	R.ADLEM(+15.99)QIESLKEELAYLKK.N	Oxidation (M)	2	233	251	19	2266.1765	756.4060	3	73.71	8.7	35.49	Y				x
P02533	K.DAEEWFFTK.T		0	301	309	9	1171.5186	586.7713	2	57.30	8.1	69.26	Y	x	x
P02533	R.EVATNSELVQSGK.S		0	316	328	13	1360.6833	681.3501	2	26.10	1.7	65.16	N	x	x
P02533	R.TMQNLEIELQSQLSM(+15.99)K.A	Oxidation (M)	0	337	352	16	1907.9332	636.9778	3	49.21	-11.3	51.26	Y	x		x	x
P02533	K.ASLENSLEETKGR.Y		1	353	365	13	1432.7157	478.5816	3	32.46	5.1	53.08	N						x
P02533	K.ASLENSLEETK.G		0	353	363	11	1219.5931	610.8043	2	35.90	0.8	86.28	N		x		x
P02533	K.TRLEQEIATYR.R		1	406	416	11	1378.7205	690.3645	2	39.50	-4.4	96.94	N	x	x		x
P02533	R.LEQEIATYR.R		0	408	416	9	1121.5717	561.7897	2	33.63	-6.1	69.98	N		x		x
P02533	R.LLEGEDAHLSSSQFSSGSQSSR.D		0	418	439	22	2308.0566	770.3608	3	40.01	1.8	85.73	Y	x	x		x
P02538	R.SGFSSVSVSR.S		0	31	40	10	1011.4985	506.7572	2	31.92	1.3	55.60	Y				x
P02538	R.QLDSIVGER.G		0	224	232	9	1015.5298	508.7770	2	35.44	9.6	56.30	N	x	x
P02538	K.YEELQVTAGR.H		0	360	369	10	1164.5775	583.2978	2	35.03	3.0	92.17	N		x		x
P02538	R.AIGGGLSSVGGGSSTIK.Y		0	534	550	17	1446.7678	724.3885	2	39.62	-3.7	88.37	N				x
P02647	K.DLATVYVDVLK.D		0	37	47	11	1234.6809	618.3454	2	61.47	-3.8	84.27	Y	x	x	x	x
P02647	K.DSGRDYVSQFEGSALGK.Q		1	48	64	17	1814.8435	605.9550	3	49.18	-0.3	83.94	Y	x	x				x
P02647	R.DYVSQFEGSALGK.Q		0	52	64	13	1399.6619	700.8367	2	52.24	-2.1	79.80	Y		x	x	x	x	x
P02647	K.LLDNWDSVTSTFSK.L		0	70	83	14	1611.7781	806.8956	2	59.05	-0.8	99.13	Y	x	x	x	x	x	x
P02647	R.EQLGPVTQEFWDNLEK.E		0	86	101	16	1931.9265	966.9680	2	65.57	-2.7	88.41	Y			x	x
P02647	R.QEMSKDLEEVK.A		1	108	118	11	1334.6388	668.3279	2	29.68	1.9	32.51	Y		x
P02647	K.VQPYLDDFQKK.W		1	121	131	11	1379.7085	460.9117	3	39.03	3.4	69.31	Y	x	x			x	x
P02647	K.VQPYLDDFQK.K		0	121	130	10	1251.6135	626.8143	2	43.78	0.5	65.25	Y	x	x	x	x
P02647	K.WQEEMELYR.Q		0	132	140	9	1282.5652	642.2892	2	46.63	-1.0	79.07	Y	x	x	x	x	x	x
P02647	K.WQEEM(+15.99)ELYR.Q	Oxidation (M)	0	132	140	9	1298.5601	650.2864	2	39.25	-1.4	80.24	Y	x	x	x	x	x	x
P02647	K.VEPLRAELQEGAR.Q		1	143	155	13	1466.7841	489.9392	3	36.77	7.9	56.36	Y	x	x
P02647	K.LSPLGEEMRDR.A		1	165	175	11	1301.6398	434.8868	3	35.65	-0.8	91.31	Y					x	x
P02647	K.LSPLGEEMR.D		0	165	173	9	1030.5117	516.2601	2	38.67	-5.9	69.49	Y	x	x	x	x	x	x
P02647	R.THLAPYSDELRQR.L		1	185	197	13	1584.8008	529.2747	3	32.65	0.9	89.61	Y					x	x
P02647	R.THLAPYSDELR.Q		0	185	195	11	1300.6411	434.5567	3	35.53	5.6	123.66	Y	x	x	x	x	x
P02647	R.QGLLPVLESFK.V		0	240	250	11	1229.7019	615.8553	2	65.59	-4.8	82.02	Y	x	x	x	x	x	x
P02647	K.VSFLSALEEYTKK.L		1	251	263	13	1513.8027	757.9061	2	62.58	-3.3	46.57	Y					x	x
P02647	K.VSFLSALEEYTK.K		0	251	262	12	1385.7078	693.8615	2	68.29	0.5	75.62	Y	x	x	x	x	x	x
P02649	R.WELALGR.F		0	44	50	7	843.4603	422.7364	2	49.45	-2.5	35.29	Y				x
P02649	R.FWDYLR.W		0	51	56	6	898.4337	450.2231	2	51.42	-2.2	56.51	Y	x	x				x
P02649	R.ALMDETM(+15.99)KELK.A	Oxidation (M)	1	80	90	11	1323.6414	662.8202	2	61.63	-11.7	31.37	Y					x
P02649	K.AYKSELEEQLTPVAEETR.A		1	91	108	18	2092.0325	698.3468	3	45.67	-6.6	72.53	Y					x	x
P02649	R.LGADMEDVC(+57.02)GR.L	Carbamidomethylation	0	122	132	11	1221.5118	611.7601	2	36.02	-5.0	94.80	Y	x		x	x	x	x
P02649	R.LGPLVEQGR.V		0	199	207	9	967.5450	484.7739	2	33.12	-12.2	60.46	Y					x	x
P02649	R.AATVGSLAGQPLQER.A		0	210	224	15	1496.7947	749.4039	2	40.45	-0.9	101.14	Y	x	x	x		x	x
P02649	R.DRLDEVKEQVAEVR.A		2	245	258	14	1684.8744	562.6317	3	42.14	-0.6	53.63	Y					x	x
P02649	R.LQAEAFQAR.L		0	270	278	9	1032.5352	517.2749	2	31.40	0.1	69.40	Y					x	x
P02649	K.SWFEPLVEDMQR.Q		0	281	292	12	1535.7079	768.8675	2	65.08	8.2	33.58	Y				x
P02649	K.VQAAVGTSAAPVPSDNH		0	301	317	17	1619.7903	810.9048	2	32.56	2.9	132.52	Y	x	x	x	x	x	x
P02652	K.SKEQLTPLIK.K		1	68	77	10	1155.6863	578.8502	2	35.53	-0.4	62.67	Y	x	x	x	x	x	x
P02652	K.EQLTPLIK.K		0	70	77	8	940.5593	471.2885	2	41.55	3.2	40.56	Y	x	x
P02656	K.DALSSVQESQVAQQAR.G		0	45	60	16	1715.8438	858.9260	2	39.98	-3.6	85.19	Y					x	x
P02671	K.ALTDMPQMR.M		0	250	258	9	1061.4998	531.7571	2	40.40	-0.1	51.55	Y			x
P02671	R.MELERPGGNEITR.G		1	259	271	13	1500.7355	501.2527	3	35.02	0.5	73.75	Y	x		x	x	x	x
P02671	R.NPSSAGSWNSGSSGPGSTGNR.N		0	288	308	21	1962.8416	982.4130	2	24.72	-15.4	61.72	Y				x
P02671	K.TVIGPDGHKEVTK.E		1	468	480	13	1379.7408	460.9182	3	32.32	-5.9	38.07	Y						x
P02671	K.ESSSHHPGIAEFPSR.G		0	559	573	15	1636.7593	546.5942	3	31.02	0.9	60.65	Y	x	x	x	x	x	x
P02675	R.TPC(+57.02)TVSC(+57.02)NIPVVSGKEC(+57.02)EEIIR.K	Carbamidomethylation	1	225	246	22	2547.2131	850.0647	3	49.07	-16.0	31.40	Y					x
P02675	R.TPC(+57.02)TVSC(+57.02)NIPVVSGK.E	Carbamidomethylation	0	225	239	15	1617.7854	809.8987	2	42.05	-1.6	101.10	Y	x	x	x	x
P02675	K.QGFGNVATNTDGK.N		0	301	313	13	1307.6106	654.8113	2	28.26	-1.9	81.43	Y	x	x	x	x
P02675	K.AHYGGFTVQNEANK.Y		0	354	367	14	1534.7164	512.5775	3	30.73	-3.7	72.51	Y	x	x	x
P02675	K.QC(+57.02)SKEDGGGWWYNR.C	Carbamidomethylation	1	423	436	14	1741.7267	581.5801	3	40.84	-4.8	31.15	Y					x
P02679	R.DNC(+57.02)C(+57.02)ILDER.F	Carbamidomethylation	0	32	40	9	1193.4805	597.7484	2	35.73	1.4	42.66	Y						x
P02679	K.AIQLTYNPDESSKPNMIDAATLK.S		0	89	111	23	2519.2578	840.7579	3	52.64	-2.4	52.91	Y					x	x
P02679	K.YEASILTHDSSIR.Y		0	122	134	13	1490.7365	497.9198	3	39.62	0.8	100.54	Y	x	x	x	x
P02679	K.VAQLEAQC(+57.02)QEPC(+57.02)KDTVQIHDITGK.D	Carbamidomethylation	1	154	177	24	2767.3269	692.8387	4	42.19	-0.4	51.51	Y	x	x	x	x
P02679	K.EGFGHLSPTGTTEFWLGNEK.I		0	239	258	20	2206.0330	736.3540	3	58.36	3.3	51.22	Y					x	x
P02679	R.TSTADYAMFK.V		0	283	292	10	1133.5063	567.7632	2	40.83	4.9	69.02	Y	x	x	x	x	x	x
P02679	K.ASTPNGYDNGIIWATWK.T		0	383	399	17	1892.9056	947.4568	2	60.60	-3.4	56.11	Y						x
P02749	R.TC(+57.02)PKPDDLPFSTVVPLK.T	Carbamidomethylation	0	22	38	17	1912.9968	638.6719	3	56.35	-1.5	96.97	Y	x	x	x	x	x	x
P02749	K.TFYEPGEEITYSC(+57.02)KPGYVSR.G	Carbamidomethylation	0	39	58	20	2382.0837	795.0336	3	46.79	-2.0	108.80	Y		x	x	x	x	x
P02749	R.VC(+57.02)PFAGILENGAVR.Y	Carbamidomethylation	0	83	96	14	1501.7711	751.8954	2	58.45	3.4	111.43	Y	x	x	x	x	x	x
P02749	K.LPECR.E		0	197	201	5	616.3003	617.3142	1	35.25	10.8	29.50	Y		x
P02749	K.ATFGC(+57.02)HDGYSLDGPEEIEC(+57.02)TK.L	Carbamidomethylation	0	230	250	21	2384.9888	796.0093	3	45.81	7.3	105.74	Y			x	x		x
P02750	R.GPLQLER.L		0	210	216	7	811.4552	406.7352	2	31.90	0.8	54.20	Y					x
P02750	R.LHLEGNKLQVLGK.D		1	217	229	13	1447.8511	483.6229	3	41.14	-3.0	55.89	Y					x	x
P02750	K.DLLLPQPDLR.Y		0	230	239	10	1178.6659	590.3421	2	54.78	3.2	77.29	Y	x	x	x	x	x	x
P02750	R.YLFLNGNK.L		0	240	247	8	967.5127	484.7624	2	44.86	-2.6	66.87	Y					x	x
P02750	R.C(+57.02)AGPEAVKGQTLLAVAK.S	Carbamidomethylation	1	329	345	17	1711.9291	571.6511	3	42.85	1.4	59.82	Y					x	x
P02751	K.TYHVGEQWQK.E		0	2301	2310	10	1274.6044	638.3066	2	29.70	-4.5	46.45	Y		x		x
P02751	R.RPGGEPSPEGTTGQSYNQYSQR.Y		1	2335	2356	22	2395.0789	799.3643	3	29.02	-3.3	35.23	Y				x
P02763	K.WFYIASAFR.N		0	43	51	9	1159.5814	580.8069	2	62.96	15.3	69.82	Y	x	x
P02763	K.TEDTIFLR.E		0	74	81	8	993.5131	497.7638	2	43.63	-0.1	81.90	Y	x	x		x
P02763	R.YVGGQEHFAHLLILR.D		0	109	123	15	1751.9470	584.9889	3	51.76	-1.2	93.09	Y	x	x
P02763	K.SDVVYTDWKK.D		1	171	180	10	1239.6135	620.8145	2	34.72	0.7	56.38	Y		x			x
P02765	K.FSVVYAK.C		0	125	131	7	812.4432	407.2299	2	35.98	2.4	67.54	Y	x	x	x	x	x	x
P02765	R.HTFMGVVSLGSPSGEVSHPR.K		0	318	337	20	2080.0159	694.3456	3	46.24	-0.5	98.09	Y			x	x
P02766	R.GSPAINVAVHVFRK.A		1	42	55	14	1493.8467	498.9536	3	44.63	-5.3	56.56	Y						x
P02766	R.GSPAINVAVHVFR.K		0	42	54	13	1365.7517	683.8785	2	49.75	-6.7	74.31	Y					x	x
P02766	R.KAADDTWEPFASGK.T		1	55	68	14	1521.7100	761.8593	2	42.95	-3.9	43.45	Y					x
P02766	R.RYTIAALLSPYSYSTTAVVTNPKE		2	124	147	24	2644.3748	882.4680	3	63.86	2.8	30.49	Y						x
P02768	R.FKDLGEENFK.A		1	35	44	10	1225.5979	409.5407	3	35.82	2.0	105.09	Y	x	x	x	x	x	x
P02768	K.DLGEENFK.A		0	37	44	8	950.4345	476.2248	2	31.80	0.6	65.84	Y	x	x	x	x
P02768	K.LVNEVTEFAK.T		0	66	75	10	1148.6077	575.3115	2	42.98	0.6	95.43	Y	x	x	x	x	x	x
P02768	K.TC(+57.02)VADESAENC(+57.02)DKSLHTLFGDKLC(+57.02)TVATLR.E	Carbamidomethylation	2	76	105	30	3410.5903	853.6563	4	56.20	1.7	87.25	Y					x	x
P02768	K.TC(+57.02)VADESAENC(+57.02)DKSLHTLFGDK.L	Carbamidomethylation	1	76	97	22	2496.0896	625.0295	4	46.04	-0.3	104.49	Y					x	x
P02768	K.TC(+57.02)VADESAENC(+57.02)DK.S	Carbamidomethylation	0	76	88	13	1497.5712	749.7936	2	7.49	1.0	95.64	Y	x	x	x	x		x
P02768	K.SLHTLFGDKLC(+57.02)TVATLR.E	Carbamidomethylation	1	89	105	17	1931.0298	644.6872	3	54.24	5.2	131.58	Y					x	x
P02768	K.SLHTLFGDK.L		0	89	97	9	1016.5291	509.2724	2	38.32	1.2	117.54	Y	x	x	x	x	x	x
P02768	K.LC(+57.02)TVATLRETYGEMADC(+57.02)C(+57.02)AK.Q	Carbamidomethylation	1	98	117	20	2348.0269	783.6808	3	50.75	-2.6	79.82	Y					x	x
P02768	K.LC(+57.02)TVATLR.E	Carbamidomethylation	0	98	105	8	932.5114	467.2618	2	33.77	-2.4	80.15	Y	x	x	x	x	x	x
P02768	R.ETYGEMADCC(+57.02)AK.Q	Carbamidomethylation	0	106	117	12	1376.5046	689.2583	2	34.21	-1.9	61.39	Y					x
P02768	R.ETYGEMADC(+57.02)C(+57.02)AKQEPERNEC(+57.02)FLQHK.D	Carbamidomethylation	2	106	130	25	3129.3049	783.3298	4	39.74	-4.7	30.68	Y					x
P02768	R.ETYGEMADC(+57.02)C(+57.02)AKQEPER.N	Carbamidomethylation	1	106	122	17	2072.8237	691.9501	3	32.35	2.3	39.61	Y					x
P02768	R.ETYGEMADC(+57.02)CAK.Q	Carbamidomethylation	0	106	117	12	1376.5046	689.2715	2	34.27	17.4	65.80	Y					x	x
P02768	R.ETYGEMADC(+57.02)C(+57.02)AK.Q	Carbamidomethylation	0	106	117	12	1433.5261	717.7708	2	28.86	0.7	99.57	Y	x	x	x	x	x	x
P02768	R.ETYGEM(+15.99)ADC(+57.02)C(+57.02)AK.Q	Oxidation (M); Carbamidomethylation	0	106	117	12	1449.5210	725.7696	2	20.70	2.5	87.16	Y	x	x	x	x	x	x
P02768	K.QEPERNEC(+57.02)FLQHK.D	Carbamidomethylation	1	118	130	13	1713.7893	572.2719	3	8.04	2.7	47.40	Y	x	x	x
P02768	K.QEPERNEC(+57.02)FLQHKDDNPNLPR.L	Carbamidomethylation	2	118	138	21	2635.2197	879.4156	3	35.30	2.0	84.06	Y	x	x			x	x
P02768	R.LVRPEVDVM(+15.99)C(+57.02)TAFHDNEETFLK.K	Oxidation (M); Carbamidomethylation	1	139	160	22	2665.2515	667.3224	4	51.46	3.5	41.57	Y			x
P02768	R.LVRPEVDVM(+15.99)C(+57.02)TAFHDNEETFLKK.Y	Oxidation (M); Carbamidomethylation	2	139	161	23	2793.3464	559.6783	5	48.04	3.2	69.34	Y					x	x
P02768	R.LVRPEVDVMC(+57.02)TAFHDNEETFLKK.Y	Carbamidomethylation	2	139	161	23	2777.3516	695.3471	4	55.24	2.8	135.53	Y	x	x	x	x	x	x
P02768	R.LVRPEVDVMC(+57.02)TAFHDNEETFLK.K	Carbamidomethylation	1	139	160	22	2649.2566	884.0920	3	58.34	-0.9	106.18	Y	x		x	x	x	x
P02768	K.KYLYEIARR.H		2	161	169	9	1210.6821	404.5631	3	32.12	-12.2	31.01	Y					x
P02768	K.KYLYEIAR.R		1	161	168	8	1054.5811	528.2968	2	36.53	-1.9	65.14	Y	x	x	x	x	x	x
P02768	K.YLYEIARR.H		1	162	169	8	1082.5873	542.3000	2	35.47	-1.6	51.57	Y					x	x
P02768	K.YLYEIAR.R		0	162	168	7	926.4861	464.2484	2	40.89	-4.2	71.00	Y	x	x	x	x	x	x
P02768	R.RHPYFYAPELLFFAK.R		1	169	183	15	1897.9878	633.6699	3	65.94	0.1	85.50	Y			x		x	x
P02768	R.HPYFYAPELLFFAKR.Y		1	170	184	15	1897.9878	633.6663	3	65.53	-5.7	77.89	Y					x	x
P02768	R.HPYFYAPELLFFAK.R		0	170	183	14	1741.8867	581.6376	3	70.63	2.5	94.88	Y	x	x	x	x	x	x
P02768	R.YKAAFTEC(+57.02)C(+57.02)QAADK.A	Carbamidomethylation	1	185	198	14	1661.7178	554.9152	3	28.12	3.5	91.54	Y					x	x
P02768	R.YKAAFTEC(+57.02)C(+57.02)QAADKAAC(+57.02)LLPK.L	Carbamidomethylation	2	185	205	21	2415.1384	604.7933	4	48.73	2.4	71.79	Y					x	x
P02768	K.AAFTECC(+57.02)QAADK.A	Carbamidomethylation	0	187	198	12	1313.5380	657.7810	2	30.60	7.2	63.88	Y					x	x
P02768	K.AAFTEC(+57.02)C(+57.02)QAADKAAC(+57.02)LLPK.L	Carbamidomethylation	1	187	205	19	2123.9802	709.0023	3	49.73	2.3	122.58	Y					x	x
P02768	K.AAFTEC(+57.02)CQAADK.A	Carbamidomethylation	0	187	198	12	1313.5380	657.7748	2	29.72	-2.2	72.55	Y					x	x
P02768	K.AAFTEC(+57.02)C(+57.02)QAADK.A	Carbamidomethylation	0	187	198	12	1370.5594	686.2843	2	8.27	-3.9	60.70	Y	x	x		x	x
P02768	R.AFKAWAVAR.L		1	234	242	9	1018.5712	510.2943	2	37.69	2.8	73.64	Y					x	x
P02768	K.AEFAEVSKLVTDLTK.V		1	250	264	15	1649.8876	825.9528	2	64.61	2.1	53.92	Y					x	x
P02768	K.LVTDLTK.V		0	258	264	7	788.4644	395.2396	2	29.28	0.3	31.11	Y						x
P02768	K.VHTEC(+57.02)C(+57.02)HGDLLECADDRADLAK.Y	Carbamidomethylation	1	265	286	22	2527.0889	632.7807	4	40.91	1.9	66.04	Y					x	x
P02768	K.VHTEC(+57.02)C(+57.02)HGDLLEC(+57.02)ADDR.A	Carbamidomethylation	0	265	281	17	2085.8303	696.2836	3	32.44	-0.7	157.39	Y	x	x	x	x	x	x
P02768	K.VHTEC(+57.02)C(+57.02)HGDLLEC(+57.02)ADDRADLAK.Y	Carbamidomethylation	1	265	286	22	2584.1104	517.8287	5	38.97	-1.2	126.46	Y	x	x	x	x	x	x
P02768	K.YICENQDSISSK.L		0	287	298	12	1385.6133	693.8145	2	29.55	0.8	70.90	Y					x	x
P02768	K.YIC(+57.02)ENQDSISSK.L	Carbamidomethylation	0	287	298	12	1442.6348	722.3250	2	25.80	0.4	115.05	Y	x	x	x	x	x	x
P02768	K.LKEC(+57.02)CEKPLLEK.S	Carbamidomethylation	1	299	310	12	1488.7679	497.2637	3	29.22	0.8	33.77	Y					x	x
P02768	K.EC(+57.02)C(+57.02)EKPLLEK.S	Carbamidomethylation	1	301	310	10	1304.6105	653.3100	2	37.45	-3.9	63.03	Y					x	x
P02768	K.SHC(+57.02)IAEVENDEM(+15.99)PADLPSLAADFVESK.D	Carbamidomethylation; Oxidation (M)	0	311	337	27	2989.3320	997.4581	3	64.38	6.8	49.35	Y						x
P02768	R.RHPDYSVVLLLR.L		1	361	372	12	1466.8357	489.9525	3	51.22	0.1	121.38	Y	x	x	x	x	x	x
P02768	R.HPDYSVVLLLR.L		0	362	372	11	1310.7346	656.3748	2	55.38	0.3	87.58	Y	x	x	x	x	x	x
P02768	K.C(+57.02)C(+57.02)AAADPHEC(+57.02)YAK.V	Carbamidomethylation	0	384	396	13	1551.5905	518.2029	3	7.54	-2.3	69.15	Y					x	x
P02768	K.VFDEFKPLVEEPQNLIK.Q		0	397	413	17	2044.0880	1023.0500	2	62.15	-1.3	143.22	Y	x	x	x	x	x	x
P02768	K.QNC(+57.02)ELFEQLGEYKFQNALLVR.Y	Carbamidomethylation	1	414	434	21	2598.2900	867.1163	3	67.18	14.2	48.16	Y						x
P02768	K.QNC(+57.02)ELFEQLGEYK.F	Carbamidomethylation	0	414	426	13	1656.7454	829.3805	2	54.30	0.6	122.85	Y	x	x	x	x	x	x
P02768	K.FQNALLVR.Y		0	427	434	8	959.5552	480.7837	2	41.98	-2.5	90.32	Y	x	x	x	x	x	x
P02768	K.KVPQVSTPTLVEVSR.N		1	438	452	15	1638.9304	547.3159	3	44.06	-2.7	123.91	Y	x	x	x	x	x	x
P02768	K.VPQVSTPTLVEVSR.N		0	439	452	14	1510.8354	756.4268	2	47.58	2.3	120.31	Y	x	x	x	x	x	x
P02768	K.C(+57.02)C(+57.02)TESLVNRRPC(+57.02)FSALEVDETYVPK.E	Carbamidomethylation	2	500	524	25	3029.4045	758.3595	4	53.23	1.4	78.88	Y					x	x
P02768	R.RPC(+57.02)FSALEVDETYVPK.E	Carbamidomethylation	1	509	524	16	1909.9243	637.6485	3	50.68	-0.3	166.09	Y	x	x	x	x	x	x
P02768	K.EFNAETFTFHADIC(+57.02)TLSEKER.Q	Carbamidomethylation	1	525	545	21	2544.1589	637.0514	4	56.15	6.9	37.06	Y						x
P02768	K.EFNAETFTFHADIC(+57.02)TLSEK.E	Carbamidomethylation	0	525	543	19	2259.0154	754.0140	3	59.05	2.2	59.01	Y	x		x
P02768	K.KQTALVELVK.H		1	549	558	10	1127.6914	564.8532	2	38.86	0.4	78.61	Y	x	x	x	x	x	x
P02768	K.QTALVELVK.H		0	550	558	9	999.5964	500.8058	2	45.39	0.7	75.84	Y	x	x	x	x	x	x
P02768	K.EQLKAVMDDFAAFVEK.C		1	566	581	16	1839.9076	614.3151	3	68.20	8.6	62.57	Y					x	x
P02768	K.AVM(+15.99)DDFAAFVEK.C	Oxidation (M)	0	570	581	12	1357.6223	679.8179	2	53.40	-0.8	103.41	Y	x	x	x	x	x	x
P02768	K.AVMDDFAAFVEK.C		0	570	581	12	1341.6274	671.8218	2	61.18	1.2	102.63	Y	x	x	x	x	x	x
P02768	K.ADDKETC(+57.02)FAEEGKK.L	Carbamidomethylation	2	585	598	14	1626.7195	543.2503	3	7.55	5.9	94.92	Y	x	x	x	x	x	x
P02768	K.KLVAASQAALGL		1	598	609	12	1140.6866	571.3502	2	47.32	-0.7	79.95	Y	x	x	x	x	x	x
P02768	K.LVAASQAALGL		0	599	609	11	1012.5917	507.3022	2	52.29	-1.8	102.16	Y	x	x	x	x	x	x
P02774	K.SC(+57.02)ESNSPFPVHPGTAEC(+57.02)C(+57.02)TK.E	Carbamidomethylation	0	95	114	20	2263.9297	755.6505	3	37.36	0.0	108.73	Y	x	x	x	x	x	x
P02774	K.HLSLLTTLSNR.V		0	208	218	11	1253.7092	627.8593	2	46.93	-4.2	73.50	Y	x	x	x	x	x	x
P02774	R.VC(+57.02)SQYAAYGEK.K	Carbamidomethylation	0	219	229	11	1274.5601	638.2861	2	20.88	-1.8	75.35	Y	x	x	x	x	x	x
P02774	K.VMDKYTFELSR.R		1	342	352	11	1387.6805	463.5685	3	44.04	2.2	97.82	Y					x	x
P02774	K.YTFELSR.R		0	346	352	7	914.4498	458.2313	2	42.37	-1.8	54.06	Y	x	x	x	x
P02774	K.VLEPTLK.S		0	364	370	7	798.4851	400.2447	2	32.73	-12.9	52.53	Y	x				x	x
P02774	K.SLGEC(+57.02)C(+57.02)DVEDSTTC(+57.02)FNAK.G	Carbamidomethylation	0	371	388	18	2091.8184	1046.9191	2	41.44	2.5	112.54	Y		x	x	x	x	x
P02787	K.SVIPSDGPSVAC(+57.02)VK.K	Carbamidomethylation	0	47	60	14	1414.7125	708.3588	2	41.38	-6.7	73.99	Y	x	x	x	x	x	x
P02787	K.KASYLDC(+57.02)IR.A	Carbamidomethylation	1	61	69	9	1124.5648	563.2897	2	34.91	0.1	31.08	Y						x
P02787	K.ASYLDC(+57.02)IR.A	Carbamidomethylation	0	62	69	8	996.4698	499.2426	2	41.17	0.7	63.60	Y	x	x	x	x	x	x
P02787	K.KDSGFQMNQLR.G		1	122	132	11	1322.6401	441.8871	3	42.52	-0.5	29.28	Y						x
P02787	K.DSGFQMNQLR.G		0	123	132	10	1194.5452	598.2849	2	41.96	8.4	62.16	Y		x	x		x	x
P02787	K.HSTIFENLANK.A		0	226	236	11	1272.6462	637.3279	2	40.33	-3.9	98.93	Y	x	x	x	x
P02787	K.DC(+57.02)HLAQVPSHTVVAR.S	Carbamidomethylation	0	259	273	15	1688.8417	423.2224	4	33.54	11.2	98.06	Y			x
P02787	K.MYLGYEYVTAIR.N		0	332	343	12	1477.7275	739.8726	2	57.31	2.0	78.10	Y					x	x
P02787	R.EGTC(+57.02)PEAPTDEC(+57.02)KPVK.W	Carbamidomethylation	0	347	362	16	1816.7971	606.6063	3	7.74	-0.1	113.20	Y	x	x	x	x	x	x
P02787	R.LKC(+57.02)DEWSVNSVGK.I	Carbamidomethylation	1	372	384	13	1520.7292	507.9200	3	38.07	5.8	48.66	Y					x	x
P02787	K.C(+57.02)DEWSVNSVGK.I	Carbamidomethylation	0	374	384	11	1279.5503	640.7834	2	38.63	1.5	62.74	Y				x
P02787	K.IEC(+57.02)VSAETTEDC(+57.02)IAK.I	Carbamidomethylation	0	385	399	15	1724.7596	863.3870	2	38.00	-0.2	99.55	Y	x	x	x	x	x	x
P02787	K.C(+57.02)GLVPVLAENYNK.S	Carbamidomethylation	0	421	433	13	1475.7443	738.8777	2	52.22	-2.3	67.60	Y		x
P02787	K.SASDLTWDNLK.G		0	454	464	11	1248.5986	625.3036	2	47.08	-4.7	69.42	Y	x	x	x	x	x	x
P02787	R.TAGWNIPMGLLYNK.I		0	476	489	14	1576.8071	789.4122	2	66.40	1.7	75.26	Y			x	x	x	x
P02787	R.FDEFFSEGC(+57.02)APGSKK.D	Carbamidomethylation	1	495	509	15	1704.7454	569.2556	3	43.79	-0.3	32.81	Y						x
P02787	K.EGYYGYTGAFR.C		0	531	541	11	1282.5618	642.2944	2	44.74	9.7	65.53	Y			x	x
P02787	R.C(+57.02)LVEKGDVAFVK.H	Carbamidomethylation	1	542	553	12	1363.7169	682.8691	2	40.81	4.9	73.67	Y					x	x
P02787	K.HQTVPQNTGGKNPDPWAK.N		1	554	571	18	1973.9707	658.9961	3	29.93	-2.2	54.47	Y					x	x
P02787	K.NLNEKDYELLC(+57.02)LDGTR.K	Carbamidomethylation	1	572	587	16	1951.9309	651.6501	3	51.10	-1.2	70.64	Y	x	x			x
P02787	K.DYELLC(+57.02)LDGTR.K	Carbamidomethylation	0	577	587	11	1353.6234	677.8173	2	54.71	-2.5	75.72	Y				x
P02787	R.KPVEEYANC(+57.02)HLAR.A	Carbamidomethylation	1	588	600	13	1585.7671	529.5967	3	7.97	0.7	121.49	Y	x	x	x	x	x
P02787	R.SETKDLLFRDDTVC(+57.02)LAK.L	Carbamidomethylation	2	643	659	17	2010.0092	671.0209	3	47.59	15.8	48.09	Y					x	x
P02787	K.YLGEEYVK.A		0	669	676	8	999.4913	500.7511	2	39.40	-3.7	61.57	Y	x	x	x	x	x	x
P02787	K.C(+57.02)STSSLLEAC(+57.02)TFR.R	Carbamidomethylation	0	684	696	13	1530.6807	766.3494	2	48.73	2.3	77.34	Y				x
P02788	K.C(+57.02)FQWQR.N	Carbamidomethylation	0	38	43	6	923.4072	462.7109	2	35.55	0.0	71.77	Y	x	x	x	x	x	x
P02788	K.VRGPPVSC(+57.02)IKR.D	Carbamidomethylation	2	48	58	11	1267.7183	423.5782	3	26.54	-4.4	82.37	Y					x	x
P02788	K.RDSPIQC(+57.02)IQAIAENR.A	Carbamidomethylation	1	58	72	15	1769.8843	590.9684	3	52.93	-0.5	133.15	Y	x	x	x	x	x	x
P02788	R.DSPIQCIQAIAENR.A		0	59	72	14	1556.7617	779.3888	2	64.84	0.8	128.15	Y					x	x
P02788	R.DSPIQC(+57.02)IQAIAENR.A	Carbamidomethylation	0	59	72	14	1613.7831	807.8998	2	61.10	1.2	200.00	Y	x	x	x	x	x	x
P02788	R.ADAVTLDGGFIYEAGLAPYK.L		0	73	92	20	2070.0310	1036.0212	2	64.65	-1.5	125.06	Y	x	x	x	x	x	x
P02788	K.LRPVAAEVYGTERQPR.T		2	93	108	16	1840.9907	461.2560	4	33.53	2.2	130.28	Y	x			x	x	x
P02788	K.LRPVAAEVYGTER.Q		1	93	105	13	1459.7783	487.6010	3	35.48	2.0	200.00	Y	x	x	x	x	x	x
P02788	R.THYYAVAVVK.K		0	109	118	10	1149.6182	575.8159	2	33.58	-0.9	119.88	Y	x	x	x	x	x	x
P02788	K.KGGSFQLNELQGLK.S		1	119	132	14	1517.8202	759.9171	2	48.16	-0.4	120.21	Y	x	x	x	x	x	x
P02788	K.GGSFQLNELQGLK.S		0	120	132	13	1389.7252	695.8677	2	53.03	-3.2	106.43	Y	x	x	x	x	x	x
P02788	R.FFSASCVPGADK.G		0	171	182	12	1227.5593	614.7887	2	44.11	2.9	51.05	Y					x
P02788	R.FFSASC(+57.02)VPGADKGQFPNLCR.L	Carbamidomethylation	1	171	190	20	2200.0193	734.3459	3	54.48	-1.6	66.53	Y					x	x
P02788	R.FFSASCVPGADKGQFPNLC(+57.02)R.L	Carbamidomethylation	1	171	190	20	2200.0193	734.3453	3	53.92	-2.4	112.38	Y					x	x
P02788	R.FFSASC(+57.02)VPGADK.G	Carbamidomethylation	0	171	182	12	1284.5808	643.2969	2	41.63	-1.3	115.51	Y	x	x	x	x	x	x
P02788	R.FFSASC(+57.02)VPGADKGQFPNLC(+57.02)R.L	Carbamidomethylation	1	171	190	20	2257.0408	753.3559	3	51.94	2.3	200.00	Y	x	x	x	x	x	x
P02788	K.GQFPNLCR.L		0	183	190	8	933.4490	467.7295	2	41.64	-5.0	38.21	Y					x	x
P02788	K.GQFPNLC(+57.02)R.L	Carbamidomethylation	0	183	190	8	990.4705	496.2429	2	38.75	0.7	82.95	Y	x	x	x	x	x	x
P02788	R.LC(+57.02)AGTGENKC(+57.02)AFSSQEPYFSYSGAFK.C	Carbamidomethylation	1	191	216	26	2905.2686	969.4390	3	53.43	9.1	79.60	Y					x	x
P02788	R.LC(+57.02)AGTGENK.C	Carbamidomethylation	0	191	199	9	948.4335	475.2165	2	4.10	-15.9	58.92	Y	x	x	x	x
P02788	K.C(+57.02)AFSSQEPYFSYSGAFK.C	Carbamidomethylation	0	200	216	17	1974.8457	988.4305	2	56.84	0.4	166.41	Y	x	x	x	x	x	x
P02788	K.C(+57.02)LRDGAGDVAFIR.E	Carbamidomethylation	1	217	229	13	1448.7194	483.9147	3	43.00	2.0	134.58	Y	x	x	x	x	x	x
P02788	R.DGAGDVAFIR.E		0	220	229	10	1019.5035	510.7595	2	42.85	0.9	132.98	Y	x	x	x	x	x	x
P02788	R.ESTVFEDLSDEAER.D		0	230	243	14	1625.7056	813.8589	2	52.52	-1.4	94.86	Y	x	x	x	x
P02788	R.DEYELLC(+57.02)PDNTR.K	Carbamidomethylation	0	244	255	12	1523.6562	762.8356	2	46.21	0.2	117.10	Y	x	x	x	x
P02788	R.KPVDKFKDC(+57.02)HLAR.V	Carbamidomethylation	2	256	268	13	1612.8507	404.2208	4	7.58	2.0	81.12	Y					x	x
P02788	K.FKDC(+57.02)HLAR.V	Carbamidomethylation	1	261	268	8	1045.5127	523.7622	2	7.53	-2.7	62.13	Y	x	x	x	x
P02788	R.VPSHAVVAR.S		0	269	277	9	934.5348	468.2775	2	7.47	6.1	80.68	Y	x	x	x	x		x
P02788	R.SVNGKEDAIWNLLR.Q		1	278	291	14	1613.8525	538.9583	3	59.03	0.2	137.91	Y	x	x	x	x	x	x
P02788	K.EDAIWNLLR.Q		0	283	291	9	1128.5928	565.3038	2	64.58	0.3	99.12	Y	x	x	x	x	x	x
P02788	K.FQLFGSPSGQKDLLFK.D		1	305	320	16	1810.9617	906.4873	2	60.57	-0.9	101.83	Y			x		x	x
P02788	K.FQLFGSPSGQKDLLFKDSAIGFSR.V		2	305	328	24	2644.3647	662.0974	4	63.31	-1.6	62.77	Y					x	x
P02788	K.FQLFGSPSGQK.D		0	305	315	11	1194.6033	598.3088	2	48.35	-0.2	83.99	Y	x	x	x	x	x	x
P02788	K.DLLFK.D		0	316	320	5	634.3690	635.3762	1	42.26	-0.1	43.10	N		x	x
P02788	K.DLLFKDSAIGFSR.V		1	316	328	13	1467.7721	490.2641	3	55.37	-1.2	124.65	Y	x	x	x	x	x	x
P02788	K.DSAIGFSR.V		0	321	328	8	851.4137	426.7143	2	30.01	0.3	80.26	Y	x	x	x	x	x	x
P02788	R.IDSGLYLGSGYFTAIQNLRK.S		1	333	352	20	2215.1636	739.3956	3	64.33	0.6	98.83	Y					x	x
P02788	R.IDSGLYLGSGYFTAIQNLR.K		0	333	351	19	2087.0686	1044.5399	2	69.83	-1.6	97.21	Y		x	x	x	x	x
P02788	R.KSEEEVAAR.R		1	352	360	9	1017.5090	509.7615	2	3.09	-0.6	54.50	Y		x	x	x
P02788	R.ARVVWCAVGEQELRK.C		2	362	376	15	1742.9249	581.9813	3	43.51	-1.6	112.38	Y					x	x
P02788	R.ARVVWC(+57.02)AVGEQELRK.C	Carbamidomethylation	2	362	376	15	1799.9464	450.9941	4	41.47	0.5	130.21	Y					x	x
P02788	R.ARVVWC(+57.02)AVGEQELR.K	Carbamidomethylation	1	362	375	14	1671.8514	558.2906	3	45.92	-0.9	124.62	Y					x	x
P02788	R.VVWCAVGEQELR.K		0	364	375	12	1387.6918	694.8545	2	51.65	1.9	102.62	Y					x	x
P02788	R.VVWCAVGEQELRK.C		1	364	376	13	1515.7867	758.9001	2	46.14	-0.7	112.92	Y					x	x
P02788	R.VVWC(+57.02)AVGEQELR.K	Carbamidomethylation	0	364	375	12	1444.7133	723.3626	2	48.45	-1.8	105.44	Y	x	x	x	x	x	x
P02788	R.VVWC(+57.02)AVGEQELRK.C	Carbamidomethylation	1	364	376	13	1572.8082	787.4125	2	43.54	1.4	118.22	Y	x	x	x	x	x	x
P02788	K.GEADAMSLDGGYVYTAGK.C		0	406	423	18	1803.7985	902.9066	2	47.95	0.1	167.36	Y	x	x	x	x	x	x
P02788	K.GEADAM(+15.99)SLDGGYVYTAGK.C	Oxidation (M)	0	406	423	18	1819.7935	910.9044	2	41.88	0.5	134.24	Y	x	x	x	x	x	x
P02788	K.C(+57.02)GLVPVLAENYK.S	Carbamidomethylation	0	424	435	12	1361.7013	681.8580	2	52.36	0.1	150.03	Y	x	x	x	x	x	x
P02788	K.SQQSSDPDPNCVDRPVEGYLAVAVVR.R		1	436	461	26	2800.3450	934.4536	3	56.47	-2.2	77.16	Y					x	x
P02788	K.SQQSSDPDPNC(+57.02)VDRPVEGYLAVAVVRR.S	Carbamidomethylation	2	436	462	27	3013.4675	754.3748	4	51.67	0.8	115.13	Y					x	x
P02788	K.SQQSSDPDPNC(+57.02)VDRPVEGYLAVAVVR.R	Carbamidomethylation	1	436	461	26	2857.3665	953.4621	3	54.77	-0.7	130.15	Y	x	x	x	x	x	x
P02788	R.RSDTSLTWNSVK.G		1	462	473	12	1392.6997	465.2396	3	37.24	-2.0	103.61	Y	x	x	x	x	x	x
P02788	R.SDTSLTWNSVK.G		0	463	473	11	1236.5986	619.3070	2	41.03	0.7	105.31	Y	x	x	x	x	x	x
P02788	K.SC(+57.02)HTAVDR.T	Carbamidomethylation	0	477	484	8	944.4134	473.2073	2	1.66	-14.2	45.47	Y		x		x
P02788	K.FDEYFSQSCAPGSDPR.S		0	504	519	16	1804.7362	903.3884	2	45.14	14.5	33.07	Y					x
P02788	K.FDEYFSQSC(+57.02)APGSDPR.S	Carbamidomethylation	0	504	519	16	1861.7577	931.8859	2	42.98	-0.3	175.48	Y	x	x	x	x	x	x
P02788	R.SNLCALC(+57.02)IGDEQGENK.C	Carbamidomethylation	0	520	535	16	1749.7661	875.8898	2	46.95	-0.6	86.43	Y						x
P02788	R.SNLC(+57.02)ALC(+57.02)IGDEQGENKC(+57.02)VPNSNER.Y	Carbamidomethylation	1	520	543	24	2763.2009	1382.6086	2	42.55	0.7	129.99	Y					x	x
P02788	R.SNLC(+57.02)ALCIGDEQGENK.C	Carbamidomethylation	0	520	535	16	1749.7661	875.8899	2	46.36	-0.5	137.22	Y					x	x
P02788	R.SNLC(+57.02)ALCIGDEQGENKC(+57.02)VPNSNER.Y	Carbamidomethylation	1	520	543	24	2706.1797	903.0690	3	44.52	2.1	110.03	Y					x	x
P02788	R.SNLC(+57.02)ALC(+57.02)IGDEQGENK.C	Carbamidomethylation	0	520	535	16	1806.7876	904.4036	2	43.33	2.8	141.54	Y	x	x	x	x	x	x
P02788	K.C(+57.02)VPNSNERYYGYTGAFR.C	Carbamidomethylation	1	536	552	17	2052.9111	685.3130	3	42.16	3.0	68.39	Y					x	x
P02788	R.YYGYTGAFR.C		0	544	552	9	1096.4978	549.2567	2	42.10	1.0	100.35	Y	x	x	x	x	x	x
P02788	R.C(+57.02)LAENAGDVAFVKDVTVLQNTDGNNNEAWAK.D	Carbamidomethylation	1	553	583	31	3362.5837	1121.8721	3	60.74	3.2	104.62	Y					x	x
P02788	R.C(+57.02)LAENAGDVAFVK.D	Carbamidomethylation	0	553	565	13	1392.6707	697.3431	2	43.98	0.8	130.07	Y	x	x	x	x	x	x
P02788	K.DVTVLQNTDGNNNEAWAKDLK.L		1	566	586	21	2344.1294	782.3876	3	49.10	4.9	108.60	Y					x	x
P02788	K.DVTVLQNTDGNNNEAWAK.D		0	566	583	18	1987.9236	994.9703	2	45.07	1.2	200.00	Y	x	x	x	x	x	x
P02788	K.LADFALLCLDGK.R		0	587	598	12	1277.6689	639.8427	2	66.32	1.4	92.22	Y					x	x
P02788	K.LADFALLCLDGKR.K		1	587	599	13	1433.7700	478.9292	3	60.40	-3.0	110.25	Y					x	x
P02788	K.LADFALLC(+57.02)LDGK.R	Carbamidomethylation	0	587	598	12	1334.6904	668.3531	2	63.02	1.0	139.81	Y	x	x	x	x	x	x
P02788	K.LADFALLC(+57.02)LDGKR.K	Carbamidomethylation	1	587	599	13	1490.7915	497.9373	3	56.96	-0.9	106.05	Y	x	x	x	x	x	x
P02788	R.SC(+57.02)HLAMAPNHAVVSR.M	Carbamidomethylation	0	607	621	15	1648.7926	550.6024	3	29.98	-4.4	200.00	Y	x	x	x	x	x	x
P02788	R.SC(+57.02)HLAM(+15.99)APNHAVVSR.M	Carbamidomethylation; Oxidation (M)	0	607	621	15	1664.7875	417.2052	4	7.74	2.6	136.27	Y	x	x	x	x	x	x
P02788	R.LKQVLLHQQAK.F		1	628	638	11	1304.7928	653.4036	2	7.80	-0.1	74.21	Y					x	x
P02788	K.QVLLHQQAK.F		0	630	638	9	1063.6138	532.8176	2	7.65	6.4	61.59	Y		x	x	x	x
P02788	R.NGSDC(+57.02)PDKFCLFQSETK.N	Carbamidomethylation	1	642	658	17	1974.8451	659.2880	3	48.18	-1.5	85.22	Y					x	x
P02788	R.NGSDCPDKFCLFQSETK.N		1	642	658	17	1917.8236	640.2823	3	46.31	0.7	60.79	Y	x	x	x		x	x
P02788	R.NGSDC(+57.02)PDKFC(+57.02)LFQSETK.N	Carbamidomethylation	1	642	658	17	2031.8666	1016.9396	2	46.39	-1.0	161.48	Y	x	x	x	x	x	x
P02788	K.FC(+57.02)LFQSETK.N	Carbamidomethylation	0	650	658	9	1158.5380	580.2766	2	47.78	0.6	112.79	Y	x	x	x	x	x	x
P02788	K.NLLFNDNTECLAR.L		0	659	671	13	1521.7246	761.8690	2	53.56	-0.7	118.83	Y					x	x
P02788	K.NLLFNDNTEC(+57.02)LAR.L	Carbamidomethylation	0	659	671	13	1578.7460	790.3798	2	51.90	-0.6	123.75	Y	x	x	x	x	x	x
P02788	K.TTYEKYLGPQYVAGITNLKK.C		2	676	695	20	2286.2258	572.5634	4	50.37	-0.6	119.84	Y					x	x
P02788	K.YLGPQYVAGITNLK.K		0	681	694	14	1535.8347	768.9258	2	54.84	1.6	127.02	Y	x	x	x	x	x	x
P02788	K.YLGPQYVAGITNLKK.C		1	681	695	15	1663.9297	555.6511	3	49.60	1.1	147.82	Y	x	x	x	x	x	x
P02788	K.KC(+57.02)STSPLLEACEFLR.K	Carbamidomethylation	1	695	709	15	1752.8539	585.2911	3	65.27	-1.3	52.84	Y					x	x
P02788	K.KC(+57.02)STSPLLEAC(+57.02)EFLRK	Carbamidomethylation	2	695	710	16	1937.9702	646.9964	3	53.52	-1.5	114.14	Y					x	x
P02788	K.KC(+57.02)STSPLLEAC(+57.02)EFLR.K	Carbamidomethylation	1	695	709	15	1809.8752	604.2990	3	57.79	0.0	132.68	Y	x	x	x	x	x	x
P02788	K.C(+57.02)STSPLLEACEFLR.K	Carbamidomethylation	0	696	709	14	1624.7589	813.3846	2	71.92	-2.6	51.65	Y					x	x
P02788	K.C(+57.02)STSPLLEACEFLRK	Carbamidomethylation	1	696	710	15	1752.8539	585.2950	3	65.36	5.4	63.61	Y					x	x
P02788	K.C(+57.02)STSPLLEAC(+57.02)EFLR.K	Carbamidomethylation	0	696	709	14	1681.7804	841.8977	2	63.94	0.3	140.57	Y	x	x	x	x	x	x
P02788	K.C(+57.02)STSPLLEAC(+57.02)EFLRK	Carbamidomethylation	1	696	710	15	1809.8752	604.2993	3	58.56	0.4	162.18	Y	x	x	x	x	x	x
P02790	K.NFPSPVDAAFR.Q		0	92	102	11	1219.5985	610.8066	2	51.25	0.1	66.02	Y	x	x	x	x	x	x
P02790	R.YYC(+57.02)FQGNQFLR.F	Carbamidomethylation	0	198	208	11	1494.6714	748.3439	2	52.00	1.3	76.67	Y						x
P02790	R.RLWWLDLK.S		1	379	386	8	1128.6444	565.3322	2	61.40	4.7	45.81	Y				x	x	x
P02790	R.LWWLDLK.S		0	380	386	7	972.5433	487.2742	2	68.02	-9.7	37.21	Y			x	x
P02790	K.SGAQATWTELPWPHEK.V		0	387	402	16	1836.8795	613.3054	3	54.42	8.0	70.13	Y			x
P04004	R.GQYC(+57.02)YELDEK.A	Carbamidomethylation	0	177	186	10	1303.5391	652.7770	2	35.21	0.3	70.64	Y	x		x	x	x	x
P04004	R.DVWGIEGPIDAAFTR.I		0	198	212	15	1645.8099	823.9084	2	68.67	-4.6	56.63	Y					x	x
P04004	R.TSAGTRQPQFISR.D		1	325	337	13	1447.7532	483.5945	3	27.84	6.0	30.31	Y					x
P04004	R.DWHGVPGQVDAAMAGR.I		0	338	353	16	1665.7682	556.2651	3	47.38	3.2	109.88	Y					x	x
P04004	R.IYISGMAPRPSLAK.K		1	354	367	14	1502.8279	501.9518	3	43.74	3.8	47.94	Y					x	x
P04004	R.NQNSR.R		0	390	394	5	617.2881	618.3050	1	38.69	15.5	31.16	Y		x
P04004	R.RVDTVDPPYPR.S		1	453	463	11	1313.6727	657.8380	2	32.73	-8.6	51.37	Y	x	x	x	x	x	x
P04004	R.SIAQYWLGC(+57.02)PAPGHL	Carbamidomethylation	0	464	478	15	1668.8082	835.4097	2	61.84	-2.0	82.72	Y				x	x	x
P04080	K.VHVGDEDFVHLR.V		0	57	68	12	1421.7051	474.9108	3	41.79	3.9	98.77	Y		x	x		x	x
P04114	R.TGISPLALIK.G		0	220	229	10	1011.6328	506.8235	2	56.95	-0.4	66.43	Y	x	x			x	x
P04114	K.MGLAFESTK.S		0	306	314	9	982.4794	492.2447	2	40.99	-4.6	38.10	Y						x
P04114	K.STSPPK.Q		0	315	320	6	615.3228	616.3419	1	43.14	19.2	34.14	Y					x
P04114	K.DKDQEVLLQTFLDDASPGDKR.L		2	538	558	21	2389.1760	797.3910	3	62.20	-10.4	31.10	Y					x
P04114	K.IVQILPWEQNEQVK.N		0	577	590	14	1722.9304	862.4739	2	57.24	1.6	76.99	Y	x	x	x	x
P04114	K.AGHIAWTSSGK.G		0	2916	2926	11	1113.5566	557.7894	2	71.27	6.9	34.83	Y	x
P04114	R.LPYTIITTPPLK.D		0	3137	3148	12	1355.8064	678.9005	2	56.31	-14.7	39.27	Y			x
P04114	K.FPEVDVLTK.Y		0	3791	3799	9	1046.5648	524.2923	2	49.88	5.0	64.34	Y	x	x	x	x
P04217	R.SGLSTGWTQLSK.L		0	95	106	12	1263.6459	632.8388	2	45.86	13.6	40.43	Y	x
P04217	K.LLELTGPK.S		0	107	114	8	869.5222	435.7672	2	41.15	-2.6	67.61	Y	x	x			x	x
P04217	R.C(+57.02)LAPLEGAR.F	Carbamidomethylation	0	325	333	9	985.5015	493.7576	2	34.34	-0.8	68.52	Y	x	x	x	x	x	x
P04217	R.ATWSGAVLAGR.D		0	407	417	11	1087.5774	544.7941	2	42.97	-3.4	78.98	Y		x			x	x
P04217	R.EGETK.A		0	437	441	5	562.2598	563.2759	1	31.14	15.7	30.06	N						x
P04259	R.GSGGLGGAC(+57.02)GGAGFGSR.S	Carbamidomethylation	0	43	59	17	1423.6262	712.8214	2	33.37	1.4	63.32	N				x
P04259	R.SLYGLGGSK.R		0	60	68	9	880.4654	441.2390	2	34.45	-2.3	52.52	N		x		x
P04259	R.ISIGGGSC(+57.02)AISGGYGSR.A	Carbamidomethylation	0	70	86	17	1597.7518	799.8854	2	41.75	2.7	85.30	N		x		x
P04259	K.WTLLQEQGTK.T		0	195	204	10	1202.6295	602.3226	2	45.14	1.0	64.28	N		x		x
P04259	K.NKYEDEINKR.T		2	251	260	10	1307.6470	436.8899	3	7.66	0.7	61.03	N	x	x
P04259	K.KDVDAAYM(+15.99)NK.V	Oxidation (M)	1	272	281	10	1169.5387	585.7726	2	65.24	-6.8	33.34	N		x
P04259	K.ADTLTDEINFLR.A		0	288	299	12	1406.7041	704.3587	2	60.42	-0.9	81.62	N	x	x		x
P04259	R.SRAEAESWYQTK.Y		1	348	359	12	1454.6790	485.8964	3	29.73	-8.0	29.83	N				x
P04259	R.AEAESWYQTK.Y		0	350	359	10	1211.5459	606.7776	2	33.30	-4.3	29.82	N				x
P04259	K.NKLEGLEDALQK.A		1	425	436	12	1356.7249	679.3694	2	43.69	-0.5	46.72	N				x
P04264	R.SGGGFSSGSAGIINYQR.R		0	13	29	17	1656.7855	829.4028	2	43.40	3.4	119.63	Y		x
P04264	R.SGGGGGR.F		0	39	45	7	546.2510	547.2642	1	28.96	10.9	30.90	Y	x
P04264	R.FSSC(+57.02)GGGGGSFGAGGGFGSR.S	Carbamidomethylation	0	46	65	20	1764.7274	883.3722	2	40.42	1.4	97.59	Y	x	x		x
P04264	R.SLVNLGGSK.S		0	66	74	9	873.4919	437.7520	2	33.97	-2.8	80.99	Y	x	x		x	x	x
P04264	K.SLNNQFASFIDKVR.F		1	186	199	14	1637.8525	546.9581	3	58.62	-0.1	92.48	Y			x	x	x	x
P04264	K.SLNNQFASFIDK.V		0	186	197	12	1382.6830	692.3512	2	54.37	3.5	84.97	Y	x	x	x	x	x	x
P04264	R.FLEQQNQVLQTK.W		0	200	211	12	1474.7780	738.3958	2	39.39	-0.7	119.19	N	x	x	x	x	x	x
P04264	K.WELLQQVDTSTR.T		0	212	223	12	1474.7416	738.3774	2	53.52	-0.8	109.79	Y	x	x	x	x
P04264	R.LDSELKNM(+15.99)QDM(+15.99)VEDYR.N	Oxidation (M)	1	252	267	16	2016.8768	673.2986	3	36.98	-1.4	30.50	Y		x
P04264	K.NM(+15.99)QDM(+15.99)VEDYR.N	Oxidation (M)	0	258	267	10	1331.5122	666.7629	2	8.36	-0.7	44.82	Y		x
P04264	K.NM(+15.99)QDMVEDYR.N	Oxidation (M)	0	258	267	10	1315.5173	658.7696	2	32.93	5.5	71.78	Y		x
P04264	K.NMQDM(+15.99)VEDYR.N	Oxidation (M)	0	258	267	10	1315.5173	658.7654	2	36.35	-0.9	71.47	Y	x	x
P04264	K.NMQDMVEDYR.N		0	258	267	10	1299.5223	650.7705	2	43.48	3.2	85.48	Y	x	x		x
P04264	R.NKYEDEINKR.T		2	268	277	10	1307.6470	436.8899	3	7.66	0.7	61.03	N	x	x
P04264	R.TNAENEFVTIK.K		0	278	288	11	1264.6299	633.3213	2	40.94	-1.5	112.05	Y	x	x	x	x	x
P04264	R.TNAENEFVTIKK.D		1	278	289	12	1392.7249	465.2513	3	34.89	5.3	92.76	Y	x	x	x	x	x	x
P04264	R.SLDLDSIIAEVK.A		0	344	355	12	1301.7078	651.8651	2	67.12	6.0	54.67	Y		x			x	x
P04264	K.YEELQITAGR.H		0	377	386	10	1178.5931	590.3047	2	39.72	1.5	119.52	N	x	x	x	x
P04264	K.IEISELNR.V		0	396	403	8	972.5240	487.2686	2	38.53	-1.3	64.19	N	x	x	x	x	x	x
P04264	K.QISNLQQSISDAEQR.G		0	418	432	15	1715.8438	858.9283	2	44.07	-1.0	137.07	Y	x	x	x	x
P04264	K.NKLNDLEDALQQAK.E		1	442	455	14	1598.8264	800.4146	2	50.21	-7.3	89.93	Y	x	x
P04264	K.LNDLEDALQQAK.E		0	444	455	12	1356.6885	679.3505	2	47.65	-1.5	120.41	Y	x	x	x
P04264	R.LLRDYQELMNTK.L		1	461	472	12	1522.7814	508.6023	3	45.14	2.4	64.49	Y						x
P04264	R.DYQELMNTK.L		0	464	472	9	1140.5121	571.2659	2	38.60	4.5	75.41	Y	x	x	x	x
P04264	R.MSGEC(+57.02)APNVSVSVSTSHTTISGGGSR.G	Carbamidomethylation	0	493	518	26	2564.1594	855.7286	3	40.28	1.7	91.65	Y		x
P04264	R.GGGGGGYGSGGSSYGSGGGSYGSGGGGGGGR.G		0	519	549	31	2382.9446	1192.4799	2	7.88	0.2	148.13	Y	x	x		x	x	x
P04264	R.GSYGSGGSSYGSGGGSYGSGGGGGGHGSYGSGSSSGGYR.G		0	550	588	39	3311.3008	1104.7654	3	29.73	-8.0	31.78	Y		x
P04264	K.FVSTTYSGVTR		0	634	644	11	1216.6088	609.3107	2	34.34	-1.6	58.89	Y		x		x
P04406	R.GALQNIIPASTGAAK.A		0	201	215	15	1410.7831	706.3979	2	46.84	-1.2	78.44	Y	x	x			x	x
P04406	K.LISWYDNEFGYSNR.V		0	310	323	14	1762.7950	882.4042	2	57.47	-0.6	86.24	Y					x	x
P04745	R.TSIVHLFEWR.W		0	26	35	10	1286.6771	644.3418	2	58.93	-6.3	79.42	Y	x	x	x	x	x	x
P04745	R.WVDIALEC(+57.02)ER.Y	Carbamidomethylation	0	36	45	10	1289.6074	645.8129	2	50.03	3.0	86.30	Y	x	x	x	x	x	x
P04745	K.TGSGDIENYNDATQVR.D		0	158	173	16	1738.7758	870.3969	2	35.39	2.0	130.04	Y	x	x	x	x	x	x
P04745	R.LSGLLDLALGKDYVR.S		1	177	191	15	1631.9246	544.9810	3	62.71	-2.0	55.41	Y					x	x
P04745	R.LSGLLDLALGK.D		0	177	187	11	1098.6648	550.3378	2	63.59	-3.4	79.95	Y		x	x	x
P04745	K.HMWPGDIK.A		0	216	223	8	982.4695	492.2448	2	36.67	5.6	73.28	Y	x	x	x	x
P04745	K.NWGEGWGFMPSDR.A		0	294	306	13	1537.6409	769.8279	2	59.93	0.2	80.08	Y	x	x	x	x	x	x
P04745	R.ALVFVDNHDNQR.G		0	307	318	12	1426.6953	476.5726	3	35.02	0.5	97.18	Y	x	x	x	x	x	x
P04745	R.GHGAGGASILTFWDAR.L		0	319	334	16	1614.7903	539.2739	3	59.00	6.0	63.74	Y		x
P04745	K.MAVGFMLAHPYGFTR.V		0	338	352	15	1696.8218	566.6141	3	58.38	-0.8	106.40	Y					x	x
P04745	R.VMSSYRWPR.Y		1	353	361	9	1180.5812	394.5343	3	36.91	-0.2	29.91	Y						x
P04745	R.YFENGKDVNDWVGPPNDNGVTK.E		1	362	383	22	2464.1294	822.3840	3	46.22	0.3	54.09	Y						x
P04745	K.EVTINPDTTC(+57.02)GNDWVC(+57.02)EHR.W	Carbamidomethylation	0	384	402	19	2301.9744	768.3326	3	44.85	0.8	103.43	Y	x	x	x	x	x
P05109	K.LLETEC(+57.02)PQYIR.K	Carbamidomethylation	0	37	47	11	1420.7020	711.3561	2	42.21	-3.1	53.09	Y				x
P05155	K.TNLESILSYPK.D		0	191	201	11	1263.6710	632.8412	2	55.92	-2.5	47.74	Y	x		x	x
P05155	K.DFTC(+57.02)VHQALK.G	Carbamidomethylation	0	202	211	10	1217.5863	609.8002	2	34.63	-0.3	73.24	Y	x	x	x	x
P05155	R.MEPFHFK.N		0	310	316	7	934.4371	468.2262	2	39.78	0.8	32.09	Y					x
P05155	R.LEDMEQALSPSVFK.A		0	367	380	14	1592.7755	797.3945	2	57.02	-0.7	84.97	Y	x	x	x	x	x	x
P05155	K.VTTSQDMLSIMEK.L		0	403	415	13	1481.7106	741.8621	2	52.63	-0.6	72.72	Y	x	x	x	x
P05156	R.AQLGDLPWQVAIK.D		0	346	358	13	1437.7980	719.9056	2	61.52	-0.9	37.62	Y			x
P05156	R.VFSLQWGEVK.L		0	481	490	10	1191.6288	596.8138	2	56.23	-13.1	52.98	Y	x	x
P05413	K.LVDSKNFDDYMK.S		1	11	22	12	1473.6809	492.2354	3	42.05	2.3	81.93	Y					x	x
P05413	K.NFDDYMK.S		0	16	22	7	931.3746	466.6958	2	37.67	2.7	57.12	Y	x	x			x	x
P05413	K.SLGVGFATR.Q		0	23	31	9	906.4923	454.2536	2	40.24	0.4	85.37	Y	x	x	x	x	x	x
P05413	R.QVASM(+15.99)TKPTTIIEK.N	Oxidation (M)	0	32	45	14	1561.8385	781.9276	2	29.35	1.3	56.14	Y	x	x	x	x	x	x
P05413	R.QVASMTKPTTIIEK.N		0	32	45	14	1545.8436	773.9280	2	36.58	-1.4	84.32	Y	x	x	x	x	x	x
P05413	K.NGDILTLK.T		0	46	53	8	872.4967	437.2559	2	40.65	0.7	87.71	Y	x	x	x	x	x	x
P05413	K.LGVEFDETTADDRKVK.S		2	67	82	16	1821.9108	456.4853	4	37.46	0.8	109.78	Y					x	x
P05413	K.LGVEFDETTADDR.K		0	67	79	13	1466.6525	734.3321	2	42.83	-1.9	98.35	Y	x	x	x	x	x	x
P05413	K.LGVEFDETTADDRK.V		1	67	80	14	1594.7474	532.5914	3	38.61	3.2	118.05	Y	x	x	x	x	x	x
P05413	K.SIVTLDGGKLVHLQK.W		1	83	97	15	1606.9406	536.6566	3	46.51	4.6	85.54	Y					x	x
P05413	K.SIVTLDGGK.L		0	83	91	9	888.4916	889.4971	1	32.80	-2.0	48.40	Y		x
P05413	K.WDGQETTLVR.E		0	98	107	10	1203.5884	602.8022	2	39.14	1.2	93.59	Y	x	x	x	x	x	x
P05413	K.LILTLTHGTAVCTR.T		0	114	127	14	1497.8337	500.2844	3	47.45	-1.6	79.04	Y						x
P05413	K.LILTLTHGTAVC(+57.02)TR.T	Carbamidomethylation	0	114	127	14	1554.8552	519.2924	3	45.02	0.1	89.98	Y	x	x	x	x	x	x
P05787	R.AVVVK.K		0	460	464	5	514.3478	515.3536	1	33.66	-3.0	38.80	N	x		x	x		x
P05814	R.ETIESLSSSEESITEYK.Q		0	17	33	17	1930.8894	966.4531	2	49.38	1.2	88.15	Y			x		x	x
P05814	K.VKHEDQQQGEDEHQDK.I		1	39	54	16	1948.8511	650.6220	3	1.47	-3.5	57.90	Y	x	x	x	x
P05814	K.HEDQQQGEDEHQDK.I		0	41	54	14	1721.6877	574.9042	3	1.52	1.7	98.59	Y	x	x	x	x
P05814	K.AKDTVYTK.G		1	104	111	8	924.4916	463.2538	2	3.15	1.5	56.83	Y	x	x	x	x
P05814	K.DTVYTK.G		0	106	111	6	725.3596	726.3688	1	4.67	2.7	64.12	Y		x	x	x
P05814	K.GRVMPVLK.S		1	112	119	8	898.5422	450.2828	2	30.02	9.9	29.26	Y						x
P05814	R.VMPVLKSPTIPFFDPQIPK.L		1	114	132	19	2153.1958	718.7391	3	67.09	-0.1	51.72	Y					x	x
P05814	R.VM(+15.99)PVLKSPTIPFFDPQIPK.L	Oxidation (M)	1	114	132	19	2169.1907	724.0693	3	63.98	-2.2	67.51	Y					x	x
P05814	K.SPTIPFFDPQIPK.L		0	120	132	13	1485.7867	743.9024	2	63.81	2.4	137.22	Y	x	x	x	x	x	x
P05814	K.VLPIPQQVVPYPQR.A		0	176	189	14	1632.9351	817.4805	2	54.45	6.9	132.61	Y	x	x	x	x	x	x
P06312	K.LLIYWASTR.E		0	72	80	9	1121.6233	561.8182	2	55.52	-1.3	56.57	Y				x	x	x
P06396	R.EVQGFESATFLGYFK.S		0	148	162	15	1721.8301	861.9224	2	67.18	0.1	30.93	Y						x
P06396	K.HVVPNEVVVQR.L		0	178	188	11	1274.7095	638.3592	2	31.26	-4.4	94.95	Y	x	x	x	x		x
P06396	K.QTQVSVLPEGGETPLFK.Q		0	374	390	17	1828.9570	915.4880	2	56.07	2.5	76.50	Y	x				x
P06396	K.AGALNSNDAFVLK.T		0	585	597	13	1318.6881	660.3478	2	46.70	-5.4	78.80	Y	x	x	x	x	x	x
P06396	R.TPITVVK.Q		0	742	748	7	756.4745	757.4863	1	70.74	6.0	35.01	Y		x
P06702	K.LGHPDTLNQGEFK.E		0	26	38	13	1454.7153	728.3630	2	34.50	-2.7	57.14	Y				x
P06727	K.LGEVNTYAGDLQK.K		0	66	78	13	1406.7041	704.3589	2	40.09	-0.6	107.97	Y	x	x	x	x
P06727	R.LEPYADQLR.T		0	135	143	9	1103.5610	552.7916	2	37.30	6.9	60.32	Y		x	x	x	x	x
P06727	R.ENADSLQASLRPHADELK.A		1	170	187	18	1992.9865	665.3347	3	39.97	-2.2	29.59	Y	x
P06727	K.IDQNVEELKGR.L		1	190	200	11	1299.6782	434.2307	3	27.34	-6.2	55.03	Y	x	x			x
P06727	K.IDQNVEELK.G		0	190	198	9	1086.5557	544.2833	2	30.74	-3.3	50.62	Y		x	x	x
P06727	K.IDQTVEELRR.S		1	212	221	10	1257.6677	420.2264	3	29.86	-8.3	29.26	Y			x
P06727	R.SLAPYAQDTQEK.L		0	222	233	12	1349.6462	675.8298	2	28.97	-0.8	90.62	Y	x	x	x	x
P06727	K.ALVQQMEQLR.Q		0	317	326	10	1214.6442	608.3254	2	46.03	-6.5	55.85	Y		x
P06733	R.GNPTVEVDLFTSK.G		0	16	28	13	1405.7089	703.8631	2	52.00	2.0	59.60	Y		x
P06733	K.TIAPALVSK.K		0	72	80	9	898.5487	450.2812	2	34.53	-0.8	67.62	Y	x	x	x	x	x	x
P06733	R.IGAEVYHNLK.N		0	184	193	10	1142.6084	381.8722	3	31.57	-11.9	77.68	Y	x	x	x	x	x	x
P06733	R.YISPDQLADLYK.S		0	270	281	12	1424.7188	713.3655	2	56.03	-1.6	68.65	Y	x	x	x	x
P06733	K.VNQIGSVTESLQAC(+57.02)K.L	Carbamidomethylation	0	344	358	15	1632.8141	817.4174	2	44.01	3.7	125.88	N	x	x	x	x	x	x
P06733	K.TGAPCR.S		0	395	400	6	603.2798	604.2948	1	69.05	12.7	42.72	N					x	x
P06858	R.DFIDIESK.F		0	33	40	8	965.4705	483.7365	2	45.23	-12.6	51.11	Y			x		x	x
P06858	K.REPDSNVIVVDWLSR.A		1	102	116	15	1783.9216	595.6495	3	59.76	2.9	97.83	Y					x	x
P06858	R.EPDSNVIVVDWLSR.A		0	103	116	14	1627.8206	814.9229	2	64.92	6.6	72.29	Y	x	x	x	x
P06858	R.AQEHYPVSAGYTK.L		0	117	129	13	1449.6888	484.2427	3	25.81	12.0	30.79	Y					x
P06858	R.ITGLDPAGPNFEYAEAPSR.L		0	179	197	19	2003.9587	1002.9832	2	51.59	-3.5	143.28	Y	x	x	x	x	x	x
P06858	R.LSPDDADFVDVLHTFTR.G		0	198	214	17	1946.9374	649.9905	3	68.30	6.4	60.48	Y						x
P06858	R.GLGDVDQLVK.C		0	256	265	10	1042.5658	522.2891	2	46.21	-2.0	82.98	Y	x	x	x	x	x	x
P06858	R.C(+57.02)NNLGYEINK.V	Carbamidomethylation	0	310	319	10	1223.5604	612.7839	2	32.96	-5.8	71.75	Y	x	x	x	x	x	x
P06858	K.APAVFVKCHDK.S		1	458	468	11	1213.6277	607.8254	2	49.87	7.0	39.38	Y	x		x
P07108	K.TKPSDEEMLFIYGHYK.Q		0	18	33	16	1956.9291	653.3088	3	49.98	-12.6	82.80	Y	x	x
P07108	K.QATVGDINTERPGMLDFTGK.A		1	34	53	20	2149.0474	717.3618	3	50.54	7.5	75.64	Y	x	x
P07108	K.WDAWNELK.G		0	56	63	8	1060.4978	531.2567	2	51.16	0.9	57.42	Y		x	x	x
P07237	K.YKPESEELTAER.I		0	327	338	12	1450.6940	484.5723	3	27.27	0.8	34.58	Y				x
P07498	K.QPAC(+57.02)HENDERPFYQK.T	Carbamidomethylation	1	27	41	15	1917.8428	640.2880	3	7.86	-0.4	64.87	Y	x	x	x	x	x	x
P07498	K.TAPYVPM(+15.99)YYVPNSYPYYGTNLYQR.R	Oxidation (M)	0	42	65	24	2935.3528	979.4577	3	60.45	-0.5	71.55	Y	x	x			x	x
P07498	K.TAPYVPMYYVPNSYPYYGTNLYQR.R		0	42	65	24	2919.3577	1460.6857	2	64.44	-0.3	85.68	Y				x		x
P07498	R.RPAIAINNPYVPR.T		1	66	78	13	1479.8309	494.2852	3	43.12	1.8	134.46	Y	x	x	x	x	x	x
P07498	R.TYYANPAVVRPHAQIPQR.Q		1	79	96	18	2080.0967	694.3730	3	38.57	0.3	157.06	Y	x	x	x	x	x	x
P07498	R.QYLPNSHPPTVVR.R		0	97	109	13	1506.7943	503.2738	3	36.30	3.6	123.83	Y	x	x	x	x	x	x
P07498	R.RPNLHPSFIAIPPK.K		1	110	123	14	1585.9092	529.6438	3	43.36	0.2	111.74	Y	x	x	x	x	x	x
P07602	R.LGPGMADIC(+57.02)K.N	Carbamidomethylation	0	233	242	10	1060.5045	531.2632	2	38.62	6.9	73.13	Y	x	x	x	x
P07602	K.EMPMQTLVPAK.V		0	276	286	11	1243.6305	622.8291	2	46.84	10.6	29.35	Y		x
P07602	K.GC(+57.02)SFLPDPYQK.Q	Carbamidomethylation	0	439	449	11	1310.5964	656.3095	2	47.57	6.1	30.05	Y	x
P07602	K.IGAC(+57.02)PSAHKPLLGTEK.C	Carbamidomethylation	1	479	494	16	1677.8872	420.4800	4	29.11	2.2	52.02	Y	x	x
P07947	R.M(+15.99)NYIHR.D	Oxidation (M)	0	390	395	6	848.3963	425.2004	2	115.04	-11.8	34.66	Y				x
P08195	K.VAEDEAEAAAAAK.F		0	148	160	13	1244.5884	623.2985	2	8.25	-4.8	55.31	Y			x	x
P08238	R.ELISNASDALDK.I		0	42	53	12	1274.6354	638.3253	2	53.85	0.5	40.85	N			x	x
P08238	K.ADLINNLGTIAK.S		0	96	107	12	1241.6979	621.8544	2	51.38	-2.9	66.64	N		x
P08238	K.EDQTEYLEER.R		0	187	196	10	1310.5626	656.3009	2	32.93	18.8	31.39	N			x	x
P08238	K.YIDQEELNK.T		0	276	284	9	1150.5505	576.2849	2	28.22	4.0	28.43	N	x
P08571	K.RVDADADPRQYADTVK.A		2	72	87	16	1818.8860	607.3040	3	34.81	2.2	41.73	Y					x	x
P08571	R.RLTVGAAQVPAQLLVGALR.V		1	93	111	19	1932.1632	645.0581	3	62.94	-5.5	68.86	Y						x
P08571	R.LTVGAAQVPAQLLVGALR.V		0	94	111	18	1776.0621	889.0348	2	68.25	-4.0	43.40	Y					x	x
P08571	R.LKELTLEDLK.I		1	118	127	10	1200.6965	401.2366	3	47.11	-7.2	76.76	Y	x	x	x	x	x	x
P08571	K.ELTLEDLK.I		0	120	127	8	959.5175	480.7655	2	47.33	-1.2	63.06	Y	x	x	x	x
P08571	K.VLSIAQAHSPAFSC(+57.02)EQVR.A	Carbamidomethylation	0	174	191	18	1998.9945	667.3406	3	44.94	2.8	134.92	Y	x	x	x	x	x	x
P08571	R.AFPALTSLDLSDNPGLGER.G		0	192	210	19	1971.9901	987.0016	2	63.76	-0.7	139.99	Y			x	x	x	x
P08571	R.GLMAALC(+57.02)PHK.F	Carbamidomethylation	0	211	220	10	1096.5521	549.2826	2	40.91	-1.4	80.03	Y	x	x	x	x
P08571	K.FPAIQNLALR.N		0	221	230	10	1141.6608	571.8367	2	54.66	-1.7	83.16	Y	x	x	x	x
P08571	R.VLDLSC(+57.02)NR.L	Carbamidomethylation	0	301	308	8	975.4808	488.7473	2	31.03	-0.8	87.19	Y	x	x	x	x	x	x
P08779	R.APSTYGGGLSVSSR.F		0	42	55	14	1337.6575	669.8339	2	34.20	-3.2	92.79	Y		x		x
P08779	R.TKYEHELALR.Q		1	204	213	10	1258.6670	420.5656	3	28.07	6.3	54.34	Y				x
P08779	R.QTVEADVNGLR.R		0	214	224	11	1200.6099	601.3128	2	36.89	1.0	54.44	Y				x
P08779	R.VLDELTLAR.T		0	226	234	9	1028.5865	515.3002	2	46.37	-0.7	75.75	N	x	x
P08779	R.KNHEEEMLALR.G		1	253	263	11	1368.6820	457.2302	3	33.39	-9.7	50.70	Y				x
P08779	K.EVASNSELVQSSR.S		0	318	330	13	1404.6844	703.3546	2	25.06	7.3	55.50	Y				x
P08779	R.LLEGEDAHLSSQQASGQSYSSR.E		0	420	441	22	2349.0833	784.0373	3	35.81	2.9	86.61	Y				x
P08962	K.VMSEFNNNFR.Q		0	111	120	10	1256.5608	629.2865	2	40.42	-1.9	44.25	Y			x
P09104	K.YDLDFKSPTDPSR.Y		1	257	269	13	1539.7205	514.2428	3	64.47	-9.0	28.50	Y						x
P0A6Y8	R.VLENAEGDRTTPSIIAYTQDGETLVGQPAKR.Q		2	26	56	31	3328.6899	833.1806	4	53.10	1.0	111.35	Y						x
P0A6Y8	R.TTPSIIAYTQDGETLVGQPAKR.Q		1	35	56	22	2345.2227	782.7458	3	52.98	-3.0	84.84	Y		x
P0A6Y8	R.TTPSIIAYTQDGETLVGQPAK.R		0	35	55	21	2189.1216	1095.5681	2	55.84	0.0	109.48	Y		x		x
P0A6Y8	R.QAVTNPQNTLFAIKR.L		1	57	71	15	1699.9369	567.6533	3	45.77	0.7	62.11	Y						x
P0A6Y8	R.QAVTNPQNTLFAIK.R		0	57	70	14	1543.8358	772.9268	2	51.12	2.1	105.35	Y		x		x		x
P0A6Y8	R.FQDEEVQRDVSIMPFK.I		1	77	92	16	1966.9458	656.6595	3	53.42	5.6	62.40	Y						x
P0A6Y8	R.DVSIMPFK.I		0	85	92	8	935.4786	468.7450	2	51.71	-3.5	77.50	Y		x		x		x
P0A6Y8	K.IIAADNGDAWVEVK.G		0	93	106	14	1499.7620	750.8881	2	48.16	-0.3	119.49	Y		x		x		x
P0A6Y8	K.M(+15.99)APPQISAEVLKK.M	Oxidation (M)	1	110	122	13	1426.7854	476.6023	3	39.22	-0.2	86.31	Y						x
P0A6Y8	K.MAPPQISAEVLKK.M		1	110	122	13	1410.7904	471.2709	3	43.99	0.4	97.33	Y		x				x
P0A6Y8	K.MAPPQISAEVLK.K		0	110	121	12	1282.6954	642.3558	2	48.99	1.2	75.04	Y		x		x		x
P0A6Y8	R.IAGLEVK.R		0	160	166	7	728.4432	365.2287	2	32.91	-0.5	56.57	Y		x		x		x
P0A6Y8	K.RIINEPTAAALAYGLDK.G		1	167	183	17	1814.9890	606.0038	3	51.36	0.4	115.75	Y		x		x		x
P0A6Y8	R.IINEPTAAALAYGLDKGTGNR.T		1	168	188	21	2144.1226	715.7147	3	52.04	-0.2	104.87	Y						x
P0A6Y8	R.IINEPTAAALAYGLDK.G		0	168	183	16	1658.8879	830.4518	2	54.86	0.6	110.45	N		x		x		x
P0A6Y8	K.TFEVLATNGDTHLGGEDFDSR.L		0	215	235	21	2280.0293	761.0225	3	51.47	7.2	118.59	Y		x		x
P0A6Y8	R.LINYLVEEFK.K		0	236	245	10	1266.6859	634.3502	2	59.76	-0.1	69.68	Y		x		x
P0A6Y8	R.LINYLVEEFKK.D		1	236	246	11	1394.7809	698.3949	2	53.68	-4.0	86.97	Y		x		x		x
P0A6Y8	R.AKLESLVEDLVNR.S		1	303	315	13	1484.8198	743.4147	2	60.34	-3.4	84.45	Y		x		x		x
P0A6Y8	K.LESLVEDLVNR.S		0	305	315	11	1285.6877	643.8514	2	57.84	0.4	72.13	Y		x		x		x
P0A6Y8	K.KVAEFFGKEPR.K		2	352	362	11	1306.7032	436.5736	3	32.25	-3.3	83.88	Y						x
P0A6Y8	K.VAEFFGKEPR.K		1	353	362	10	1178.6084	590.3117	2	36.06	0.4	116.91	Y						x
P0A6Y8	K.VAEFFGK.E		0	353	359	7	796.4119	399.2137	2	37.43	1.2	66.80	Y		x		x
P0A6Y8	R.KDVNPDEAVAIGAAVQGGVLTGDVK.D		1	363	387	25	2422.2703	808.4352	3	56.50	5.6	77.30	Y		x		x
P0A6Y8	K.HSQVFSTAEDNQSAVTIHVLQGER.K		0	422	445	24	2652.2891	664.0811	4	47.49	2.4	165.26	Y		x		x		x
P0A6Y8	K.SLGQFNLDGINPAPR.G		0	453	467	15	1597.8212	799.9183	2	55.33	0.6	133.19	Y		x		x		x
P0A6Y8	K.ASSGLNEDEIQK.M		0	503	514	12	1289.6099	645.8118	2	27.30	-0.7	86.46	Y		x		x		x
P0A6Y8	R.DAEANAEADRKFEELVQTR.N		2	518	536	19	2191.0505	731.3548	3	47.66	-3.6	154.06	Y						x
P0A6Y8	R.KFEELVQTR.N		1	528	536	9	1148.6189	575.3170	2	32.50	0.5	50.79	Y		x		x		x
P0A6Y8	K.FEELVQTR.N		0	529	536	8	1020.5240	511.2698	2	35.76	1.1	74.24	Y		x		x
P0A6Y8	K.MQELAQVSQK.L		0	588	597	10	1160.5859	581.3007	2	28.86	0.7	104.84	Y		x		x		x
P0A6Y8	K.M(+15.99)QELAQVSQK.L	Oxidation (M)	0	588	597	10	1176.5808	589.2982	2	23.77	0.8	72.17	Y		x		x
P0C0L5	K.VDFTLSSER.D		0	72	80	9	1052.5138	527.2651	2	40.72	1.8	90.81	Y	x	x	x	x
P0C0L5	K.SC(+57.02)GLHQLLR.G	Carbamidomethylation	0	96	104	9	1082.5654	361.8616	3	34.54	-2.2	78.20	Y	x	x	x	x	x	x
P0C0L5	R.GPEVQLVAHSPWLKDSLSR.T		1	105	123	19	2118.1221	707.0477	3	53.07	-0.3	72.14	Y					x
P0C0L5	R.GPEVQLVAHSPWLK.D		0	105	118	14	1559.8459	520.9562	3	51.71	0.6	108.47	Y	x	x	x	x	x	x
P0C0L5	R.TTNIQGINLLFSSR.R		0	124	137	14	1562.8417	782.4280	2	61.16	-0.2	115.35	Y	x	x	x	x	x	x
P0C0L5	R.GHLFLQTDQPIYNPGQR.V		0	139	155	17	1982.9962	662.0063	3	48.64	0.5	106.57	Y	x	x	x	x	x	x
P0C0L5	R.YRVFALDQK.M		1	158	166	9	1138.6134	570.3135	2	39.88	-0.8	39.41	Y					x	x
P0C0L5	R.VFALDQK.M		0	160	166	7	819.4490	410.7342	2	33.16	5.8	63.21	Y	x	x	x	x
P0C0L5	K.MRPSTDTITVMVENSHGLR.V		1	167	185	19	2143.0515	715.3571	3	48.46	-0.9	135.26	Y			x	x	x	x
P0C0L5	K.KYVLPNFEVK.I		1	235	244	10	1235.6914	618.8492	2	47.65	-6.0	64.48	Y					x	x
P0C0L5	K.YVLPNFEVK.I		0	236	244	9	1107.5964	554.8068	2	53.05	2.4	80.90	Y	x	x	x	x	x	x
P0C0L5	R.YIYGKPVQGVAYVR.F		0	270	283	14	1611.8772	538.2994	3	41.33	-0.6	122.70	Y	x				x	x
P0C0L5	R.FGLLDEDGKK.T		1	284	293	10	1120.5764	374.5347	3	37.92	5.1	93.18	Y					x	x
P0C0L5	K.LVNGQSHISLSK.A		0	305	316	12	1281.7041	641.8602	2	29.36	1.3	50.65	Y					x
P0C0L5	K.AEFQDALEK.L		0	317	325	9	1049.5029	525.7590	2	36.38	0.4	77.51	Y	x	x	x	x	x	x
P0C0L5	K.LNMGITDLQGLR.L		0	326	337	12	1329.7075	665.8651	2	55.36	6.1	93.47	Y	x	x	x	x	x	x
P0C0L5	R.HLVPGAPFLLQALVR.E		0	377	391	15	1629.9718	544.3225	3	69.45	-16.0	43.04	Y					x	x
P0C0L5	R.EM(+15.99)SGSPASGIPVK.V	Oxidation (M)	0	392	404	13	1274.6177	638.3149	2	30.73	-1.9	73.70	Y					x	x
P0C0L5	R.EMSGSPASGIPVK.V		0	392	404	13	1258.6227	630.3176	2	35.46	-1.6	91.03	Y	x	x	x	x	x	x
P0C0L5	R.LTVAAPPSGGPGFLSIERPDSRPPR.V		2	460	484	25	2573.3713	644.3501	4	51.26	0.0	40.92	Y					x	x
P0C0L5	R.VGDTLNLNLR.A		0	485	494	10	1113.6143	557.8123	2	46.55	-3.9	83.91	Y	x	x			x	x
P0C0L5	R.AVGSGATFSHYYYMILSR.G		0	495	512	18	2021.9669	674.9944	3	61.28	-2.7	71.44	Y					x	x
P0C0L5	R.GQIVFMNREPKR.T		2	513	524	12	1473.7874	492.2693	3	32.44	-0.8	55.08	Y					x	x
P0C0L5	R.GQIVFMNR.E		0	513	520	8	963.4960	482.7599	2	40.31	9.5	58.59	Y	x
P0C0L5	R.NGESVK.L		0	583	588	6	632.3129	633.3278	1	41.51	11.9	36.06	Y						x
P0C0L5	R.VQQPDC(+57.02)REPFLSC(+57.02)C(+57.02)QFAESLR.K	Carbamidomethylation	1	723	743	21	2626.1726	876.3981	3	54.62	0.0	90.39	Y					x	x
P0C0L5	R.EPFLSC(+57.02)CQFAESLR.K	Carbamidomethylation	0	730	743	14	1685.7542	562.9182	3	22.55	-12.8	33.89	Y		x
P0C0L5	R.EPFLSC(+57.02)C(+57.02)QFAESLR.K	Carbamidomethylation	0	730	743	14	1742.7756	872.3995	2	56.92	5.1	97.59	Y	x	x	x	x
P0C0L5	K.GLC(+57.02)VATPVQLR.V	Carbamidomethylation	0	818	828	11	1212.6649	607.3353	2	47.68	-7.3	62.88	Y			x	x		x
P0C0L5	R.EFHLHLRLPM(+15.99)SVR.R	Oxidation (M)	1	832	844	13	1649.8823	825.9566	2	64.62	9.9	30.10	Y						x
P0C0L5	R.GSFEFPVGDAVSK.V		0	917	929	13	1338.6455	670.3301	2	51.26	0.1	103.07	Y	x	x	x	x	x	x
P0C0L5	K.EGAIHREELVYELNPLDHR.G		1	936	954	19	2289.1501	573.2938	4	51.24	-1.8	86.68	Y					x	x
P0C0L5	R.EELVYELNPLDHR.G		0	942	954	13	1625.8049	542.9430	3	55.97	1.4	106.81	Y	x	x	x	x
P0C0L5	K.TEQWSTLPPETK.D		0	1031	1042	12	1415.6932	708.8531	2	40.29	-1.1	84.04	Y			x	x
P0C0L5	R.KADGSYAAWLSR.G		1	1061	1072	12	1323.6571	662.8362	2	43.41	0.5	79.87	Y				x	x	x
P0C0L5	R.GSSTWLTAFVLK.V		0	1073	1084	12	1308.7078	655.3624	2	67.89	1.9	69.92	Y	x	x	x	x	x	x
P0C0L5	K.VLSLAQEQVGGSPEK.L		0	1085	1099	15	1540.8097	771.4116	2	39.77	-0.7	136.50	Y	x	x	x	x	x	x
P0C0L5	K.AEMADQAAAWLTR.Q		0	1279	1291	13	1432.6769	717.3456	2	53.68	-0.2	124.45	Y			x
P0C0L5	R.C(+57.02)SVFYGAPSK.S	Carbamidomethylation	0	1566	1575	10	1114.5117	558.2637	2	34.63	1.0	88.15	Y	x	x	x	x	x	x
P0C0L5	R.LLATLC(+57.02)SAEVC(+57.02)QC(+57.02)AEGK.C	Carbamidomethylation	0	1578	1594	17	1908.8744	955.4470	2	46.47	2.6	135.75	Y	x	x		x	x	x
P0C0L5	R.VEYGFQVK.V		0	1623	1630	8	968.4967	485.2569	2	38.94	2.6	67.70	Y	x	x	x	x	x	x
P0C0L5	K.ITQVLHFTK.D		0	1647	1655	9	1085.6233	543.8184	2	38.16	-1.0	47.03	Y		x
P0CF74	K.TVAPAECS		0	99	106	8	776.3375	777.3373	1	71.76	-9.5	29.09	N					x
P0CG38	R.EDLDK.L		0	138	142	5	618.2860	619.2945	1	44.90	2.0	32.45	N		x
P0DMV8	K.NALESYAFNMKSAVEDEGLK.G		1	540	559	20	2215.0466	554.7637	4	25.26	-9.4	30.76	Y		x
P0DOX2	R.AEDTAVYYC(+57.02)AR.D	Carbamidomethylation	0	87	97	11	1317.5659	659.7872	2	31.76	-4.7	93.43	N	x	x	x	x	x	x
P0DOX2	K.GTTVTVSSASPTSPK.V		0	108	122	15	1418.7252	710.3720	2	26.78	3.0	115.94	Y	x	x	x	x	x	x
P0DOX2	R.NFPPSQDASGDLYTTSSQLTLPATQC(+57.02)PDGK.S	Carbamidomethylation	0	167	196	30	3195.4666	1066.1587	3	58.39	-3.9	65.28	N				x	x	x
P0DOX2	R.DASGATFTWTPSSGK.S		0	256	270	15	1511.6892	756.8528	2	45.59	1.3	137.93	N	x	x	x	x	x	x
P0DOX7	K.GTVAAPSVFIFPPSDEQLK.S		0	108	126	19	2002.0410	1002.0344	2	62.69	6.6	53.70	Y		x		x
P0DOY2	R.SYSCQVTHEGSTVEK.T		0	84	98	15	1653.7305	552.2468	3	8.17	-7.3	58.11	N						x
P0DOY2	R.SYSC(+57.02)QVTHEGSTVEKTVAPTEC(+57.02)S	Carbamidomethylation	1	84	106	23	2556.1108	853.0452	3	39.04	1.1	51.06	N					x	x
P0DOY2	R.SYSC(+57.02)QVTHEGSTVEK.T	Carbamidomethylation	0	84	98	15	1710.7520	856.3835	2	7.75	0.3	128.46	N	x	x	x	x	x	x
P0DOY3	K.AAPSVTLFPPSSEELQANK.A		0	5	23	19	1985.0105	993.5104	2	53.63	-2.1	125.70	N	x	x	x	x	x	x
P0DOY3	K.ADSSPVKAGVETTTPSK.Q		1	44	60	17	1673.8472	558.9572	3	7.87	1.6	116.01	Y					x	x
P0DOY3	K.AGVETTTPSK.Q		0	51	60	10	989.5029	495.7581	2	7.45	-1.3	61.60	Y			x	x
P0DOY3	K.QSNNKYAASSYLSLTPEQWK.S		1	61	80	20	2314.1230	772.3798	3	53.29	-2.3	105.79	N					x	x
P0DOY3	K.YAASSYLSLTPEQWK.S		0	66	80	15	1742.8516	872.4341	2	57.81	1.2	142.89	N	x	x	x	x	x	x
P0DOY3	K.SYSCQVTHEGSTVEK.T		0	84	98	15	1653.7305	552.2468	3	8.17	-7.3	58.11	N						x
P0DOY3	K.SYSC(+57.02)QVTHEGSTVEKTVAPTEC(+57.02)S	Carbamidomethylation	1	84	106	23	2556.1108	853.0452	3	39.04	1.1	51.06	N					x	x
P0DOY3	K.SYSC(+57.02)QVTHEGSTVEK.T	Carbamidomethylation	0	84	98	15	1710.7520	856.3835	2	7.75	0.3	128.46	N	x	x	x	x	x	x
P10451	K.QLYNKYPDAVATWLNPDPSQK.Q		1	31	51	21	2447.2122	816.7439	3	57.69	-0.9	43.01	Y		x
P10451	K.YPDAVATWLNPDPSQK.Q		0	36	51	16	1800.8682	901.4415	2	57.35	0.1	200.00	Y	x	x	x	x
P10451	R.GDSVVYGLR.S		0	160	168	9	964.4977	483.2567	2	37.39	1.0	95.49	Y	x	x	x	x
P10451	K.AIPVAQDLNAPSDWDSR.G		0	204	220	17	1853.8907	927.9548	2	52.11	2.4	147.15	Y	x	x	x	x	x	x
P10451	K.DSYETSQLDDQSAETHSHK.Q		0	223	241	19	2176.9146	726.6447	3	7.91	-1.0	80.23	Y	x	x	x	x
P10909	K.YVNKEIQNAVNGVK.Q		1	41	54	14	1574.8417	525.9547	3	39.04	0.3	127.59	Y					x	x
P10909	R.KTLLSNLEEAKK.K		2	68	79	12	1372.7925	458.6052	3	36.71	0.9	97.43	Y	x	x	x	x	x	x
P10909	R.KTLLSNLEEAK.K		1	68	78	11	1244.6976	415.9048	3	41.96	-4.0	99.01	Y	x	x	x	x	x	x
P10909	K.TLLSNLEEAK.K		0	69	78	10	1116.6027	559.3061	2	48.68	-4.5	78.47	Y	x	x			x	x
P10909	K.TLLSNLEEAKK.K		1	69	79	11	1244.6976	415.9066	3	42.90	0.2	86.58	Y	x	x	x	x	x	x
P10909	R.IDSLLENDR.Q		0	159	167	9	1073.5353	537.7754	2	36.58	0.9	79.62	Y	x	x	x	x
P10909	R.QQTHM(+15.99)LDVMQDHFSR.A	Oxidation (M)	0	168	182	15	1887.8356	472.9649	4	37.97	-2.7	83.73	Y			x	x
P10909	R.QQTHM(+15.99)LDVM(+15.99)QDHFSR.A	Oxidation (M)	0	168	182	15	1903.8306	476.9654	4	30.36	1.1	37.59	Y	x		x	x
P10909	R.QQTHMLDVMQDHFSR.A		0	168	182	15	1871.8407	624.9572	3	45.00	4.8	85.24	Y	x		x	x		x
P10909	R.ASSIIDELFQDR.F		0	183	194	12	1392.6885	697.3538	2	65.85	3.2	91.61	Y	x	x	x	x	x	x
P10909	R.EPQDTYHYLPFSLPHR.R		0	199	214	16	1998.9587	667.3293	3	53.28	3.6	99.23	Y	x	x			x	x
P10909	K.C(+57.02)REILSVDC(+57.02)STNNPSQAK.L	Carbamidomethylation	1	305	322	18	2077.9521	693.6576	3	34.66	-0.6	109.86	Y	x	x			x	x
P10909	R.EILSVDC(+57.02)STNNPSQAK.L	Carbamidomethylation	0	307	322	16	1761.8203	881.9180	2	36.84	0.6	145.99	Y	x	x	x	x	x	x
P10909	R.RELDESLQVAER.L		1	325	336	12	1443.7317	482.2538	3	36.22	5.4	71.48	Y					x	x
P10909	R.ELDESLQVAER.L		0	326	336	11	1287.6306	644.8209	2	38.91	-2.6	101.20	Y	x	x	x	x	x	x
P10909	R.VTTVASHTSDSDVPSGVTEVVVK.L		0	386	408	23	2313.1699	772.0640	3	42.97	0.1	116.82	Y	x	x	x	x	x	x
P10909	K.LFDSDPITVTVPVEVSR.K		0	409	425	17	1872.9833	937.4961	2	60.84	-3.0	67.19	Y	x
P10909	K.FM(+15.99)ETVAEK.A	Oxidation (M)	0	430	437	8	969.4477	485.7246	2	23.20	-13.5	32.05	Y		x
P10909	K.FMETVAEK.A		0	430	437	8	953.4528	477.7322	2	28.76	-3.0	64.02	Y	x	x	x	x	x	x
P11021	R.VEIIANDQGNR.I		0	50	60	11	1227.6207	614.8188	2	27.30	1.9	46.04	N			x		x
P11021	R.LIGDAAK.N		0	75	81	7	686.3962	687.4011	1	36.36	-3.5	33.71	N	x
P11021	K.NQLTSNPENTVFDAKR.L		1	82	97	16	1832.9016	611.9737	3	40.51	-1.3	56.92	Y					x	x
P11021	K.TFAPEEISAMVLTK.M		0	139	152	14	1535.7905	768.8984	2	62.65	-5.4	50.33	Y					x
P11021	K.VTHAVVTVPAYFNDAQR.Q		0	165	181	17	1886.9639	629.9989	3	47.60	5.8	73.38	Y					x
P11021	R.IINEPTAAAIAYGLDKR.E		1	198	214	17	1814.9890	606.0042	3	51.76	0.9	66.36	Y		x			x	x
P11021	R.IINEPTAAAIAYGLDK.R		0	198	213	16	1658.8879	830.4518	2	54.86	0.6	110.45	N		x		x		x
P11021	R.LTPEEIER.M		0	533	540	8	985.5080	493.7630	2	31.85	3.6	38.66	Y						x
P11142	K.VEIIANDQGNR.T		0	26	36	11	1227.6207	614.8188	2	27.30	1.9	46.04	N			x		x
P11142	R.IINEPTAAAIAYGLDKK.V		1	172	188	17	1786.9828	596.6674	3	50.79	-1.3	62.83	N					x	x
P11142	R.IINEPTAAAIAYGLDK.K		0	172	187	16	1658.8879	830.4518	2	54.86	0.6	110.45	N		x		x		x
P11142	K.C(+57.02)NEIINWLDK.N	Carbamidomethylation	0	574	583	10	1303.6230	652.8151	2	58.09	-5.6	66.34	Y			x	x
P11234	K.VFFDLMR.E		0	168	174	7	926.4684	464.2408	2	58.53	-1.5	29.46	Y		x
P12830	R.VNFEDC(+57.02)TGR.Q	Carbamidomethylation	0	55	63	9	1096.4607	549.2368	2	26.98	-1.5	33.71	Y			x
P13645	K.GSLGGGFSSGGFSGGSFSR.G		0	41	59	19	1706.7648	854.3907	2	49.13	1.2	105.35	Y	x	x	x	x	x	x
P13645	K.VTMQNLNDR.L		0	148	156	9	1089.5237	545.7708	2	27.46	3.0	76.34	N	x	x	x	x	x	x
P13645	R.ALEESNYELEGK.I		0	166	177	12	1380.6409	691.3301	2	35.75	3.5	90.37	Y	x	x	x	x	x	x
P13645	R.LAADDFR.L		0	229	235	7	806.3922	404.2018	2	29.84	-3.9	73.05	N	x	x	x	x	x	x
P13645	K.YENEVALR.Q		0	238	245	8	992.4927	497.2525	2	28.86	-2.2	71.42	Y	x	x	x	x
P13645	R.QSVEADINGLRR.V		1	246	257	12	1356.7109	453.2445	3	38.58	0.6	81.47	N	x	x	x	x	x	x
P13645	R.QSVEADINGLR.R		0	246	256	11	1200.6099	601.3110	2	42.27	-2.1	79.41	N	x	x	x	x
P13645	R.VLDELTLTK.A		0	258	266	9	1030.5911	516.3047	2	44.56	3.6	78.28	Y	x	x	x	x
P13645	R.SQYEQLAEQNRK.D		1	323	334	12	1492.7269	498.5849	3	7.97	4.0	77.37	Y	x	x		x	x
P13645	R.SQYEQLAEQNR.K		0	323	333	11	1364.6321	683.3241	2	28.45	1.1	93.24	Y	x	x	x	x	x
P13645	K.DAEAWFNEK.S		0	335	343	9	1108.4825	555.2516	2	45.24	5.5	63.53	N		x			x	x
P13645	K.QSLEASLAETEGR.Y		0	387	399	13	1389.6736	695.8448	2	42.31	1.1	104.85	Y	x	x	x	x		x
P13645	R.AETEC(+57.02)QNTEYQQLLDIK.I	Carbamidomethylation	0	423	439	17	2081.9575	1041.9838	2	53.51	-2.2	131.67	Y	x	x	x	x
P13645	K.IRLENEIQTYR.S		1	440	450	11	1433.7627	478.9310	3	40.48	5.9	83.80	Y	x	x		x	x
P13645	R.LENEIQTYR.S		0	442	450	9	1164.5775	583.3001	2	32.68	7.0	65.19	Y	x	x	x	x	x	x
P13646	K.TRLEQEIATYR.S		1	396	406	11	1378.7205	690.3645	2	39.50	-4.4	96.94	N	x	x		x
P13646	R.LEQEIATYR.S		0	398	406	9	1121.5717	561.7897	2	33.63	-6.1	69.98	N		x		x
P13647	R.VSLAGAC(+57.02)GVGGYGSR.S	Carbamidomethylation	0	49	63	15	1409.6721	705.8441	2	39.25	1.1	95.80	Y		x		x
P13647	R.ISISTSGGSFR.N		0	74	84	11	1110.5669	556.2918	2	39.48	2.0	61.72	Y	x	x		x
P13647	K.VDALMDEINFMK.M		0	293	304	12	1424.6680	713.3445	2	62.36	4.6	37.04	Y		x
P13647	R.TEAESWYQTK.Y		0	355	364	10	1241.5564	621.7855	2	34.17	0.0	52.07	Y		x
P13647	K.LAELEEALQK.A		0	432	441	10	1142.6183	572.3147	2	44.09	-3.0	64.98	Y		x
P13647	R.GLGVGFGSGGGSSSSVK.F		0	560	576	17	1438.7052	720.3573	2	39.32	-3.6	64.96	Y		x		x
P13929	K.VNQIGSVTESIQAC(+57.02)K.L	Carbamidomethylation	0	344	358	15	1632.8141	817.4174	2	44.01	3.7	125.88	N	x	x	x	x	x	x
P13942	R.VAVAVK.G		0	152	157	6	585.3849	586.3923	1	33.67	0.1	28.40	Y	x
P13987	K.FEHC(+57.02)NFNDVTTR.L	Carbamidomethylation	0	67	78	12	1538.6572	513.8926	3	33.76	-0.7	106.32	Y	x	x	x	x	x	x
P13987	R.LRENELTYYC(+57.02)C(+57.02)K.K	Carbamidomethylation	1	79	90	12	1647.7385	550.2527	3	36.58	-1.4	100.94	Y	x	x	x	x	x	x
P14174	K.LLC(+57.02)GLLAER.L	Carbamidomethylation	0	79	87	9	1043.5797	522.7974	2	50.94	0.6	58.60	Y					x	x
P15291	K.QNPNVK.M		0	157	162	6	698.3711	699.3774	1	80.97	-1.4	35.75	Y					x
P15291	K.VAIIIPFR.N		0	178	185	8	927.5905	464.8007	2	58.00	-4.0	77.19	Y	x	x	x	x	x	x
P15291	K.LLNVGFQEALK.D		0	227	237	11	1230.6971	616.3542	2	53.25	-2.6	79.69	Y	x	x	x	x
P15291	R.GM(+15.99)SISRPNAVVGR.C	Oxidation (M)	1	325	337	13	1358.7089	453.9092	3	26.37	-2.3	46.32	Y					x	x
P15291	R.GMSISRPNAVVGR.C		1	325	337	13	1342.7139	448.5828	3	34.93	9.4	97.01	Y	x	x	x	x	x	x
P15328	R.TELLNVC(+57.02)MNAK.H	Carbamidomethylation	0	31	41	11	1291.6265	646.8187	2	46.06	-2.8	98.24	Y					x	x
P15328	R.FNWNHC(+57.02)GEMAPAC(+57.02)K.R	Carbamidomethylation	0	84	97	14	1720.6908	574.5714	3	38.99	0.8	90.59	Y	x	x	x	x	x	x
P15328	R.VLNVPLC(+57.02)KEDC(+57.02)EQWWEDC(+57.02)R.T	Carbamidomethylation	1	129	147	19	2535.0981	846.0376	3	55.15	-2.8	85.49	Y					x	x
P15328	R.VLNVPLC(+57.02)K.E	Carbamidomethylation	0	129	136	8	941.5368	471.7758	2	40.12	0.2	66.68	Y	x	x	x	x	x	x
P15328	K.EDC(+57.02)EQWWEDC(+57.02)R.T	Carbamidomethylation	0	137	147	11	1611.5718	806.7917	2	47.28	-1.8	69.77	Y	x	x	x	x
P15328	R.C(+57.02)IQMWFDPAQGNPNEEVAR.F	Carbamidomethylation	0	209	227	19	2260.9993	1131.5074	2	59.02	0.5	102.49	Y	x	x	x	x	x	x
P15498	R.HGQDFPGTMK.K		0	567	576	10	1116.5022	559.2680	2	67.79	17.3	30.89	Y		x
P15822	R.GELQESSRKSPSER.H		2	1204	1217	14	1588.7805	530.6047	3	26.97	7.5	30.62	Y		x
P15941	R.DISEMFLQIYK.Q		0	1072	1082	11	1385.6901	693.8508	2	69.38	-2.2	51.70	Y	x	x	x	x
P15941	K.QGGFLGLSNIK.F		0	1083	1093	11	1132.6240	567.3154	2	52.46	-6.9	63.72	Y	x	x	x	x	x	x
P15941	R.EGTINVHDVETQFNQYK.T		0	1109	1125	17	2020.9490	674.6586	3	50.56	2.5	108.25	Y	x	x	x	x	x	x
P15941	K.NYGQLDIFPAR.D		0	1190	1200	11	1292.6512	647.3342	2	53.81	2.0	91.84	Y	x	x	x	x
P15941	R.DTYHPM(+15.99)SEYPTYHTHGR.Y	Oxidation (M)	0	1201	1217	17	2106.8853	527.7376	4	8.15	17.1	29.07	Y		x
P15941	R.DTYHPMSEYPTYHTHGR.Y		0	1201	1217	17	2090.8904	523.7316	4	32.31	3.2	75.22	Y		x	x	x	x	x
P15941	R.YVPPSSTDRSPYEK.V		1	1218	1231	14	1624.7732	813.3946	2	7.97	0.9	64.68	Y	x				x	x
P16671	K.QVVLEEGTIAFK.N		0	41	52	12	1332.7289	667.3672	2	51.84	-6.7	95.09	Y	x	x	x	x	x	x
P16671	R.ELLWGYR.D		0	177	183	7	935.4865	468.7487	2	50.57	-3.8	54.13	Y			x	x
P16671	K.VAIIDTYK.G		0	224	231	8	921.5171	461.7603	2	38.34	-11.9	48.17	Y	x	x	x
P16671	K.SQVLQFFSSDIC(+57.02)R.S	Carbamidomethylation	0	261	273	13	1585.7559	793.8857	2	59.88	0.6	127.16	Y	x	x	x	x	x	x
P16671	K.AFASPVENPDNYC(+57.02)FC(+57.02)TEK.I	Carbamidomethylation	0	299	316	18	2147.8928	1074.9579	2	50.09	3.9	87.77	Y	x		x	x
P16671	R.LQVNLLVKPSEK.I		0	387	398	12	1366.8184	456.6151	3	44.81	3.6	87.45	Y			x	x	x	x
P17066	R.VEILANDQGNR.T		0	28	38	11	1227.6207	614.8188	2	27.30	1.9	46.04	N			x		x
P18065	R.MPC(+57.02)AELVR.E	Carbamidomethylation	0	73	80	8	974.4678	488.2452	2	36.37	8.4	60.76	Y	x	x	x	x
P18065	R.LEGEAC(+57.02)GVYTPR.C	Carbamidomethylation	0	93	104	12	1350.6238	676.3182	2	33.86	-1.4	91.11	Y	x	x	x	x	x	x
P18065	R.TPC(+57.02)QQELDQVLER.I	Carbamidomethylation	0	225	237	13	1614.7671	808.3927	2	48.44	2.3	112.10	Y	x	x	x	x	x	x
P18065	R.GPLEHLYSLHIPNC(+57.02)DK.H	Carbamidomethylation	0	248	263	16	1891.9250	631.6448	3	50.88	-6.5	46.65	Y	x			x
P18065	R.GEC(+57.02)WC(+57.02)VNPNTGK.L	Carbamidomethylation	0	281	292	12	1420.5864	711.3008	2	35.72	0.5	102.34	Y	x	x	x	x	x	x
P18065	R.GDPEC(+57.02)HLFYNEQQEAR.G	Carbamidomethylation	0	302	317	16	1991.8431	664.9543	3	39.23	-1.1	98.50	Y	x	x	x	x	x	x
P19835	K.LGAVYTEGGFVEGVNKK.L		1	23	39	17	1766.9203	589.9811	3	43.50	0.6	144.73	Y	x	x	x	x	x	x
P19835	K.LGAVYTEGGFVEGVNK.K		0	23	38	16	1638.8253	820.4212	2	47.49	1.5	140.31	Y	x	x	x	x	x	x
P19835	K.KLGLLGDSVDIFK.G		1	39	51	13	1403.8024	468.9421	3	60.42	1.5	119.66	Y	x	x	x	x	x	x
P19835	K.LGLLGDSVDIFK.G		0	40	51	12	1275.7074	638.8610	2	66.46	0.0	99.31	Y	x	x	x	x	x	x
P19835	K.GIPFAAPTK.A		0	52	60	9	900.5068	451.2606	2	39.95	-0.2	84.22	Y	x	x	x	x	x	x
P19835	K.ALENPQPHPGWQGTLK.A		0	61	76	16	1771.9005	886.9563	2	39.61	-1.4	152.37	Y	x	x	x	x	x	x
P19835	R.GNVIVVTFNYR.V		0	154	164	11	1280.6877	641.3515	2	52.99	0.6	107.32	Y	x		x	x	x	x
P19835	R.VGPLGFLSTGDANLPGNYGLR.D		0	165	185	21	2117.0906	1059.5520	2	67.12	-0.5	115.84	Y			x	x	x	x
P19835	R.DQHM(+15.99)AIAWVKR.N	Oxidation (M)	1	186	196	11	1369.6925	457.5731	3	32.78	3.5	96.09	Y					x	x
P19835	R.DQHMAIAWVKR.N		1	186	196	11	1353.6975	452.2394	3	39.32	-0.9	147.13	Y					x	x
P19835	R.DQHM(+15.99)AIAWVK.R	Oxidation (M)	0	186	195	10	1213.5913	405.5384	3	37.55	1.8	79.56	Y			x	x	x	x
P19835	R.DQHMAIAWVK.R		0	186	195	10	1197.5964	599.8057	2	44.69	0.4	125.66	Y	x	x	x	x	x	x
P19835	R.RAISQSGVALSPWVIQK.N		1	235	251	17	1839.0366	614.0200	3	51.52	0.9	115.32	Y				x	x	x
P19835	R.AISQSGVALSPWVIQK.N		0	236	251	16	1682.9355	842.4763	2	56.17	1.4	120.91	Y	x	x	x	x	x	x
P19835	K.NPLFWAKK.V		1	252	259	8	1002.5651	502.2902	2	40.54	0.8	80.75	Y					x	x
P19835	K.NPLFWAK.K		0	252	258	7	874.4701	438.2437	2	48.38	3.0	78.73	Y	x	x	x	x	x	x
P19835	R.ALTLAYK.V		0	285	291	7	778.4589	390.2332	2	36.62	-9.0	67.42	Y	x		x	x	x
P19835	K.KVTEEDFYKLVSEFTITK.G		2	358	375	18	2176.1304	726.3860	3	68.84	2.6	55.57	Y					x	x
P19835	K.KVTEEDFYK.L		1	358	366	9	1157.5604	386.8568	3	28.87	-10.1	88.71	Y	x	x	x	x	x	x
P19835	K.VTEEDFYK.L		0	359	366	8	1029.4655	515.7403	2	34.99	0.6	68.33	Y	x	x	x	x	x	x
P19835	K.LVSEFTITK.G		0	367	375	9	1036.5804	519.2977	2	43.36	0.3	88.07	Y	x	x	x	x	x	x
P19835	K.TTFDVYTESWAQDPSQENKKK.T		2	382	402	21	2501.1709	626.2997	4	46.18	-0.5	141.58	Y					x	x
P19835	K.TTFDVYTESWAQDPSQENKK.K		1	382	401	20	2373.0759	792.0342	3	48.87	2.1	87.20	Y	x	x	x	x	x	x
P19835	K.TTFDVYTESWAQDPSQENK.K		0	382	400	19	2244.9812	1123.4945	2	52.37	-3.0	133.81	Y	x	x	x	x	x	x
P19835	K.TYAYLFSHPSR.M		0	433	443	11	1340.6512	447.8909	3	41.89	-0.2	130.30	Y	x	x	x	x	x	x
P19835	K.WVGADHADDIQYVFGKPFATPTGYRPQDR.T		1	450	478	29	3306.5845	827.6546	4	56.92	1.5	100.72	Y					x	x
P19835	K.AM(+15.99)IAYWTNFAK.T	Oxidation (M)	0	483	493	11	1330.6379	666.3279	2	53.53	2.5	124.37	Y		x			x	x
P19835	K.AMIAYWTNFAK.T		0	483	493	11	1314.6431	658.3297	2	59.89	1.3	119.32	Y	x	x	x	x	x	x
P19835	K.TGDPNM(+15.99)GDSAVPTHWEPYTTENSGYLEITKK.M	Oxidation (M)	1	494	524	31	3453.5671	864.4006	4	51.40	1.8	96.57	Y					x	x
P19835	K.TGDPNMGDSAVPTHWEPYTTENSGYLEITKK.M		1	494	524	31	3437.5720	860.4027	4	53.20	2.8	87.80	Y					x	x
P19835	K.TGDPNM(+15.99)GDSAVPTHWEPYTTENSGYLEITK.K	Oxidation (M)	0	494	523	30	3325.4722	1109.5007	3	54.81	2.5	56.18	Y			x	x	x	x
P19835	K.TGDPNMGDSAVPTHWEPYTTENSGYLEITK.K		0	494	523	30	3309.4771	1104.1636	3	56.60	-2.5	74.91	Y	x	x	x	x	x	x
P19835	K.EAQMPAVIRF		1	744	753	10	1160.6012	581.3072	2	55.14	-1.2	62.08	Y	x	x			x	x
P19835	K.EAQMPAVIR.F		0	744	752	9	1013.5328	507.7657	2	37.79	-15.6	81.52	Y			x	x
P21399	K.RPQDKVAVSDM(+15.99)KK.D	Oxidation (M)	3	375	387	13	1516.8031	506.6091	3	36.36	1.6	29.52	Y		x
P21399	R.YQQAGLPLIVLAGK.E		0	759	772	14	1469.8606	735.9476	2	61.77	13.6	54.32	Y			x
P21926	K.KDVLETFTVK.S		1	170	179	10	1178.6547	590.3338	2	44.57	-1.4	60.04	Y	x	x	x	x	x	x
P22352	K.FLVGPDGIPIMR.W		0	186	197	12	1313.7166	657.8674	2	60.33	2.8	44.19	Y	x	x
P22897	R.QFLIYNEDHK.R		0	24	33	10	1305.6353	436.2202	3	39.72	2.6	91.87	Y	x	x	x	x
P22897	R.QFLIYNEDHKR.C		1	24	34	11	1461.7365	488.2525	3	34.76	-0.6	98.77	Y	x	x	x	x	x	x
P22897	R.C(+57.02)VDAVSPSAVQTAAC(+57.02)NQDAESQKFR.W	Carbamidomethylation	1	35	59	25	2738.2388	913.7510	3	42.97	-2.8	103.92	Y					x	x
P22897	R.C(+57.02)VDAVSPSAVQTAAC(+57.02)NQDAESQK.F	Carbamidomethylation	0	35	57	23	2435.0693	1218.5405	2	39.29	-1.2	118.37	Y	x	x	x	x	x	x
P22897	R.WVSESQIM(+15.99)SVAFK.L	Oxidation (M)	0	60	72	13	1526.7439	764.3756	2	53.06	-4.7	81.99	Y					x	x
P22897	R.WVSESQIMSVAFK.L		0	60	72	13	1510.7490	756.3822	2	61.63	0.5	104.75	Y	x	x	x	x	x	x
P22897	K.LC(+57.02)LGVPSK.T	Carbamidomethylation	0	73	80	8	872.4789	437.2480	2	38.41	3.0	71.33	Y	x	x	x	x	x	x
P22897	K.GEDLFFNYGNRQEK.N		1	112	125	14	1715.7903	572.9357	3	46.58	-2.9	65.94	Y					x	x
P22897	K.GEDLFFNYGNR.Q		0	112	122	11	1330.5941	666.3051	2	52.41	1.2	101.08	Y	x	x	x	x	x	x
P22897	K.NIMLYK.G		0	126	131	6	780.4204	391.2195	2	36.51	5.1	50.77	Y			x	x	x	x
P22897	R.WKIYGTTDNLC(+57.02)SR.G	Carbamidomethylation	1	139	151	13	1612.7667	538.5963	3	43.60	0.1	107.08	Y					x	x
P22897	K.IYGTTDNLC(+57.02)SR.G	Carbamidomethylation	0	141	151	11	1298.5925	650.3030	2	32.79	-0.8	84.68	Y	x		x	x	x	x
P22897	K.FENKWYADC(+57.02)TSAGR.S	Carbamidomethylation	1	174	187	14	1703.7362	568.9219	3	37.64	4.5	83.87	Y					x	x
P22897	K.WYADC(+57.02)TSAGR.S	Carbamidomethylation	0	178	187	10	1185.4873	593.7522	2	28.00	2.1	89.51	Y	x	x	x	x	x	x
P22897	R.SDGWLWC(+57.02)GTTTDYDTDK.L	Carbamidomethylation	0	188	204	17	2019.8157	1010.9152	2	56.27	0.1	109.72	Y	x	x	x	x
P22897	K.LFGYC(+57.02)PLK.F	Carbamidomethylation	0	205	212	8	996.5103	499.2641	2	48.84	3.5	67.41	Y	x	x	x	x
P22897	K.FEGSESLWNKDPLTSVSYQINSK.S		1	213	235	23	2628.2708	877.1015	3	59.22	4.5	50.50	Y				x		x
P22897	K.FEGSESLWNK.D		0	213	222	10	1195.5509	598.7829	2	42.22	0.3	63.44	Y	x	x	x	x
P22897	K.DPLTSVSYQINSK.S		0	223	235	13	1450.7303	726.3690	2	46.56	-4.7	91.69	Y			x	x
P22897	R.YLNWLPGSPSAEPGKSC(+57.02)VSLNPGK.N	Carbamidomethylation	1	300	323	24	2557.2634	853.4410	3	55.08	14.7	58.20	Y					x	x
P22897	R.YLNWLPGSPSAEPGK.S		0	300	314	15	1614.8042	808.4097	2	53.90	0.4	134.99	Y	x	x	x	x	x	x
P22897	K.NAKWENLEC(+57.02)VQK.L	Carbamidomethylation	1	324	335	12	1517.7296	506.9160	3	37.37	-2.4	77.32	Y					x	x
P22897	K.WENLECVQK.L		0	327	335	9	1147.5332	574.7785	2	40.79	8.1	49.19	Y						x
P22897	K.WENLEC(+57.02)VQK.L	Carbamidomethylation	0	327	335	9	1204.5547	603.2846	2	38.04	0.0	81.70	Y	x	x	x	x	x	x
P22897	K.WLRGEPSHENNRQEDC(+57.02)VVMK.G	Carbamidomethylation	2	448	467	20	2483.1433	621.7994	4	32.38	10.2	60.52	Y					x	x
P22897	R.QEDCVVM(+15.99)K.G	Oxidation (M)	0	460	467	8	966.4150	967.4253	1	84.21	3.1	36.27	Y		x
P22897	K.DGYWADRGC(+57.02)EWPLGYIC(+57.02)K.M	Carbamidomethylation	1	470	487	18	2244.9722	749.3406	3	62.27	12.4	43.21	Y						x
P22897	K.DGYWADR.G		0	470	476	7	881.3668	441.6879	2	28.67	-6.3	71.43	Y	x	x	x	x	x	x
P22897	R.GC(+57.02)EWPLGYIC(+57.02)K.M	Carbamidomethylation	0	477	487	11	1381.6158	691.8147	2	56.92	-0.7	109.40	Y	x	x	x	x	x	x
P22897	K.SRSQGPEIVEVEK.G		1	490	502	13	1456.7521	729.3805	2	31.12	-3.9	51.78	Y					x	x
P22897	R.SQGPEIVEVEKGC(+57.02)R.K	Carbamidomethylation	1	492	505	14	1586.7722	529.9303	3	33.65	-2.0	51.46	Y					x	x
P22897	R.SQGPEIVEVEK.G		0	492	502	11	1213.6190	607.8146	2	35.62	-3.6	102.06	Y	x	x	x	x	x	x
P22897	R.YEQAFLTSFVGLRPEK.Y		1	546	561	16	1883.9780	942.9982	2	60.08	2.1	125.03	Y	x	x	x	x	x	x
P22897	K.YFWTGLSDIQTK.G		0	562	573	12	1457.7190	729.8645	2	59.69	-3.1	132.58	Y	x	x	x	x	x	x
P22897	K.GTFQWTIEEEVR.F		0	574	585	12	1493.7151	747.8646	2	55.84	-0.3	95.80	Y			x	x	x	x
P22897	R.FTHWNSDM(+15.99)PGR.K	Oxidation (M)	0	586	596	11	1362.5775	455.1978	3	27.31	-4.3	59.33	Y			x	x
P22897	R.FTHWNSDMPGR.K		0	586	596	11	1346.5826	449.8654	3	36.13	-6.1	112.11	Y		x	x	x	x	x
P22897	R.TGIAGGLWDVLKC(+57.02)DEK.A	Carbamidomethylation	1	605	620	16	1760.8767	587.9676	3	60.65	2.4	103.89	Y					x	x
P22897	R.TGIAGGLWDVLK.C		0	605	616	12	1228.6815	615.3489	2	64.94	1.4	81.79	Y	x	x	x	x	x	x
P22897	R.TSLC(+57.02)FK.L	Carbamidomethylation	0	656	661	6	754.3683	755.3887	1	66.70	17.4	34.86	Y					x
P22897	K.TWFESR.D		0	672	677	6	824.3817	413.1995	2	36.45	3.3	44.50	Y				x
P22897	R.ALGGDLASINNKEEQQTIWR.L		1	682	701	20	2242.1343	748.3854	3	50.90	0.0	155.79	Y					x	x
P22897	R.ALGGDLASINNK.E		0	682	693	12	1171.6196	586.8158	2	38.91	-2.2	95.83	Y	x	x	x	x	x
P22897	K.EEQQTIWR.L		0	694	701	8	1088.5250	545.2690	2	32.63	-1.5	63.37	Y	x		x	x	x	x
P22897	K.DYQYYFSK.E		0	809	816	8	1112.4814	557.2502	2	42.63	4.0	72.71	Y	x	x	x	x	x
P22897	K.ETMDNAR.A		0	819	825	7	835.3494	836.3646	1	72.17	9.4	34.48	Y			x
P22897	K.RNFGDLVSIQSESEKK.F		2	830	845	16	1835.9377	612.9854	3	41.22	-1.9	97.68	Y			x	x	x	x
P22897	R.NFGDLVSIQSESEKK.F		1	831	845	15	1679.8365	840.9268	2	45.62	1.5	105.87	Y	x	x	x	x	x	x
P22897	R.NFGDLVSIQSESEK.K		0	831	844	14	1551.7416	776.8827	2	49.58	6.0	98.74	Y	x	x	x	x	x	x
P22897	K.FAWMDGSK.V		0	872	879	8	940.4113	471.2118	2	43.91	-2.4	82.66	Y			x	x	x
P22897	K.EGWNFYSNK.C		0	947	955	9	1143.4985	572.7551	2	44.86	-2.5	75.41	Y	x	x	x	x	x	x
P22897	K.IFGFMEEERK.N		1	959	968	10	1284.6172	643.3156	2	47.46	-0.5	71.76	Y			x		x	x
P22897	K.IFGFMEEERKNWQEAR.K		2	959	974	16	2068.9788	518.2536	4	51.04	3.2	80.81	Y					x	x
P22897	K.IFGFMEEER.K		0	959	967	9	1156.5222	579.2700	2	53.90	2.8	83.30	Y			x	x	x	x
P22897	R.KAC(+57.02)IGFGGNLVSIQNEK.E	Carbamidomethylation	1	975	991	17	1833.9407	612.3179	3	47.80	-4.7	102.87	Y	x	x	x	x	x	x
P22897	K.AC(+57.02)IGFGGNLVSIQNEK.E	Carbamidomethylation	0	976	991	16	1705.8457	853.9313	2	52.78	1.4	132.09	Y	x	x	x	x
P22897	K.EQAFLTYHMK.D		0	992	1001	10	1266.6067	423.2115	3	41.09	4.8	79.06	Y	x	x	x	x
P22897	R.SSLSYEDADC(+57.02)VVIIGGASNEAGK.W	Carbamidomethylation	0	1043	1065	23	2341.0742	1171.5532	2	52.49	7.6	118.72	Y		x	x	x
P22897	R.SDPSLTNPPATIQTDGFVK.Y		0	1083	1101	19	1986.9897	994.4991	2	51.28	-3.1	92.09	Y			x	x
P22897	R.QKFQWHEAETYCK.L		1	1112	1124	13	1696.7667	566.5964	3	38.17	0.4	62.41	Y					x	x
P22897	R.QKFQWHEAETYC(+57.02)K.L	Carbamidomethylation	1	1112	1124	13	1753.7882	585.6082	3	34.33	8.2	58.89	Y					x	x
P22897	K.FQWHEAETYC(+57.02)K.L	Carbamidomethylation	0	1114	1124	11	1497.6346	749.8266	2	37.91	2.7	121.40	Y	x	x	x	x	x	x
P22897	R.VRYTNWAADEPKLK.S		2	1174	1187	14	1689.8838	564.2975	3	40.66	-7.7	54.62	Y						x
P22897	R.VRYTNWAADEPK.L		1	1174	1185	12	1448.7048	483.9103	3	36.00	2.9	93.98	Y					x	x
P22897	R.YTNWAADEPKLK.S		1	1176	1187	12	1434.7142	718.3699	2	40.73	7.7	85.73	Y					x	x
P22897	R.YTNWAADEPK.L		0	1176	1185	10	1193.5353	597.7761	2	35.04	2.0	75.01	Y	x	x	x	x	x	x
P22897	K.SAC(+57.02)VYLDLDGYWK.T	Carbamidomethylation	0	1188	1200	13	1588.7231	530.5912	3	25.13	18.0	34.52	Y				x
P22897	R.NWGQASLECLR.M		0	1255	1265	11	1275.6030	638.8046	2	51.42	-6.5	92.60	Y					x	x
P22897	R.NWGQASLEC(+57.02)LR.M	Carbamidomethylation	0	1255	1265	11	1332.6245	667.3193	2	48.07	-0.3	101.54	Y	x	x	x	x	x	x
P22897	K.TNFWIGLFR.N		0	1293	1301	9	1152.6080	577.3096	2	70.15	-2.9	79.93	Y	x	x	x	x	x	x
P22897	K.IIDAKPTHELLTTK.A		0	1360	1373	14	1578.8981	790.4585	2	32.75	2.8	77.62	Y	x	x	x	x	x	x
P23280	R.QSPINLQR.T		0	47	54	8	954.5247	478.2696	2	30.57	-0.1	77.39	Y	x	x	x	x	x	x
P23280	R.TTLTGLDVQDMLPR.N		0	194	207	14	1558.8025	780.4118	2	61.71	4.2	98.96	Y	x	x	x	x	x	x
P23280	K.LENSLLDHR.N		0	247	255	9	1095.5673	366.1990	3	31.90	7.2	80.37	Y	x	x	x	x	x
P23280	K.IEEILDYLR.R		0	296	304	9	1162.6233	582.3156	2	60.03	-5.8	77.35	Y	x	x	x	x
P23284	R.VIFGLFGK.T		0	60	67	8	879.5218	440.7621	2	59.95	-13.7	64.57	Y	x	x	x	x
P23284	K.DTNGSQFFITTVK.T		0	146	158	13	1456.7197	729.3634	2	51.81	-5.1	30.11	Y	x
P23284	K.VLEGMEVVR.K		0	172	180	9	1030.5481	516.2814	2	41.74	0.2	67.60	Y					x	x
P24821	K.LPVGSQC(+57.02)SVDLESASGEK.D	Carbamidomethylation	0	58	75	18	1861.8727	931.9453	2	41.78	1.8	120.03	Y	x	x	x	x
P24821	R.LEELENLVSSLR.E		0	126	137	12	1400.7511	701.3810	2	63.83	-2.6	61.07	Y	x	x	x	x
P24821	R.EQC(+57.02)TAGAGC(+57.02)C(+57.02)LQPATGR.L	Carbamidomethylation	0	138	154	17	1835.7712	918.8906	2	28.51	-2.5	107.56	Y	x	x	x	x	x
P24821	R.LDTRPFC(+57.02)SGR.G	Carbamidomethylation	1	155	164	10	1207.5768	403.5363	3	30.86	8.5	63.59	Y	x	x		x	x	x
P24821	K.GYDC(+57.02)SDMSC(+57.02)PNDC(+57.02)HQHGR.C	Carbamidomethylation	0	462	479	18	2194.7673	549.7015	4	7.56	4.3	49.65	Y		x
P24821	R.VFAILENKK.S		1	692	700	9	1060.6281	531.3161	2	39.44	-9.8	67.78	Y					x	x
P24821	R.VATYLPAPEGLK.F		0	708	719	12	1257.6968	629.8568	2	46.56	1.7	96.89	Y	x	x	x	x	x	x
P24821	R.QTGLAPGQEYEISLHIVK.N		0	770	787	18	1982.0472	661.6880	3	52.84	-2.5	71.24	Y	x		x	x
P24821	R.VTTTRLDAPSQIEVK.D		1	798	812	15	1656.9047	553.3088	3	39.21	-0.1	55.01	Y					x	x
P24821	R.LDAPSQIEVK.D		0	803	812	10	1098.5920	550.3030	2	37.88	-0.6	83.58	Y	x	x	x	x
P24821	R.RGDMSSNPAKETFTTGLDAPR.N		2	877	897	21	2250.0698	751.0333	3	40.37	3.6	112.48	Y					x	x
P24821	K.ETFTTGLDAPR.N		0	887	897	11	1206.5880	604.3005	2	40.22	-1.3	87.50	Y	x	x	x	x	x	x
P24821	R.VSQTDNSITLEWR.N		0	902	914	13	1547.7579	774.8867	2	49.39	0.5	112.00	Y	x	x	x	x	x	x
P24821	R.IKYAPISGGDHAEVDVPK.S		1	925	942	18	1894.9788	632.6670	3	39.02	0.2	77.96	Y					x	x
P24821	K.YAPISGGDHAEVDVPKSQQATTK.T		1	927	949	23	2398.1765	600.5557	4	34.18	7.2	56.84	Y					x
P24821	K.YAPISGGDHAEVDVPK.S		0	927	942	16	1653.7998	827.9083	2	37.75	1.3	91.40	Y	x	x	x	x
P24821	K.TTLTGLRPGTEYGIGVSAVK.E		1	950	969	20	2019.1000	674.0411	3	49.06	0.7	77.49	Y	x	x	x	x
P24821	K.EDKESNPATINAATELDTPK.D		1	970	989	20	2143.0281	715.3492	3	40.47	-1.0	93.51	Y	x	x	x	x
P24821	K.ESNPATINAATELDTPK.D		0	973	989	17	1770.8635	886.4450	2	42.84	6.7	81.28	Y	x		x	x
P24821	R.GLEPGQEYNVLLTAEK.G		0	1042	1057	16	1759.8992	880.9559	2	54.15	-1.1	94.76	Y	x	x	x		x
P24821	R.STDLPGLK.A		0	1219	1226	8	829.4545	415.7330	2	34.93	-3.8	70.28	Y		x	x	x
P24821	K.AATHYTITIR.G		0	1227	1236	10	1145.6193	382.8821	3	34.12	4.5	94.33	Y	x					x
P24821	R.AGTPYTVTLHGEVR.G		0	1318	1331	14	1499.7732	500.9270	3	38.50	-9.3	90.17	Y			x		x	x
P24821	R.AVDIPGLEAATPYR.V		0	1401	1414	14	1471.7671	736.8900	2	53.54	-1.2	96.53	Y	x	x	x	x	x	x
P24821	R.VSIYGVIR.G		0	1415	1422	8	905.5334	453.7753	2	46.56	2.8	67.43	Y	x	x	x	x	x	x
P24821	R.TPVLSAEASTAK.E		0	1426	1437	12	1173.6240	587.8153	2	29.73	-6.8	90.41	Y	x	x	x	x
P24821	K.QSEPLEITLLAPER.T		0	1660	1673	14	1594.8566	798.4285	2	59.33	-8.8	85.11	Y	x	x	x	x		x
P24821	R.RSQTVSAIATTAMGSPK.E		1	1698	1714	17	1704.8828	569.3013	3	38.99	-0.5	110.23	Y					x	x
P24821	R.SQTVSAIATTAMGSPK.E		0	1699	1714	16	1548.7817	775.3980	2	43.04	-0.2	111.38	Y	x	x		x	x	x
P24821	R.APTAQVESFR.I		0	1732	1741	10	1104.5564	553.2858	2	33.13	0.5	116.31	Y	x	x	x	x	x	x
P24821	R.ITYVPITGGTPSMVTVDGTK.T		0	1742	1761	20	2036.0499	1019.0308	2	54.20	-1.5	100.84	Y					x	x
P24821	K.FTTDLDSPR.D		0	1883	1891	9	1050.4982	526.2559	2	34.06	-1.0	91.13	Y	x	x	x	x	x	x
P24821	K.EVIVGPDTTSYSLADLSPSTHYTAK.I		0	1930	1954	25	2651.2966	884.7662	3	55.53	-7.4	46.00	Y			x	x
P24821	K.IQALNGPLR.S		0	1955	1963	9	980.5767	491.2950	2	38.48	-1.1	67.56	Y	x				x	x
P24821	K.NGRENFYQNWK.A		1	2031	2041	11	1454.6691	485.8966	3	37.44	-0.8	54.87	Y					x	x
P24821	R.ENFYQNWK.A		0	2034	2041	8	1127.5035	564.7581	2	42.58	-1.6	63.15	Y	x	x	x		x	x
P24821	K.ITAQGQYELR.V		0	2064	2073	10	1177.6091	589.8124	2	32.97	0.9	74.58	Y	x	x	x	x	x	x
P24821	R.DHGETAFAVYDKFSVGDAK.T		1	2078	2096	19	2055.9536	686.3219	3	50.51	-4.7	69.88	Y					x	x
P24821	K.LKVEGYSGTAGDSMAYHNGR.S		1	2101	2120	20	2111.9695	704.9979	3	35.67	1.2	86.84	Y					x	x
P24821	K.VEGYSGTAGDSMAYHNGR.S		0	2103	2120	18	1870.7904	624.6043	3	30.08	0.4	65.74	Y	x		x	x	x	x
P24821	R.YGDNNHSQGVNWFHWK.G		0	2158	2173	16	1987.8713	497.9773	4	50.13	4.3	58.61	Y				x	x	x
P24821	K.GHEHSIQFAEMK.L		0	2174	2185	12	1412.6506	471.8924	3	32.07	3.3	91.12	Y			x	x	x	x
P25311	R.YSLTYIYTGLSK.H		0	28	39	12	1407.7285	704.8701	2	56.48	-2.0	101.78	Y	x	x			x	x
P25311	R.QVEGMEDWKQDSQLQK.A		1	76	91	16	1947.8997	650.3057	3	40.07	-2.2	55.68	Y	x	x
P25311	K.AREDIFMETLK.D		1	92	102	11	1351.6805	676.8491	2	47.59	2.3	47.63	Y	x	x
P25311	K.YYYDGKDYIEFNK.E		1	137	149	13	1716.7671	573.2639	3	45.43	1.6	61.35	Y		x
P25311	K.EIPAWVPFDPAAQITK.Q		0	150	165	16	1781.9352	891.9727	2	66.73	-2.5	32.06	Y	x
P25311	K.QKWEAEPVYVQR.A		1	166	177	12	1531.7783	511.6010	3	37.81	1.9	107.50	Y	x	x			x	x
P25311	K.WEAEPVYVQR.A		0	168	177	10	1275.6248	638.8215	2	41.48	2.9	48.46	Y	x
P25311	K.AYLEEEC(+57.02)PATLR.K	Carbamidomethylation	0	180	191	12	1450.6761	726.3455	2	41.26	0.2	111.96	Y	x	x	x	x
P25311	R.QDPPSVVVTSHQAPGEK.K		0	204	220	17	1774.8849	888.4485	2	31.62	-1.3	79.54	Y	x	x
P25311	K.C(+57.02)LAYDFYPGK.I	Carbamidomethylation	0	225	234	10	1232.5536	617.2944	2	48.79	16.8	66.64	Y		x		x
P25311	R.AGEVQEPELR.G		0	242	251	10	1126.5618	564.2869	2	30.78	-2.2	77.34	Y	x	x	x	x		x
P26038	K.IGFPWSEIR.N		0	238	246	9	1103.5763	552.7925	2	60.58	-5.2	60.48	Y	x				x	x
P27105	R.LLAQTTLR.N		0	145	152	8	914.5549	458.2846	2	33.53	-0.3	34.06	Y		x		x
P27105	K.VIAAEGEMNASR.A		0	221	232	12	1246.5975	624.3102	2	27.84	6.7	58.10	Y	x		x		x	x
P27348	K.AVTEQGAELSNEER.N		0	28	41	14	1531.7114	766.8668	2	27.28	5.0	39.73	Y					x	x
P29508	K.INSWVESQTNEK.I		0	147	158	12	1433.6787	717.8470	2	34.59	0.5	29.79	N				x
P29508	K.LMEWTSLQNMR.E		0	266	276	11	1407.6639	704.8400	2	55.41	1.0	42.90	N				x
P31629	K.EAQSK.E		0	905	909	5	561.2758	562.2744	1	39.72	-15.6	29.77	N	x
P31947	R.YLAEVATGDDK.K		0	130	140	11	1180.5612	591.2840	2	30.96	-6.5	46.40	Y				x
P34931	K.VLVSYK.G		0	105	110	6	707.4218	708.4275	1	36.76	-2.2	28.77	Y			x
P34931	R.IINEPTAAAIAYGLDK.G		0	174	189	16	1658.8879	830.4518	2	54.86	0.6	110.45	N		x		x		x
P35527	R.QFSSSYLSR.S		0	5	13	9	1073.5142	537.7687	2	36.16	8.1	45.35	Y		x
P35527	K.VQALEEANNDLENK.I		0	171	184	14	1585.7583	793.8843	2	38.09	-2.7	132.71	Y	x	x	x
P35527	K.TLLDIDNTR.M		0	225	233	9	1059.5560	530.7858	2	42.66	0.9	77.26	Y	x	x			x	x
P35527	R.MTLDDFR.I		0	234	240	7	896.4062	449.2098	2	44.35	-1.3	70.38	Y	x	x	x	x	x
P35527	R.IKFEMEQNLR.Q		1	241	250	10	1306.6703	436.5657	3	42.10	3.9	87.57	Y	x	x		x		x
P35527	K.FEMEQNLR.Q		0	243	250	8	1065.4913	533.7522	2	37.58	-1.4	69.51	Y	x	x
P35527	R.QGVDADINGLR.Q		0	251	261	11	1156.5836	579.2997	2	39.18	1.1	86.83	Y	x	x	x	x
P35527	R.QVLDNLTM(+15.99)EK.S	Oxidation (M)	0	262	271	10	1205.5962	603.8061	2	37.68	1.2	55.25	Y		x
P35527	R.QVLDNLTMEK.S		0	262	271	10	1189.6013	595.8091	2	42.33	1.9	69.28	Y	x	x
P35527	K.TLNDMRQEYEQLIAK.N		1	322	336	15	1850.9197	617.9792	3	54.64	-2.1	35.42	Y						x
P35527	R.QEYEQLIAK.N		0	328	336	9	1120.5764	561.2911	2	37.38	-7.9	69.71	Y	x	x			x	x
P35527	R.HGVQELEIELQSQLSK.K		0	375	390	16	1836.9581	613.3282	3	57.14	2.6	35.18	Y						x
P35527	R.HGVQELEIELQSQLSKK.A		1	375	391	17	1965.0531	656.0252	3	53.78	0.4	95.93	Y						x
P35527	K.EIETYHNLLEGGQEDFESSGAGK.I		0	450	472	23	2509.1245	837.3864	3	50.82	5.1	86.34	Y	x	x			x	x
P35527	R.GGSGGSHGGGSGFGGESGGSYGGGEEASGSGGGYGGGSGK.S		0	580	619	40	3222.2742	1075.1006	3	29.07	1.8	77.61	Y		x
P35712	R.EIM(+15.99)TSVTFGTPERR.K	Oxidation (M)	1	110	123	14	1638.8036	820.4067	2	65.04	-2.9	29.79	Y						x
P35900	K.TTEYQLSTLEER.D		0	381	392	12	1468.7046	735.3625	2	60.15	4.0	38.54	Y						x
P35908	R.GFSSGSAVVSGGSR.R		0	21	34	14	1253.6000	627.8151	2	28.69	12.4	101.68	Y	x	x	x	x	x	x
P35908	R.STSSFSC(+57.02)LSR.H	Carbamidomethylation	0	36	45	10	1130.5026	566.2595	2	31.88	1.7	65.00	Y		x	x	x
P35908	K.FASFIDK.V		0	189	195	7	826.4225	414.2204	2	40.37	4.6	56.09	N		x	x
P35908	R.YLDGLTAER.T		0	239	247	9	1036.5189	519.2674	2	39.10	1.3	60.39	Y		x
P35908	R.TSQNSELNNMQDLVEDYKK.K		1	248	266	19	2255.0376	752.6834	3	51.85	-4.1	57.72	Y		x		x
P35908	K.VDLLNQEIEFLK.V		0	303	314	12	1459.7922	730.9012	2	65.61	-2.9	37.33	Y						x
P35908	K.AQYEEIAQR.S		0	354	362	9	1106.5356	554.2755	2	25.30	0.6	41.98	N					x	x
P35908	K.YEELQVTVGR.H		0	375	384	10	1192.6088	597.3113	2	40.81	-0.5	98.09	Y	x	x	x	x	x
P35908	K.NVQDAIADAEQR.G		0	419	430	12	1328.6321	665.3246	2	39.79	1.9	100.04	Y	x	x	x	x
P35908	K.LNDLEEALQQAK.E		0	442	453	12	1370.7041	686.3610	2	50.09	2.4	93.42	Y	x	x	x	x
P36268	K.GGLSVAVPGEIR.G		0	128	139	12	1153.6455	577.8304	2	46.72	0.6	29.88	Y			x
P36268	R.LFQPSIQLAR.Q		0	156	165	10	1171.6713	586.8411	2	50.09	-3.1	43.57	Y		x		x	x
P36268	R.NIDQAVTAALETR.H		0	518	530	13	1400.7260	701.3718	2	55.23	2.2	56.50	Y					x
P40939	R.THINYGVK.G		0	39	46	8	930.4923	466.2577	2	79.96	9.1	28.47	Y						x
P45877	K.TVENFVALATGEK.G		0	66	78	13	1377.7140	689.8642	2	55.51	-0.1	51.45	Y	x				x
P46013	K.LDPAASVTGSK.R		0	1442	1452	11	1044.5452	523.2761	2	44.63	-7.2	45.56	Y	x	x	x	x	x	x
P46013	R.GHTEESMTNDKTAKVACK.S		2	1599	1616	18	1948.8982	488.2242	4	20.90	-15.6	32.41	Y		x
P46199	K.EEGPWK.S		0	74	79	6	744.3442	745.3630	1	58.89	15.5	29.51	Y		x
P47710	K.LPLRYPER.L		1	19	26	8	1042.5923	522.3093	2	33.84	11.3	52.24	Y	x	x			x	x
P47710	R.LQNPSESSEPIPLESREEYM(+15.99)NGM(+15.99)NR.Q	Oxidation (M)	1	27	51	25	2938.3071	980.4408	3	42.11	-2.2	52.64	Y					x	x
P47710	R.LQNPSESSEPIPLESREEYMNGMNR.Q		1	27	51	25	2906.3174	969.7799	3	47.94	0.2	151.86	Y					x	x
P47710	R.LQNPSESSEPIPLESREEYM(+15.99)NGMNR.Q	Oxidation (M)	1	27	51	25	2922.3123	975.1119	3	44.49	0.6	118.05	Y					x	x
P47710	R.LQNPSESSEPIPLESR.E		0	27	42	16	1781.8795	891.9464	2	42.42	-0.7	161.22	Y	x	x	x	x	x	x
P47710	R.EEYM(+15.99)NGMNR.Q	Oxidation (M)	0	43	51	9	1158.4434	580.2269	2	7.62	-3.5	52.55	Y			x	x
P47710	R.EEYMNGMNR.Q		0	43	51	9	1142.4485	572.2335	2	25.33	3.5	87.16	Y	x	x	x	x	x	x
P47710	R.EKQTDEIKDTR.N		2	58	68	11	1361.6786	454.9001	3	7.45	-0.1	67.10	Y	x	x	x	x	x	x
P47710	K.QTDEIKDTRNESTQNC(+57.02)VVAEPEK.M	Carbamidomethylation	2	60	82	23	2690.2454	673.5679	4	29.37	-1.1	59.64	Y					x	x
P47710	K.QTDEIKDTR.N		1	60	68	9	1104.5411	553.2785	2	5.15	1.2	39.76	Y	x		x	x
P47710	R.NESTQNC(+57.02)VVAEPEKMESSISSSSEEM(+15.99)SLSK.C	Carbamidomethylation; Oxidation (M)	1	69	98	30	3319.4377	1107.4854	3	47.32	-1.1	105.93	Y					x	x
P47710	R.NESTQNC(+57.02)VVAEPEKM(+15.99)ESSISSSSEEMSLSK.C	Carbamidomethylation; Oxidation (M)	1	69	98	30	3319.4377	1107.4861	3	42.98	-0.4	77.58	Y					x	x
P47710	R.NESTQNC(+57.02)VVAEPEKMESSISSSSEEMSLSK.C	Carbamidomethylation	1	69	98	30	3303.4429	1102.1545	3	51.66	-0.3	200.00	Y	x	x	x	x	x	x
P47710	R.NESTQNC(+57.02)VVAEPEK.M	Carbamidomethylation	0	69	82	14	1603.7147	802.8638	2	7.95	-1.0	119.54	Y	x	x	x	x	x	x
P47710	K.M(+15.99)ESSISSSSEEMSLSK.C	Oxidation (M)	0	83	98	16	1733.7335	867.8736	2	36.60	-0.5	122.75	Y	x	x	x	x
P47710	K.MESSISSSSEEM(+15.99)SLSK.C	Oxidation (M)	0	83	98	16	1733.7335	867.8736	2	32.97	-0.5	90.65	Y	x	x	x	x
P47710	K.MESSISSSSEEMSLSK.C		0	83	98	16	1717.7386	859.8746	2	39.68	-2.4	116.67	Y	x	x	x	x	x	x
P47710	K.C(+57.02)AEQFC(+57.02)R.L	Carbamidomethylation	0	99	105	7	969.3796	485.6982	2	7.76	2.3	68.08	Y	x	x	x	x	x	x
P47710	R.LNEYNQLQLQAAHAQEQIR.R		0	106	124	19	2266.1455	1134.0797	2	47.92	-0.3	200.00	Y	x	x	x	x	x	x
P47710	R.LNEYNQLQLQAAHAQEQIRR.M		1	106	125	20	2422.2466	606.5693	4	46.20	0.6	155.04	Y	x	x	x	x	x	x
P47710	K.NNVM(+15.99)LQW	Oxidation (M)	0	179	185	7	919.4222	460.7184	2	51.34	0.0	56.44	Y	x	x	x	x	x	x
P47710	K.NNVMLQW		0	179	185	7	903.4273	452.7212	2	57.81	0.6	71.32	Y	x	x	x	x	x	x
P47989	M.TADKLVFFVNGRK.V		2	2	14	13	1493.8354	498.9513	3	43.78	-2.3	44.09	Y					x	x
P47989	M.TADKLVFFVNGR.K		1	2	13	12	1365.7405	456.2568	3	49.79	5.9	76.00	Y			x		x	x
P47989	K.LVFFVNGR.K		0	6	13	8	950.5338	476.2727	2	50.69	-3.1	72.55	Y	x	x	x	x	x	x
P47989	K.VVEKNADPETTLLAYLR.R		1	15	31	17	1931.0364	483.7675	4	107.90	2.2	30.57	Y					x
P47989	K.NADPETTLLAYLRR.K		1	19	32	14	1631.8630	544.9614	3	61.80	-0.5	63.02	Y					x	x
P47989	K.NADPETTLLAYLR.R		0	19	31	13	1475.7620	738.8883	2	66.70	0.1	126.32	Y	x	x	x	x	x	x
P47989	K.LGC(+57.02)GEGGC(+57.02)GACTVMLSK.Y	Carbamidomethylation	0	41	57	17	1698.7197	850.3672	2	43.30	0.1	117.58	Y					x	x
P47989	K.LGC(+57.02)GEGGC(+57.02)GAC(+57.02)TVMLSKYDR.L	Carbamidomethylation	1	41	60	20	2189.9326	730.9860	3	42.29	1.6	104.86	Y					x	x
P47989	K.LGC(+57.02)GEGGC(+57.02)GAC(+57.02)TVMLSK.Y	Carbamidomethylation	0	41	57	17	1755.7412	878.8722	2	39.26	-6.5	133.06	Y	x	x	x	x	x	x
P47989	R.NQPEPTMEEIENAFQGNLC(+57.02)R.C	Carbamidomethylation	0	130	149	20	2376.0474	1189.0303	2	66.13	-0.6	92.73	Y				x	x	x
P47989	R.C(+57.02)TGYRPILQGFR.T	Carbamidomethylation	1	150	161	12	1466.7452	489.9240	3	44.90	3.3	92.30	Y	x	x	x	x	x	x
P47989	R.VTWIQASTLK.E		0	234	243	10	1145.6444	573.8279	2	47.85	-2.7	82.81	Y	x	x	x	x	x	x
P47989	K.AQHPDAK.L		0	250	256	7	765.3770	766.3843	1	63.35	0.1	31.15	Y						x
P47989	K.LVVGNTEIGIEM(+15.99)K.F	Oxidation (M)	0	257	269	13	1417.7487	709.8818	2	46.88	0.2	92.46	Y					x	x
P47989	K.LVVGNTEIGIEMK.F		0	257	269	13	1401.7538	701.8840	2	53.15	-0.3	114.25	Y	x	x	x	x	x	x
P47989	K.TLVDAVAKLPAQKTEVFR.G		2	311	328	18	1985.1309	497.2887	4	51.78	-2.6	77.45	Y					x	x
P47989	K.TLVDAVAKLPAQK.T		1	311	323	13	1352.8027	677.4073	2	44.57	-2.0	88.91	Y					x	x
P47989	K.TLVDAVAK.L		0	311	318	8	815.4752	408.7456	2	30.98	1.7	69.73	Y	x	x	x	x	x	x
P47989	K.LPAQKTEVFR.G		1	319	328	10	1187.6663	396.8968	3	30.13	2.0	88.61	Y					x	x
P47989	R.GVLEQLR.W		0	329	335	7	813.4708	407.7400	2	37.86	-6.7	50.28	Y	x	x	x	x	x	x
P47989	R.RTVQMDHTFFPGYR.K		1	381	394	14	1753.8358	585.6178	3	44.22	-2.4	91.24	Y					x	x
P47989	R.TVQMDHTFFPGYRK.T		1	382	395	14	1725.8297	432.4652	4	43.16	1.1	73.41	Y					x	x
P47989	R.TVQM(+15.99)DHTFFPGYR.K	Oxidation (M)	0	382	394	13	1613.7296	538.9156	3	42.87	-2.9	75.21	Y		x	x
P47989	R.TVQMDHTFFPGYR.K		0	382	394	13	1597.7347	799.8760	2	48.51	1.7	134.52	Y	x	x	x	x	x	x
P47989	R.EGEYFSAFK.Q		0	414	422	9	1076.4814	539.2476	2	46.23	-0.7	83.75	Y	x	x	x	x	x	x
P47989	R.REDDIAKVTSGMR.V		2	427	439	13	1476.7355	493.2545	3	33.18	4.1	53.02	Y					x	x
P47989	R.VLFKPGTTEVQELALC(+57.02)YGGM(+15.99)ANR.T	Carbamidomethylation; Oxidation (M)	0	440	462	23	2569.2668	857.4308	3	57.60	1.5	34.98	Y						x
P47989	R.VLFKPGTTEVQELALC(+57.02)YGGMANR.T	Carbamidomethylation	1	440	462	23	2553.2720	852.0939	3	61.13	-4.7	77.56	Y				x	x	x
P47989	K.LDPTFASATLLFQK.D		0	539	552	14	1550.8344	776.4224	2	65.22	-2.7	98.73	Y	x	x	x	x	x	x
P47989	K.DPPADVQLFQEVPK.G		0	553	566	14	1581.8038	791.9077	2	56.18	-1.9	144.02	Y	x	x	x	x	x	x
P47989	R.YENELSLR.L		0	600	607	8	1022.5032	512.2610	2	36.46	4.1	79.41	Y	x	x	x	x	x	x
P47989	K.DKVTC(+57.02)VGHIIGAVVADTPEHTQR.A	Carbamidomethylation	1	659	681	23	2502.2649	626.5773	4	51.70	6.1	120.30	Y	x			x	x	x
P47989	K.VTC(+57.02)VGHIIGAVVADTPEHTQR.A	Carbamidomethylation	0	661	681	21	2259.1431	754.0534	3	50.42	-2.1	131.51	Y	x	x	x	x	x	x
P47989	K.NNSFYGPELK.I		0	705	714	10	1167.5560	584.7863	2	39.87	1.7	93.21	Y	x	x	x	x	x	x
P47989	K.GEAGEMELFVSTQNTMK.T		0	756	772	17	1870.8441	936.4276	2	54.59	-1.9	107.27	Y					x	x
P47989	K.M(+15.99)LGVPANR.I	Oxidation (M)	0	780	787	8	872.4538	437.2308	2	31.72	-7.7	71.31	Y	x		x	x	x	x
P47989	R.STVVSTAVALAAYK.T		0	806	819	14	1379.7660	690.8899	2	53.74	-0.5	128.44	Y	x	x	x	x	x	x
P47989	R.C(+57.02)MLDRDEDMLITGGR.H	Carbamidomethylation	1	826	840	15	1780.7906	594.6075	3	49.13	5.7	99.27	Y	x	x	x	x	x	x
P47989	R.DEDMLITGGR.H		0	831	840	10	1105.5073	553.7632	2	39.67	4.2	93.72	Y	x	x	x	x
P47989	R.YKVGFMK.T		1	847	853	7	871.4626	436.7382	2	33.43	-0.9	57.41	Y					x	x
P47989	R.ALFHM(+15.99)DNC(+57.02)YK.I	Oxidation (M); Carbamidomethylation	0	882	891	10	1313.5532	438.8580	3	30.04	-0.9	48.58	Y			x
P47989	R.ALFHM(+15.99)DNC(+57.02)YKIPNIR.G	Oxidation (M); Carbamidomethylation	1	882	896	15	1906.9182	477.7368	4	47.01	0.0	41.75	Y					x
P47989	R.ALFHMDNC(+57.02)YKIPNIR.G	Carbamidomethylation	1	882	896	15	1890.9232	631.3154	3	52.22	0.7	135.44	Y					x	x
P47989	R.ALFHMDNC(+57.02)YK.I	Carbamidomethylation	0	882	891	10	1297.5583	649.7870	2	40.38	0.9	108.70	Y	x	x	x	x	x	x
P47989	K.TNLPSNTAFR.G		0	904	913	10	1119.5673	560.7900	2	35.65	-1.7	92.22	N	x	x	x	x	x	x
P47989	K.NLYKEGDLTHFNQK.L		1	946	959	14	1705.8423	569.6214	3	37.58	0.0	110.98	Y					x	x
P47989	K.EGDLTHFNQKLEGFTLPR.C		1	950	967	18	2101.0591	526.2769	4	54.37	9.3	72.11	Y					x	x
P47989	K.LEGFTLPR.C		0	960	967	8	931.5127	466.7574	2	48.71	-13.4	76.39	Y	x	x	x	x	x	x
P47989	R.C(+57.02)WEEC(+57.02)LASSQYHAR.K	Carbamidomethylation	0	968	981	14	1795.7406	599.5880	3	40.88	0.8	137.54	Y	x	x	x	x	x	x
P47989	K.SEVDKFNKENC(+57.02)WK.K	Carbamidomethylation	2	983	995	13	1682.7722	561.9303	3	32.30	-1.9	76.67	Y					x	x
P47989	K.RGLC(+57.02)IIPTK.F	Carbamidomethylation	1	997	1005	9	1056.6113	529.3121	2	38.70	-1.6	36.20	Y						x
P47989	R.GLC(+57.02)IIPTK.F	Carbamidomethylation	0	998	1005	8	900.5103	451.2609	2	43.19	-3.3	78.58	Y	x	x	x	x	x	x
P47989	R.GPSTYKIPAFGSIPIEFR.V		1	1224	1241	18	1979.0515	660.6906	3	63.92	-0.9	83.89	Y					x	x
P47989	K.IPAFGSIPIEFR.V		0	1230	1241	12	1345.7394	673.8694	2	63.99	-11.3	89.54	Y	x	x	x	x	x	x
P47989	R.AARAQHTGNNVK.E		1	1281	1292	12	1265.6588	633.8423	2	57.38	8.9	36.87	Y			x
P47989	K.ELFRLDSPATPEK.I		1	1293	1305	13	1501.7776	501.6022	3	44.76	4.8	78.82	Y					x
P47989	R.LDSPATPEKIR.N		1	1297	1307	11	1225.6666	613.8394	2	28.98	-2.0	85.62	Y					x	x
P47989	K.FTTLC(+57.02)VTGVPENC(+57.02)KPWSVR.V	Carbamidomethylation	0	1314	1332	19	2250.0925	751.0385	3	53.24	0.4	129.77	Y	x	x	x	x
P48449	K.LYEHIVADDRFTK.S		1	319	331	13	1605.8151	536.2867	3	38.71	14.5	33.30	Y					x
P48449	R.LSQVPDNPPDYQK.Y		0	420	432	13	1499.7256	750.8741	2	34.58	5.4	53.94	Y					x	x
P48449	R.NIFPIWALGR.F		0	709	718	10	1185.6658	593.8423	2	68.37	3.7	31.68	Y						x
P49006	R.GDVTAEEAAGASPAK.A		0	11	25	15	1372.6470	687.3340	2	8.07	4.7	115.04	Y	x	x	x	x
P49327	K.AGLYGLPR.R		0	42	49	8	845.4759	423.7452	2	40.90	-0.1	60.35	Y	x				x
P49327	R.FDASFFGVHPK.Q		0	60	70	11	1250.6084	626.3115	2	50.70	0.1	81.97	Y	x	x	x	x	x	x
P49327	R.DPETLVGYSMVGC(+57.02)QR.A	Carbamidomethylation	0	123	137	15	1710.7705	856.3928	2	51.02	0.3	74.58	Y			x
P49327	R.LGMLSPEGTC(+57.02)K.A	Carbamidomethylation	0	203	213	11	1191.5627	596.7894	2	37.97	1.3	84.45	Y	x	x	x	x	x	x
P49327	K.AFDTAGNGYC(+57.02)R.S	Carbamidomethylation	0	214	224	11	1230.5088	616.2692	2	27.16	12.3	71.44	Y					x	x
P49327	K.VGDPQELNGITR.A		0	299	310	12	1297.6626	649.8395	2	37.46	1.4	99.17	Y	x	x	x	x	x	x
P49327	R.QEPLLIGSTK.S		0	317	326	10	1084.6128	543.3160	2	39.70	4.3	74.92	Y	x	x	x	x	x	x
P49327	R.LQVVDQPLPVR.G		0	374	384	11	1262.7346	632.3725	2	45.93	-3.3	89.10	Y	x	x	x	x	x	x
P49327	R.GYAVLGGER.G		0	469	477	9	920.4716	461.2455	2	32.57	5.3	79.29	Y	x	x	x	x
P49327	R.SDEAVKPFGLK.V		0	523	533	11	1189.6343	595.8238	2	37.18	-1.0	82.12	Y	x	x			x	x
P49327	R.CPPGVVPAC(+57.02)HNSK.D	Carbamidomethylation	0	634	646	13	1364.6329	683.3222	2	29.86	-2.3	30.43	Y					x
P49327	R.WLSTSIPEAQWHSSLAR.T		0	712	728	17	1967.9854	657.0024	3	53.42	0.1	89.90	Y				x	x	x
P49327	R.GTPLISPLIK.W		0	826	835	10	1037.6484	519.8317	2	51.55	0.4	58.06	Y	x	x
P49327	K.TGTVSLEVR.L		0	928	936	9	960.5240	481.2673	2	33.78	-4.0	72.61	Y	x	x	x		x	x
P49327	K.VYQWDDPDPR.L		0	958	967	10	1289.5676	645.7892	2	40.90	-2.9	57.40	Y					x	x
P49327	K.HGLYLPTR.V		0	1044	1051	8	955.5239	478.7657	2	33.49	-7.5	86.98	Y	x	x	x	x	x	x
P49327	K.AQVADVVVSR.W		0	1073	1082	10	1042.5770	522.2968	2	33.06	1.8	52.43	Y					x	x
P49327	R.VTVAGGVHISGLHTESAPR.R		0	1086	1104	19	1886.9962	472.7480	4	39.77	-17.8	77.44	Y					x	x
P49327	R.RQQEQQVPILEK.F		1	1105	1116	12	1494.8154	499.2794	3	34.16	0.7	82.83	Y			x	x	x	x
P49327	K.FC(+57.02)FTPHTEEGC(+57.02)LSER.A	Carbamidomethylation	0	1117	1131	15	1868.7821	623.9371	3	43.20	4.0	77.95	Y		x		x	x	x
P49327	K.GLVQALQTK.V		0	1143	1151	9	956.5654	479.2908	2	38.71	1.7	75.61	Y	x	x	x	x	x	x
P49327	K.AC(+57.02)LDTAVENMPSLK.M	Carbamidomethylation	0	1226	1239	14	1547.7323	774.8765	2	50.19	4.0	109.13	Y	x	x	x	x	x	x
P49327	K.VVEVLAGHGHLYSR.I		0	1242	1255	14	1535.8208	512.9481	3	36.90	1.0	102.43	Y	x	x	x	x
P49327	K.SFYGSTLFLCR.R		0	1394	1404	11	1292.6223	647.3192	2	61.26	1.1	47.38	Y						x
P49327	K.SFYGSTLFLC(+57.02)R.R	Carbamidomethylation	0	1394	1404	11	1349.6438	675.8301	2	57.94	1.3	77.43	Y	x	x		x	x	x
P49327	R.RPTPQDSPIFLPVDDTSFR.W		1	1405	1423	19	2187.0959	730.0393	3	57.84	0.1	109.73	Y	x	x			x	x
P49327	K.GILADEDSSRPVWLK.A		1	1430	1444	15	1684.8784	562.6323	3	51.07	-1.9	76.39	Y	x	x	x	x	x	x
P49327	K.VLQGDLVMNVYR.D		0	1496	1507	12	1405.7388	703.8795	2	51.94	4.0	102.42	Y		x	x	x	x	x
P49327	R.WVC(+57.02)SSLR.H	Carbamidomethylation	0	1546	1552	7	906.4382	454.2245	2	32.82	-4.0	32.99	Y				x
P49327	K.LSPDAIPGK.W		0	1583	1591	9	896.4967	449.2562	2	30.47	1.3	78.67	Y	x	x	x	x
P49327	K.WTSQDSLLGMEFSGR.D		0	1592	1606	15	1712.7828	857.4020	2	59.31	3.9	42.42	Y			x		x
P49327	R.VMGLVPAK.G		0	1613	1620	8	813.4782	407.7446	2	35.17	-4.5	49.44	Y						x
P49327	R.FPQLDSTSFANSR.D		0	1712	1724	13	1468.6946	735.3524	2	48.66	-3.0	84.89	Y	x	x	x	x
P49327	R.DTSFEQHVLWHTGGK.G		0	1725	1739	15	1740.8220	581.2823	3	43.99	1.7	73.19	Y					x	x
P49327	K.GVDLVLNSLAEEK.L		0	1740	1752	13	1385.7401	693.8749	2	55.51	-3.5	68.90	Y	x	x	x	x		x
P49327	K.VVVQVLAEEPEAVLK.G		0	1852	1866	15	1621.9290	811.9695	2	58.02	-2.7	65.48	Y					x	x
P49327	R.DGLLENQTPEFFQDVC(+57.02)KPK.Y	Carbamidomethylation	0	1977	1995	19	2264.0784	755.6985	3	57.66	-2.1	35.31	Y			x	x
P49327	K.YSGTLNLDR.V		0	1996	2004	9	1037.5142	519.7644	2	34.99	0.1	76.82	Y	x	x			x
P49327	R.GNAGQSNYGFANSAMER.I		0	2027	2043	17	1772.7537	887.3864	2	39.53	2.5	82.39	Y					x	x
P49327	K.ADEASELAC(+57.02)PTPK.E	Carbamidomethylation	0	2194	2206	13	1387.6289	694.8222	2	32.15	0.7	93.74	Y	x	x	x	x
P49327	K.EDGLAQQQTQLNLR.S		0	2207	2220	14	1612.8169	807.4151	2	41.13	-0.8	97.09	Y	x	x	x	x	x	x
P49327	R.SLLVNPEGPTLMR.L		0	2221	2233	13	1425.7650	713.8878	2	53.14	-2.8	95.35	Y	x	x	x	x	x	x
P49327	R.LSIPTYGLQC(+57.02)TR.A	Carbamidomethylation	0	2264	2275	12	1407.7180	704.8646	2	50.42	-2.4	75.24	Y	x	x	x	x	x	x
P49327	R.VLEALLPLKGLEER.V		1	2383	2396	14	1578.9344	527.3199	3	60.89	2.1	46.51	Y					x	x
P49327	R.VLEALLPLK.G		0	2383	2391	9	994.6426	498.3279	2	57.16	-1.3	59.34	Y			x	x
P49327	K.SHQGLDRQELSFAAR.S		1	2407	2421	15	1713.8546	572.2910	3	37.56	-2.1	76.63	Y					x	x
P49454	K.LLTQM(+15.99)ESEKENLQSK.I	Oxidation (M)	1	629	643	15	1792.8877	897.4467	2	44.15	-5.0	35.80	Y						x
P51148	R.GVDLQENNPASR.S		0	199	210	12	1298.6215	650.3180	2	28.81	0.0	36.34	Y	x
P51826	R.IVPKSK.E		1	658	663	6	670.4377	671.4415	1	65.37	-5.2	31.61	Y					x
P54652	R.VVSEGGKPK.V		0	95	103	9	899.5076	450.7598	2	44.09	-2.8	39.27	N			x	x
P54652	R.IINEPTAAAIAYGLDKK.G		1	173	189	17	1786.9828	596.6674	3	50.79	-1.3	62.83	N					x	x
P57078	R.ERMELLEEAKK.M		2	62	72	11	1374.7177	459.2387	3	36.88	-17.1	28.85	Y						x
P59666	R.IPAC(+57.02)IAGER.R	Carbamidomethylation	0	70	78	9	985.5015	493.7586	2	28.88	1.2	43.96	Y			x	x
P59666	R.YGTC(+57.02)IYQGR.L	Carbamidomethylation	0	80	88	9	1116.5022	559.2578	2	29.98	-1.0	30.96	Y						x
P60174	K.VVLAYEPVWAIGTGK.T		0	198	212	15	1601.8817	801.9355	2	62.29	-15.7	52.59	Y					x
P60174	R.IIYGGSVTGATC(+57.02)K.E	Carbamidomethylation	0	244	256	13	1325.6649	663.8303	2	34.91	-14.3	47.80	Y	x	x		x
P60709	R.AVFPSIVGRPR.H		1	29	39	11	1197.6981	599.8531	2	43.49	-5.3	46.66	N					x
P60709	K.IWHHTFYNELR.V		0	85	95	11	1514.7418	505.9228	3	40.79	3.2	88.04	N	x	x	x	x
P60709	R.VAPEEHPVLLTEAPLNPK.A		0	96	113	18	1953.0570	652.0262	3	48.07	-0.1	118.40	Y	x	x	x	x	x	x
P60709	R.DLTDYLMK.I		0	184	191	8	997.4790	499.7473	2	53.60	1.0	36.30	N		x
P60709	R.GYSFTTTAER.E		0	197	206	10	1131.5197	566.7676	2	34.30	0.9	96.21	Y	x	x	x	x	x	x
P60709	K.SYELPDGQVITIGNER.F		0	239	254	16	1789.8846	895.9496	2	55.61	0.0	120.98	N	x	x	x	x	x	x
P60709	R.MQKEITALAPSTMK.I		1	313	326	14	1547.8052	516.9417	3	40.14	-1.2	59.50	N					x
P60709	K.EITALAPSTMK.I		0	316	326	11	1160.6111	581.3132	2	40.27	0.7	88.81	N	x	x	x	x	x	x
P60709	K.QEYDESGPSIVHR.K		0	360	372	13	1515.6953	758.8526	2	30.36	-3.1	92.59	N	x	x	x	x
P60953	K.YVEC(+57.02)SALTQK.G	Carbamidomethylation	0	154	163	10	1197.5699	599.7926	2	28.63	0.6	70.80	Y	x	x	x	x	x	x
P61006	K.LLLIGDSGVGK.T		0	11	21	11	1070.6335	536.3232	2	49.48	-1.6	64.78	N					x	x
P61006	K.ANINVENAFFTLAR.D		0	154	167	14	1578.8154	790.4022	2	65.70	-16.2	49.32	Y					x
P61586	K.LVIVGDGAC(+57.02)GK.T	Carbamidomethylation	0	8	18	11	1087.5696	544.7816	2	35.04	-19.3	36.93	Y		x
P61586	K.TC(+57.02)LLIVFSK.D	Carbamidomethylation	0	19	27	9	1079.6049	540.8125	2	58.26	5.2	35.29	Y		x
P61626	R.C(+57.02)ELARTLK.R	Carbamidomethylation	1	24	31	8	989.5328	495.7723	2	59.24	-2.8	55.29	Y	x	x	x	x	x	x
P61626	R.LGMDGYR.G		0	33	39	7	810.3694	406.1910	2	29.13	-2.4	72.76	Y	x	x	x	x	x	x
P61626	R.GISLANWM(+15.99)CLAK.W	Oxidation (M)	0	40	51	12	1321.6522	661.8341	2	59.76	1.1	28.67	Y					x
P61626	R.GISLANWMCLAK.W		0	40	51	12	1305.6573	653.8370	2	67.73	1.6	66.29	Y					x	x
P61626	R.GISLANWMC(+57.02)LAK.W	Carbamidomethylation	0	40	51	12	1362.6788	682.3475	2	66.09	1.2	80.03	Y	x	x	x	x	x	x
P61626	R.ATNYNAGDRSTDYGIFQINSR.Y		1	60	80	21	2362.0938	788.3707	3	48.65	-1.5	111.86	Y					x	x
P61626	R.STDYGIFQINSR.Y		0	69	80	12	1399.6732	700.8428	2	51.34	-1.6	119.08	Y	x	x	x	x	x	x
P61626	K.TPGAVNAC(+57.02)HLSC(+57.02)SALLQDNIADAVAC(+57.02)AK.R	Carbamidomethylation	0	88	115	28	2926.3735	976.4645	3	57.96	-0.6	83.65	Y	x	x	x	x	x	x
P61626	K.RVVRDPQGIR.A		2	116	125	10	1194.6945	399.2382	3	7.50	-1.5	33.92	Y					x
P61626	R.AWVAWR.N		0	126	131	6	787.4129	394.7134	2	45.27	-0.7	48.90	Y	x	x	x	x	x	x
P61626	R.QYVQGC(+57.02)GV	Carbamidomethylation	0	141	148	8	909.4014	455.7050	2	28.39	-6.7	39.10	Y	x					x
P61769	R.IEKVEHSDLSFSK.D		1	66	78	13	1517.7725	506.9310	3	31.73	-0.8	68.73	Y	x	x		x	x	x
P61769	K.IVKWDRDM		2	112	119	8	1061.5328	531.7729	2	35.52	-1.4	41.42	Y					x	x
P61916	K.EVNVSPC(+57.02)PTQPC(+57.02)QLSK.G	Carbamidomethylation	0	36	51	16	1842.8604	922.4366	2	37.37	-0.9	69.66	Y	x	x
P62805	K.TVTAMDVVYALK.R		0	81	92	12	1309.6952	655.8574	2	60.24	3.9	59.44	Y				x
P62820	K.LLLIGDSGVGK.S		0	14	24	11	1070.6335	536.3232	2	49.48	-1.6	64.78	N					x	x
P62820	K.QWLQEIDR.Y		0	104	111	8	1086.5458	544.2794	2	45.90	-1.5	41.01	N			x	x
P62820	K.NATNVEQSFMTMAAEIK.K		0	157	173	17	1883.8757	942.9584	2	67.27	14.1	32.04	Y						x
P62834	K.LVVLGSGGVGK.S		0	6	16	11	984.5967	493.3034	2	39.58	-4.6	65.67	Y					x	x
P62937	R.VSFELFADKVPK.T		1	20	31	12	1378.7496	460.5937	3	54.05	7.0	78.02	Y					x	x
P62937	R.VSFELFADK.V		0	20	28	9	1054.5334	528.2725	2	55.38	-2.9	73.81	Y	x	x	x	x
P62937	K.SIYGEKFEDENFILK.H		1	77	91	15	1830.9039	611.3066	3	53.73	-3.3	83.36	Y					x	x
P62937	K.FEDENFILK.H		0	83	91	9	1153.5654	577.7908	2	49.84	1.5	51.36	Y	x	x	x	x
P62937	K.TEWLDGKHVVFGK.V		1	119	131	13	1514.7881	505.9369	3	44.68	0.5	29.72	Y					x
P62937	K.VKEGMNIVEAMER.F		1	132	144	13	1504.7378	502.5874	3	46.71	1.7	62.70	Y					x	x
P62937	K.EGMNIVEAMER.F		0	134	144	11	1277.5743	639.7952	2	51.62	1.2	69.55	Y	x	x	x	x
P62937	K.KITIADC(+57.02)GQLE	Carbamidomethylation	1	155	165	11	1246.6227	624.3190	2	40.36	0.6	74.66	Y	x	x	x	x	x	x
P62987	MQIFVK.T		0	1	6	6	764.4255	383.2194	2	39.15	-1.5	62.76	N	x	x
P62987	K.TITLEVEPSDTIENVK.A		0	12	27	16	1786.9200	894.4656	2	51.81	-1.9	89.61	N	x	x	x	x
P62987	K.IQDKEGIPPDQQR.L		1	30	42	13	1522.7739	508.5977	3	7.60	-1.7	76.04	N	x	x
P62987	R.TLSDYNIQK.E		0	55	63	9	1080.5452	541.2789	2	31.55	-1.8	67.85	N	x	x	x	x
P62987	K.ESTLHLVLR.L		0	64	72	9	1066.6135	534.3087	2	41.70	-10.0	75.42	N	x	x	x	x
P62987	R.QLAQK.Y		0	84	88	5	586.3439	587.3561	1	34.27	8.5	29.34	N				x
P63000	K.LDLRDDKDTIEK.L		2	117	128	12	1459.7518	487.5915	3	31.54	0.6	38.15	Y					x	x
P63000	K.LTPITYPQGLAMAK.E		0	134	147	14	1502.8167	752.4116	2	52.47	-5.3	56.78	Y	x	x
P63104	K.LAEQAERYDDMAAC(+57.02)MK.S	Carbamidomethylation	1	12	27	16	1900.8118	476.2097	4	23.39	-1.2	30.89	Y				x
P63104	K.SVTEQGAELSNEER.N		0	28	41	14	1547.7063	774.8562	2	28.72	-5.5	85.41	Y	x	x	x	x	x	x
P63104	R.YLAEVAAGDDK.K		0	128	138	11	1150.5505	576.2784	2	28.22	-7.1	31.81	Y			x
P63104	K.DSTLIMQLLR.D		0	213	222	10	1188.6537	595.3254	2	68.14	-14.6	66.36	N	x	x	x	x
P68032	K.YPIEHGIITNWDDMEK.I		0	71	86	16	1959.9037	654.3078	3	51.52	-1.1	63.50	Y	x	x
P78386	R.FAAFIDK.V		0	134	140	7	810.4276	811.4352	1	61.46	0.4	33.96	Y		x				x
P80303	R.LVTLEEFLK.A		0	312	320	9	1090.6273	546.3160	2	63.51	-9.0	31.93	Y		x
P80748	R.FSGSNSGNTATLTISR.V		0	80	95	16	1611.7853	806.8995	2	37.29	-0.5	94.11	Y	x	x	x	x	x	x
P84077	R.DAVLLVFANK.Q		0	118	127	10	1088.6229	545.3112	2	57.39	-13.8	60.51	Y	x	x	x	x
Q01546	R.AQYEEIAQR.S		0	359	367	9	1106.5356	554.2755	2	25.30	0.6	41.98	N					x	x
Q04695	R.ALEEANTELEVK.I		0	104	115	12	1344.6772	673.3474	2	38.47	2.2	52.40	Y		x
Q04695	K.ASLEGNLAETENR.Y		0	322	334	13	1402.6688	702.3424	2	35.60	1.0	80.31	Y				x	x
Q05639	R.EHALLAYTLGVK.Q		0	135	146	12	1313.7343	657.8749	2	49.45	0.8	77.34	N						x
Q05639	K.QLIVGVNK.M		0	147	154	8	869.5334	435.7733	2	33.06	-1.6	34.81	N				x
Q05639	R.LPLQDVYK.I		0	248	255	8	974.5436	488.2857	2	42.12	13.6	52.58	N	x	x	x	x
Q05639	K.IGGIGTVPVGR.V		0	256	266	11	1024.6029	513.3102	2	39.90	3.0	89.59	N	x	x	x	x	x	x
Q05639	R.QTVAVGVIK.N		0	431	439	9	913.5596	457.7864	2	34.69	-1.6	46.80	N	x		x		x	x
Q05639	K.SGGAGK.V		0	445	450	6	475.2390	476.2408	1	32.99	-11.6	34.57	Y					x
Q06136	K.LGPVDM(+15.99)LVNCAGM(+15.99)AVSGK.F	Oxidation (M)	0	112	129	18	1792.8522	897.4354	2	66.60	2.3	30.93	Y				x
Q06278	R.TNLPSNTAFR.G		0	912	921	10	1119.5673	560.7900	2	35.65	-1.7	92.22	N	x	x	x	x	x	x
Q08380	R.LADGGATNQGRVEIFYR.G		1	26	42	17	1865.9384	622.9866	3	43.26	-0.2	52.62	Y					x
Q08380	R.VEIFYR.G		0	37	42	6	825.4385	413.7284	2	40.16	4.6	70.26	Y	x	x	x	x	x	x
Q08380	R.AAFGQGSGPIMLDEVQC(+57.02)TGTEASLADC(+57.02)K.S	Carbamidomethylation	0	77	104	28	2912.2991	971.7755	3	58.40	1.9	46.86	Y						x
Q08380	R.ELSEALGQIFDSQR.G		0	138	151	14	1591.7842	796.9016	2	60.99	2.8	107.64	Y	x	x	x	x	x	x
Q08380	R.RIDITLSSVK.C		1	216	225	10	1130.6659	566.3409	2	42.11	1.3	67.57	Y					x	x
Q08380	R.IDITLSSVK.C		0	217	225	9	974.5648	488.2990	2	45.77	19.2	37.03	Y					x
Q08380	R.SDLAVPSELALLK.A		0	311	323	13	1354.7708	678.3948	2	60.58	3.1	83.70	Y	x	x	x	x	x	x
Q08380	K.AVDTWSWGER.A		0	324	333	10	1205.5465	603.7812	2	47.27	1.1	91.84	Y	x	x	x	x	x	x
Q08380	R.ASHEEVEGLVEK.I		0	334	345	12	1325.6462	442.8891	3	30.52	-0.5	117.99	Y	x	x	x	x	x	x
Q08380	K.TLQALEFHTVPFQLLAR.Y		0	377	393	17	1983.0941	662.0410	3	67.32	3.6	45.29	Y					x	x
Q08380	K.YSSDYFQAPSDYR.Y		0	442	454	13	1597.6685	799.8405	2	44.73	-1.2	115.21	Y	x	x	x	x	x
Q08380	R.YYPYQSFQTPQHPSFLFQDKR.V		1	455	475	21	2676.2761	670.0752	4	54.86	-1.7	39.29	Y					x
Q08380	K.SGGSDR.T		0	509	514	6	577.2456	578.2587	1	28.77	10.0	28.66	Y			x
Q08380	R.TIAYENKALMLC(+57.02)EGLFVADVTDFEGWK.A	Carbamidomethylation	1	515	541	27	3119.4983	780.8809	4	81.08	-1.3	29.55	Y				x
Q08380	K.STSSFPC(+57.02)PAGHFNGFR.T	Carbamidomethylation	0	555	570	16	1767.7787	590.2657	3	46.42	-2.0	88.41	Y	x	x	x	x	x	x
Q08431	K.NPC(+57.02)HNGGLC(+57.02)EEISQEVR.G	Carbamidomethylation	0	30	46	17	1997.8683	666.9638	3	41.93	0.7	124.19	Y	x	x	x	x	x	x
Q08431	R.GDVFPSYTC(+57.02)TC(+57.02)LK.G	Carbamidomethylation	0	47	59	13	1546.6796	774.3480	2	48.37	1.2	76.31	Y	x	x	x		x	x
Q08431	R.VTFLGLQHWVPELAR.L		0	93	107	15	1764.9675	589.3312	3	66.83	2.5	77.18	Y				x	x	x
Q08431	R.RMWVTGVVTQGASR.L		1	135	148	14	1546.8038	516.6075	3	44.40	-2.1	42.25	Y					x	x
Q08431	R.M(+15.99)WVTGVVTQGASR.L	Oxidation (M)	0	136	148	13	1406.6976	704.3561	2	42.91	0.0	72.77	Y					x	x
Q08431	R.MWVTGVVTQGASR.L		0	136	148	13	1390.7028	696.3572	2	48.21	-2.0	121.85	Y	x	x	x	x	x	x
Q08431	K.VAYSLNGHEFDFIHDVNKK.H		1	160	178	19	2232.0962	559.0347	4	51.72	6.0	92.37	Y		x		x	x	x
Q08431	K.HKEFVGNWNK.N		1	179	188	10	1257.6255	420.2162	3	26.16	1.1	66.72	Y					x	x
Q08431	K.NAVHVNLFETPVEAQYVR.L		0	189	206	18	2085.0642	1043.5366	2	55.31	-2.6	138.56	Y		x	x	x	x	x
Q08431	R.LYPTSC(+57.02)HTACTLR.F	Carbamidomethylation	0	207	219	13	1521.7068	508.2388	3	34.00	-8.1	84.28	Y					x	x
Q08431	R.LYPTSC(+57.02)HTAC(+57.02)TLR.F	Carbamidomethylation	0	207	219	13	1578.7283	527.2514	3	30.96	2.6	100.35	Y	x	x	x	x	x	x
Q08431	K.EVTGIITQGAR.N		0	298	308	11	1143.6248	572.8195	2	36.02	-0.3	89.59	Y	x	x	x	x	x	x
Q08431	R.NFGSVQFVASYK.V		0	309	320	12	1345.6666	673.8408	2	49.90	0.3	83.23	Y	x	x	x	x	x	x
Q08431	K.VAYSNDSANWTEYQDPR.T		0	321	337	17	2014.8657	1008.4377	2	43.49	-2.4	127.04	Y					x	x
Q08431	K.IFPGNWDNHSHK.K		0	343	354	12	1450.6742	484.5669	3	34.17	3.2	78.40	Y	x		x	x
Q08431	K.NLFETPILAR.Y		0	356	365	10	1172.6553	587.3282	2	56.77	-11.4	74.41	Y	x	x	x	x	x	x
Q08431	R.ILPVAWHNR.I		0	369	377	9	1104.6193	553.3168	2	39.24	-0.1	87.49	Y	x	x	x	x	x
Q08431	R.IALRLELLGC(+57.02)	Carbamidomethylation	1	378	387	10	1156.6638	579.3376	2	62.74	-2.7	74.09	Y						x
Q09328	K.LAEPGQSCK.Q		0	642	650	9	931.4433	466.7362	2	66.02	15.7	28.50	Y			x
Q12830	K.QPAAPAAERCAPAPPPPPPPPTSGPIGGLRSR.H		2	11	42	32	3109.6243	622.9257	5	89.16	-10.4	29.08	Y				x
Q12955	K.AGSEK.R		0	4071	4075	5	490.2387	491.2473	1	26.46	2.8	36.24	N					x
Q13045	R.M(+15.99)YRVYGK.K	Oxidation (M)	1	621	627	7	931.4586	466.7329	2	70.47	-7.8	32.76	Y	x				x
Q13207	K.EAAEGK.E		0	438	443	6	603.2864	604.3007	1	107.79	11.7	33.43	Y					x
Q13207	K.VGAPSR.G		0	667	672	6	585.3234	586.3292	1	3.31	-2.5	32.81	Y		x
Q13228	R.EEIVYLPC(+57.02)IYR.N	Carbamidomethylation	0	24	34	11	1453.7275	727.8704	2	58.78	-0.9	56.97	Y		x	x
Q13315	K.DILSVR.K		0	148	153	6	701.4072	702.4263	1	67.73	17.0	31.01	Y			x
Q13315	R.ETATK.V		0	1313	1317	5	548.2806	549.2784	1	26.03	-17.3	28.74	Y				x
Q13410	K.VSPAVLVHR.D		0	70	78	9	976.5818	489.2965	2	31.74	-3.5	85.11	Y	x	x	x	x	x	x
Q13410	R.DGREQEAEQM(+15.99)PEYR.G	Oxidation (M)	1	79	92	14	1752.7373	585.2529	3	7.65	-0.2	55.74	Y					x
Q13410	R.DGREQEAEQMPEYR.G		1	79	92	14	1736.7423	579.9208	3	32.00	-1.0	109.64	Y	x	x			x	x
Q13410	R.EQEAEQM(+15.99)PEYR.G	Oxidation (M)	0	82	92	11	1424.5878	713.2983	2	22.45	-4.0	47.71	Y			x
Q13410	R.EQEAEQMPEYR.G		0	82	92	11	1408.5929	705.3047	2	31.77	1.5	101.62	Y	x	x	x	x	x	x
Q13410	R.ATLVQDGIAK.G		0	95	104	10	1014.5709	508.2923	2	32.53	-0.9	87.44	Y	x	x	x	x	x	x
Q13410	R.VSDDGEYTC(+57.02)FFR.E	Carbamidomethylation	0	116	127	12	1494.6085	748.3120	2	50.76	0.6	104.60	Y	x	x	x	x		x
Q13410	R.EDGSYEEALVHLK.V		0	128	140	13	1488.7096	497.2444	3	45.83	1.2	128.07	Y	x	x	x	x		x
Q13410	K.KVEISIPASSLPR.L		1	230	242	13	1395.8085	466.2782	3	46.56	3.1	95.53	Y	x	x	x	x	x	x
Q13410	K.VEISIPASSLPR.L		0	231	242	12	1267.7135	634.8638	2	50.28	-0.3	86.31	Y	x	x	x	x	x	x
Q13410	K.ERLLEELK.W		1	287	294	8	1028.5865	515.3000	2	38.66	-1.0	41.46	Y					x	x
Q13410	R.LLEELKWKK.A		2	289	297	9	1185.7122	396.2474	3	41.19	6.9	46.81	Y					x
Q13410	R.LLEELKWK.K		1	289	296	8	1057.6172	529.8149	2	47.23	-1.9	30.35	Y					x
Q13410	R.LLEELK.W		0	289	294	6	743.4429	372.7247	2	35.06	-10.9	48.61	N	x	x	x	x	x	x
Q13410	K.TERFDSWPC(+57.02)VLGR.E	Carbamidomethylation	1	338	350	13	1621.7671	541.5966	3	52.63	0.5	74.85	Y					x	x
Q13410	R.FDSWPCVLGR.E		0	341	350	10	1178.5542	590.2853	2	58.11	1.5	64.20	Y					x	x
Q13410	R.FDSWPC(+57.02)VLGR.E	Carbamidomethylation	0	341	350	10	1235.5757	618.7946	2	55.25	-0.8	104.15	Y	x	x	x	x	x	x
Q13410	R.HYWEVEVGDR.T		0	358	367	10	1288.5836	645.3004	2	39.82	2.1	91.35	N	x	x	x	x	x	x
Q13410	R.TDWAIGVC(+57.02)R.E	Carbamidomethylation	0	368	376	9	1076.5073	539.2610	2	44.04	0.1	108.23	Y	x	x	x	x
Q13410	R.TPLPLAGPPRR.V		1	411	421	11	1173.6981	392.2415	3	35.68	3.8	77.89	Y					x	x
Q13410	R.TPLPLAGPPR.R		0	411	420	10	1017.5970	509.8059	2	40.91	0.2	113.50	Y	x	x	x	x	x	x
Q13410	K.KPLTIC(+57.02)PIADGPER.V	Carbamidomethylation	0	468	481	14	1565.8235	522.9486	3	40.72	0.3	148.77	Y	x	x	x	x	x	x
Q13410	R.VTVIANAQDLSK.E		0	482	493	12	1257.6929	629.8523	2	39.43	-2.3	98.78	Y	x	x	x	x	x	x
Q13410	K.LIPTQPSQGAP		0	516	526	11	1107.5924	554.8036	2	37.57	0.2	61.25	Y	x	x	x	x	x	x
Q14050	R.GPGGAAGPK.G		0	430	438	9	710.3711	711.3655	1	62.28	-18.1	36.37	Y				x
Q14204	K.EDLDK.V		0	3280	3284	5	618.2860	619.2945	1	44.90	2.0	32.45	N		x
Q14532	K.LAADDFR.A		0	176	182	7	806.3922	404.2018	2	29.84	-3.9	73.05	N	x	x	x	x	x	x
Q14689	K.QQKSRPTASR.D		2	79	88	10	1157.6265	386.8780	3	33.63	-12.4	28.53	Y						x
Q14689	K.LDGLMVTGVR.R		0	808	817	10	1059.5747	530.7885	2	55.51	-11.7	32.72	Y					x
Q14689	R.DGFLADQLDPIYVAYNM(+15.99)	Oxidation (M)	0	1555	1571	17	1959.8923	490.9833	4	28.47	6.0	30.32	N			x
Q149N8	R.DPGAK.A		0	1526	1530	5	486.2438	487.2554	1	34.22	9.0	32.85	N	x
Q15286	K.LLIIGDSGVGK.S		0	11	21	11	1070.6335	536.3232	2	49.48	-1.6	64.78	N					x	x
Q15768	R.EGLESLQGGVCLTRGM(+15.99)K.V	Oxidation (M)	1	146	162	17	1792.8811	897.4314	2	66.75	-18.3	29.21	Y						x
Q16851	K.AMSQDGASQFQEVIR.Q		0	11	25	15	1665.7781	833.9001	2	45.84	4.5	65.32	Y				x
Q16851	K.IQRPPEDSIQPYEK.I		1	78	91	14	1698.8577	567.2905	3	34.79	-4.7	62.83	Y		x			x	x
Q16851	R.GLPDNISSVLNK.L		0	96	107	12	1255.6772	628.8442	2	51.66	-2.7	84.57	Y	x	x
Q16851	K.LNGGLGTSMGC(+57.02)K.G	Carbamidomethylation	0	113	124	12	1193.5532	597.7816	2	31.19	-3.9	60.68	Y		x			x	x
Q16851	K.TYNTDVPLVLMNSFNTDEDTKK.I		1	152	173	22	2544.2053	849.0734	3	62.92	-2.8	28.42	Y						x
Q16851	K.IYTFNQSR.Y		0	185	192	8	1027.5087	514.7604	2	32.02	-2.3	54.87	Y	x	x	x	x		x
Q16851	R.LVEIAQVPK.A		0	304	312	9	995.6015	498.8083	2	40.66	0.6	77.55	Y	x	x	x	x	x	x
Q16851	K.SFENSLGINVPR.S		0	378	389	12	1331.6833	666.8463	2	50.80	-4.1	88.57	Y	x	x	x	x	x	x
Q16851	R.EFPTVPLVK.L		0	423	431	9	1028.5906	515.3016	2	51.76	-1.8	62.32	Y					x
Q29RF7	R.STLIPILHQKAK.R		1	718	729	12	1347.8237	450.2738	3	42.61	-18.0	41.31	Y					x	x
Q2M2I5	R.QSVEADINGLR.K		0	242	252	11	1200.6099	601.3110	2	42.27	-2.1	79.41	N	x	x	x	x
Q2M2I5	R.RLLDGEGGGSSFAEFGGR.N		1	447	464	18	1810.8597	453.7223	4	28.09	0.2	31.91	Y					x
Q2YD98	K.FEPVQHWCR.A		0	560	568	9	1200.5498	601.2745	2	82.64	-12.8	32.15	Y			x
Q3SY84	K.GGFSGCSAVLSGGSSSSFRAGSKGLSGGFGSR.S		2	15	46	32	2910.3677	583.0820	5	23.33	2.1	32.20	Y		x
Q3T8J9	K.TQMWQLLK.G		0	1754	1761	8	1046.5583	524.2791	2	50.52	-14.0	32.20	Y	x	x		x
Q4L180	R.KTM(+15.99)SEK.L	Oxidation (M)	1	505	510	6	738.3582	739.3632	1	50.40	-3.1	33.18	Y						x
Q4ZHG4	R.FSIGR.G		0	835	839	5	578.3176	579.3237	1	30.78	-2.0	29.29	N		x
Q562R1	R.SYELPDGQVITIGNER.F		0	240	255	16	1789.8846	895.9496	2	55.61	0.0	120.98	N	x	x	x	x	x	x
Q567U6	K.QIAQK.T		0	325	329	5	586.3439	587.3561	1	34.27	8.5	29.34	N				x
Q58FF8	K.ADLINNLGTIAK.F		0	96	107	12	1241.6979	621.8544	2	51.38	-2.9	66.64	N		x
Q5JSZ5	R.EGGGR.H		0	211	215	5	474.2186	475.2347	1	41.85	18.6	32.16	N					x
Q5PT55	R.LIEEIK.N		0	114	119	6	743.4429	372.7247	2	35.06	-10.9	48.61	N	x	x	x	x	x	x
Q5SQN1	K.MELLEDALVLRSAR.T		1	347	360	14	1614.8762	539.2889	3	61.94	-19.5	46.18	Y					x
Q5SW79	K.SFTSLYK.D		0	958	964	7	844.4330	423.2263	2	27.56	6.0	34.24	Y				x
Q5SW79	R.ANSISRLSDSK.V		1	1203	1213	11	1176.6099	589.3030	2	36.40	-15.7	38.53	Y		x
Q5T011	R.QNLLIFLHSPK.Y		0	2243	2253	11	1308.7554	655.3764	2	42.45	-13.1	43.79	Y	x	x	x	x	x	x
Q5VTE0	R.QTVAVGVIK.A		0	431	439	9	913.5596	457.7864	2	34.69	-1.6	46.80	N	x		x		x	x
Q5VWN6	K.ETPLPVSLPSDK.T		0	1144	1155	12	1281.6816	641.8406	2	29.61	-11.7	28.58	Y						x
Q5XKE5	R.NVQDLVEDFKNK.Y		1	222	233	12	1447.7307	362.9393	4	69.87	-1.8	31.80	Y			x
Q659C4	R.TGTHMSRAK.I		1	467	475	9	987.4920	988.5025	1	64.63	3.3	30.64	Y		x
Q66K66	MPGTVATLR.F		0	1	9	9	944.5114	473.2637	2	37.23	1.5	55.45	Y	x	x	x	x
Q6AZZ1	R.HYWEVEVGDR.S		0	358	367	10	1288.5836	645.3004	2	39.82	2.1	91.35	N	x	x	x	x	x	x
Q6NV74	R.APSDQGK.G		0	741	747	7	701.3344	702.3372	1	77.11	-6.5	40.79	Y				x
Q6UWV6	R.YGPESPER.R		0	205	212	8	933.4192	467.7247	2	35.96	16.8	33.02	Y		x
Q6WN34	K.C(+57.02)VEPHTPSGLRAPPK.S	Carbamidomethylation	1	95	109	15	1644.8406	549.2807	3	29.56	-12.3	35.39	Y						x
Q6WN34	K.C(+57.02)VEPHTPSGLR.A	Carbamidomethylation	0	95	105	11	1251.6030	626.8013	2	26.58	-11.9	57.63	Y	x		x	x
Q6WN34	K.TYSHGEVWHPAFR.A		0	258	270	13	1585.7426	397.4445	4	38.94	4.0	132.45	Y	x	x	x	x	x	x
Q6WN34	R.AFGPLPC(+57.02)ILC(+57.02)TC(+57.02)EDGR.Q	Carbamidomethylation	0	271	286	16	1864.8270	933.4286	2	61.66	8.4	87.03	Y	x	x			x	x
Q6WN34	R.VTC(+57.02)PTEYPC(+57.02)R.H	Carbamidomethylation	0	292	301	10	1281.5482	641.7798	2	26.50	-2.5	81.56	Y	x	x	x	x	x	x
Q6WN34	K.ICPEDKADPGHSEISSTR.C		1	313	330	18	1940.8898	486.2296	4	7.88	-0.3	56.85	Y					x	x
Q6WN34	K.IC(+57.02)PEDKADPGHSEISSTR.C	Carbamidomethylation	1	313	330	18	1997.9113	500.4844	4	7.66	-1.4	136.41	Y	x	x			x	x
Q6WN34	R.VLVHTSVSPSPDNLRR.F		1	338	353	16	1775.9642	444.9986	4	34.82	0.7	95.70	Y					x	x
Q6WN34	R.VLVHTSVSPSPDNLR.R		0	338	352	15	1619.8630	540.9619	3	37.96	0.4	138.41	Y	x	x	x	x	x	x
Q6WN34	K.GIFHLTQIKK.V		1	374	383	10	1183.7076	395.5769	3	38.89	1.1	59.99	Y					x	x
Q6WRI0	K.KPVQEATTSK.L		0	1624	1633	10	1087.5873	544.7944	2	60.59	-11.9	28.64	Y			x
Q6X4U4	K.YISDGQC(+57.02)TSISPLK.E	Carbamidomethylation	0	83	96	14	1567.7551	784.8813	2	41.27	-4.5	107.60	Y	x	x	x	x	x	x
Q6X4U4	R.IQLQCQDGSTR.T		0	143	153	11	1247.5928	624.8022	2	28.91	-2.3	103.84	Y					x	x
Q6XUX3	K.EELLDDATNM(+15.99)EFK.D	Oxidation (M)	0	429	441	13	1569.6868	785.8462	2	9.64	-5.7	29.03	Y				x
Q6ZMY3	K.GPVPCAQDR.G		0	428	436	9	941.4388	471.7209	2	61.07	-12.4	36.62	Y			x
Q6ZMY3	R.SMQEVLWTR.L		0	615	623	9	1148.5648	575.3000	2	79.20	17.9	31.28	Y				x
Q6ZMY3	R.LPASK.M		0	730	734	5	514.3115	515.3262	1	64.94	14.6	30.42	Y		x
Q6ZMY3	K.VQKMVSFNSK.V		1	1033	1042	10	1166.6118	584.3158	2	18.93	4.5	28.52	Y		x
Q75N90	R.QGCVDINECR.V		0	1151	1160	10	1135.4750	568.7401	2	30.39	-8.3	34.83	Y			x
Q76FK4	K.AVSPSSSEK.R		0	658	666	9	890.4345	891.4387	1	66.84	-3.4	45.77	Y	x		x		x
Q76FK4	K.THNIGFDK.D		0	688	695	8	930.4559	466.2440	2	47.03	18.7	34.06	Y					x
Q7Z3Y8	R.DAEAWFNEK.S		0	274	282	9	1108.4825	555.2516	2	45.24	5.5	63.53	N		x			x	x
Q7Z4P5	R.AAGAGPVRSPGGGGGGGGGGR.T		1	31	51	21	1607.7876	402.9596	4	89.79	13.4	40.42	Y				x
Q86WV6	R.GHGAQK.A		0	15	20	6	596.3030	597.3146	1	40.93	7.2	31.01	Y				x
Q86WV6	R.GAVSQR.L		0	192	197	6	616.3292	617.3311	1	35.63	-8.8	30.79	Y						x
Q86Y46	K.QCANLETAIADAEQR.G		0	370	384	15	1631.7573	408.9490	4	30.06	6.0	28.71	Y		x
Q8IVF2	K.GPQMDVKGPK.L		1	1758	1767	10	1055.5433	528.7878	2	28.84	16.9	29.36	Y					x
Q8IW70	R.EGMHLK.N		0	271	276	6	713.3530	714.3699	1	69.11	13.5	28.43	Y					x
Q8IW70	R.FSLGR.L		0	474	478	5	578.3176	579.3237	1	30.78	-2.0	29.29	N		x
Q8IWT3	R.LHEPGPQR.S		0	1834	1841	8	932.4828	933.5026	1	64.32	13.5	37.77	Y					x
Q8IZD9	R.LEPEFFR.V		0	1350	1356	7	936.4705	469.2436	2	72.12	2.3	30.15	Y			x		x
Q8N1N4	R.GALDAELKACR.D		1	181	191	11	1145.5863	573.7997	2	100.64	-1.3	31.08	Y						x
Q8N1N4	K.QNLARLLCEYQELTSTK.L		1	387	403	17	2009.0251	670.6936	3	48.31	16.8	32.52	Y						x
Q8N427	K.CEPVFLFSVNGK.I		0	82	93	12	1338.6642	1339.6769	1	66.82	4.0	32.29	Y	x
Q8NDA2	R.ADGSLHLDR.A		0	935	943	9	982.4832	492.2457	2	31.91	-6.4	32.85	Y				x
Q8NDV7	K.HGAISSGFR.L		0	1557	1565	9	930.4672	466.2412	2	47.05	0.8	36.61	Y	x			x	x
Q8NF91	K.QIAQK.D		0	2044	2048	5	586.3439	587.3561	1	34.27	8.5	29.34	N				x
Q8NFP4	R.QLNQHNAVVK.A		0	682	691	10	1149.6255	575.8294	2	33.79	16.3	28.52	Y						x
Q8TC59	K.IQM(+15.99)VVC(+57.02)IIMGPR.D	Oxidation (M); Carbamidomethylation	0	666	677	12	1431.7400	716.8737	2	46.37	-5.0	31.07	Y		x	x	x
Q8TCU6	K.AVVVK.S		0	645	649	5	514.3478	515.3536	1	33.66	-3.0	38.80	N	x		x	x		x
Q8WTT2	R.HYHPIVQR.F		0	699	706	8	1048.5566	525.2928	2	33.91	13.8	28.71	Y						x
Q8WZ74	R.HPSQGQQAVVK.A		0	1390	1400	11	1177.6204	589.8145	2	41.86	-5.1	30.61	Y						x
Q92502	K.YTVPHK.Q		0	540	545	6	743.3966	744.4008	1	83.90	-4.1	32.39	Y	x
Q92526	K.IIDLK.D		0	274	278	5	600.3846	601.3955	1	32.01	6.0	50.14	N	x		x	x		x
Q92797	R.DLIFK.R		0	701	705	5	634.3690	635.3762	1	42.26	-0.1	43.10	N		x	x
Q92928	K.QWLQEIDR.H		0	101	108	8	1086.5458	544.2794	2	45.90	-1.5	41.01	N			x	x
Q96B18	R.EPSLERVGGHPTSPAALSRAWASSWESEAAPEPAAPPAAPSPPDSPAEGR.L		2	304	353	50	5027.4072	1257.8491	4	86.97	-7.9	28.50	Y	x
Q96CB8	K.KPETK.L		0	248	252	5	601.3435	602.3457	1	29.99	-8.4	34.95	Y					x
Q96IZ6	K.QVDYEINAHK.Y		0	67	76	10	1215.5884	608.8090	2	44.19	12.4	58.20	Y	x	x	x	x
Q96JI7	K.GVDEDDPVNSAYNMK.L		0	312	326	15	1652.6987	827.3539	2	59.36	-3.3	30.79	Y			x
Q96KP4	K.YIDENQDRYIKK.L		2	10	21	12	1583.7943	528.9371	3	7.85	-3.0	35.19	Y					x	x
Q96KP4	K.WVAIQSVSAWPEK.R		0	25	37	13	1499.7772	750.9025	2	56.14	8.8	37.00	Y			x
Q96KP4	K.WVAIQSVSAWPEKR.G		1	25	38	14	1655.8783	552.9666	3	51.81	-0.3	53.35	Y					x
Q96KP4	K.TGQEIPVNVR.F		0	150	159	10	1111.5985	556.8129	2	35.21	11.5	57.34	Y	x				x	x
Q96KP4	K.TVFGVEPDLTR.E		0	403	413	11	1232.6400	617.3165	2	48.88	-17.4	33.46	Y			x
Q96KP4	R.EGGSIPVTLTFQEATGK.N		0	414	430	17	1733.8835	867.9476	2	54.70	-1.7	32.42	Y					x
Q96KR1	K.INFVGGNKLQSTGNK.A		1	502	516	15	1575.8369	526.2830	3	32.86	-6.3	29.18	Y						x
Q96MY7	R.TQQEK.L		0	350	354	5	632.3129	633.3191	1	65.47	-1.8	34.55	N	x
Q99102	K.STETTSK.A		0	81	87	7	752.3552	753.3525	1	85.70	-13.2	30.25	Y					x
Q99102	R.M(+15.99)PISR.D	Oxidation (M)	0	401	405	5	618.3159	619.3288	1	68.71	9.1	32.60	Y		x
Q99102	R.LEC(+57.02)LQWLK.S	Carbamidomethylation	0	1316	1323	8	1088.5688	545.2919	2	53.57	0.3	73.27	Y	x	x	x	x	x
Q99102	R.FQPVSIGR.W		0	1351	1358	8	902.4974	452.2569	2	38.02	2.1	50.80	Y		x	x	x	x	x
Q99102	R.QLC(+57.02)SFTSWR.G	Carbamidomethylation	0	1365	1373	9	1183.5444	592.7817	2	48.13	3.8	51.21	Y						x
Q99102	R.GGVC(+57.02)C(+57.02)SYGPWGEFR.E	Carbamidomethylation	0	1374	1387	14	1630.6656	816.3430	2	52.84	3.6	87.73	Y					x	x
Q99102	R.WNDKPYLC(+57.02)ALYQQR.R	Carbamidomethylation	0	1411	1424	14	1853.8883	618.9700	3	50.83	-0.1	99.61	Y	x				x	x
Q99102	R.TAQTGSAQATNFIAFAAQYR.S		0	1481	1500	20	2116.0337	1059.0225	2	61.06	-1.6	127.09	Y					x	x
Q99102	K.SLEPFTLEILAR.S		0	1763	1774	12	1387.7711	694.8932	2	68.01	0.6	67.36	Y				x	x	x
Q99102	K.IGLASALQPR.T		0	1778	1787	10	1024.6029	513.3092	2	44.42	0.9	88.56	Y	x		x	x	x	x
Q99102	R.LGTLDMR.A		0	1956	1962	7	804.4164	403.2118	2	34.03	-9.1	51.29	Y	x		x			x
Q99102	R.NDVVFQPISGEDVR.D		0	2030	2043	14	1573.7736	787.8886	2	48.37	-6.9	83.41	Y				x
Q99102	R.GYC(+57.02)DHGGQC(+57.02)QHLPSGPR.C	Carbamidomethylation	0	2084	2100	17	1924.8057	482.2102	4	7.78	3.2	98.27	Y	x	x	x	x	x	x
Q99541	K.SVC(+57.02)EMAENGVK.T	Carbamidomethylation	0	45	55	11	1222.5322	612.2726	2	31.19	-1.2	62.44	Y	x	x	x	x	x	x
Q99541	K.TITSVAMTSALPIIQK.L		0	56	71	16	1672.9434	837.4756	2	58.99	-4.0	93.13	Y	x	x	x	x	x	x
Q99541	K.LEPQIAVANTYAC(+57.02)K.G	Carbamidomethylation	0	72	85	14	1576.7919	789.4028	2	43.57	-0.6	120.48	Y	x	x	x	x	x	x
Q99541	R.IEERLPILNQPSTQIVANAK.G		1	90	109	20	2233.2429	745.4208	3	52.53	-1.0	71.99	Y					x	x
Q99541	R.LPILNQPSTQIVANAK.G		0	94	109	16	1705.9727	853.9923	2	50.25	-1.5	104.40	Y	x	x	x	x	x	x
Q99541	K.DAVTTTVTGAK.D		0	117	127	11	1062.5557	532.2801	2	25.47	-9.4	83.85	Y	x	x	x	x	x	x
Q99541	K.DSVASTITGVMDKTK.G		1	128	142	15	1551.7814	776.8964	2	51.27	-2.0	40.76	Y					x	x
Q99541	K.DSVASTITGVM(+15.99)DK.T	Oxidation (M)	0	128	140	13	1338.6337	670.3292	2	40.09	7.6	55.39	Y	x	x	x
Q99541	K.DSVASTITGVMDK.T		0	128	140	13	1322.6388	662.3290	2	51.90	3.6	98.92	Y	x	x	x	x	x	x
Q99541	K.TKSVVSGSINTVLGSR.M		1	152	167	16	1603.8893	535.6382	3	44.61	2.3	35.61	Y					x
Q99541	K.SVVSGSINTVLGSR.M		0	154	167	14	1374.7467	688.3796	2	49.19	-1.4	102.73	Y	x	x	x	x	x	x
Q99541	R.MMQLVSSGVENALTK.S		0	168	182	15	1606.8059	804.4094	2	54.60	-1.0	117.49	Y	x	x	x	x	x	x
Q99541	K.KVEGFDLVQKPSYYVR.L		1	204	219	16	1927.0203	643.3395	3	47.81	-12.2	127.93	Y	x	x	x	x	x	x
Q99541	K.SQQTISQLHSTVHLIEFAR.K		0	246	264	19	2194.1494	732.3881	3	52.05	-3.1	138.75	Y	x	x	x	x	x	x
Q99541	K.IQDAQDKLYLSWVEWK.R		1	274	289	16	2021.0258	674.6928	3	63.54	15.3	50.16	Y					x	x
Q99541	K.IQDAQDKLYLSWVEWKR.S		2	274	290	17	2177.1270	726.7170	3	58.01	1.0	92.37	Y					x	x
Q99541	K.LYLSWVEWK.R		0	281	289	9	1222.6387	612.3264	2	65.52	-0.3	67.43	Y	x	x	x	x
Q99541	R.SIGYDDTDESHC(+57.02)AEHIESR.T	Carbamidomethylation	0	291	309	19	2219.9026	740.9739	3	32.42	-1.3	112.05	Y	x	x	x	x	x	x
Q99541	K.HMGVMAGDIYSVFR.N		0	345	358	14	1581.7432	528.2561	3	58.04	2.1	132.02	Y			x		x	x
Q99541	K.EVSDSLLTSSK.G		0	365	375	11	1164.5874	583.2995	2	35.92	-2.5	86.58	Y	x	x	x	x	x	x
Q9BTC0	K.TVWDYVGK.L		0	1101	1108	8	966.4811	484.2519	2	23.47	8.4	28.83	Y		x
Q9BUP0	R.VFNPYTEFPEFSR.R		0	77	89	13	1631.7620	408.9502	4	30.12	6.0	37.80	Y			x
Q9BY77	K.LSMSK.A		0	219	223	5	564.2941	565.3049	1	65.12	6.3	28.63	Y					x
Q9BYP7	K.NPISKKSWTR.K		2	1262	1271	10	1215.6724	608.8359	2	35.59	-12.5	35.60	Y	x
Q9BYX7	K.DLYTNTVLSGGTTMYPGIAHRMQKEITALAPSIMK.I		2	292	326	35	3807.9360	953.0002	4	75.87	9.4	41.53	Y			x
Q9BZC7	R.LPSGVGATC(+57.02)VLK.S	Carbamidomethylation	0	1534	1545	12	1200.6536	601.3276	2	63.04	-10.7	32.75	Y				x
Q9H0U4	K.RMGPGAASGGERPNLK.I		2	172	187	16	1596.8154	533.2814	3	59.17	4.4	29.31	Y					x
Q9H173	K.RLDINTNTYTSQDLK.S		1	118	132	15	1780.8955	594.6411	3	41.14	3.3	38.17	Y						x
Q9H173	K.LLVILATEQPLTAK.K		0	273	286	14	1508.9177	755.4662	2	58.99	0.1	70.27	Y					x	x
Q9H173	R.VVTLLYDLVTEK.M		0	332	343	12	1391.7911	696.9023	2	67.16	-0.8	52.91	Y					x	x
Q9H1K6	R.LVSVC(+57.02)DHC(+57.02)K.G	Carbamidomethylation	0	33	41	9	1116.5056	559.2699	2	86.74	17.6	31.51	Y		x	x
Q9H1X3	R.DEEENIIK.N		0	216	223	8	988.4713	989.4922	1	65.14	13.8	29.00	Y	x
Q9H4G4	R.EAQQYSEALASTR.I		0	38	50	13	1452.6844	727.3486	2	34.44	-1.2	88.19	Y	x	x	x	x	x	x
Q9H4G4	K.ASASDGSSFVVAR.Y		0	120	132	13	1252.6047	627.3145	2	33.83	7.8	78.72	Y	x	x	x	x	x
Q9H8H3	R.ELFSNLQEFAGPSGK.L		0	57	71	15	1622.7939	812.4041	2	57.71	-0.2	36.47	Y						x
Q9H8H3	K.LSLLEVGC(+57.02)GTGANFK.F	Carbamidomethylation	0	72	86	15	1564.7919	783.4024	2	55.53	-1.0	44.22	Y				x
Q9HBZ2	R.ILDLK.T		0	210	214	5	600.3846	601.3955	1	32.01	6.0	50.14	N	x		x	x		x
Q9HCE0	K.GDTYIPSLPK.H		0	1419	1428	10	1089.5706	1090.5930	1	96.33	13.9	28.57	Y						x
Q9HCJ5	K.QLEM(+15.99)FR.T	Oxidation (M)	0	603	608	6	838.4007	839.4077	1	49.63	-0.4	33.88	Y			x
Q9HCK8	R.LIPGAYK.F		0	913	919	7	760.4483	381.2287	2	36.20	-7.2	42.85	Y	x		x
Q9NP72	K.LAIWDTAGQER.F		0	59	69	11	1258.6306	630.3304	2	46.47	12.4	75.73	Y	x	x	x	x
Q9NP72	R.GAQGVILVYDVTRR.D		1	80	93	14	1545.8627	516.2919	3	49.76	-5.6	48.47	Y					x
Q9NP72	R.NDIVNMLVGNKIDKENR.E		2	113	129	17	1971.0208	658.0112	3	51.65	-4.6	48.00	Y					x
Q9NP72	K.TC(+57.02)DGVQC(+57.02)AFEELVEK.I	Carbamidomethylation	0	154	168	15	1783.7756	892.8878	2	61.34	-8.2	77.42	Y		x	x	x	x	x
Q9NP72	K.IIQTPGLWESENQNK.G		0	169	183	15	1755.8792	878.9420	2	47.58	-5.5	88.70	Y	x		x	x	x	x
Q9NPG4	K.HAELIVVKELDR.E		1	193	204	12	1420.8037	474.6006	3	53.95	-16.8	30.35	Y						x
Q9NQ66	K.LIDLK.D		0	1005	1009	5	600.3846	601.3955	1	32.01	6.0	50.14	N	x		x	x		x
Q9NRJ3	R.ADGDC(+57.02)DLAAVILHVK.R	Carbamidomethylation	0	54	68	15	1595.7977	532.9409	3	58.25	1.9	76.65	Y					x	x
Q9NSB4	R.KSSMTLGAGGSSPSHK.H		1	497	512	16	1530.7460	766.3772	2	68.40	-4.0	29.86	Y			x
Q9NSY1	K.ELSGHK.N		0	101	106	6	669.3445	670.3644	1	41.40	18.8	35.40	Y						x
Q9NZC9	R.AAMPVLK.V		0	564	570	7	728.4255	729.4306	1	50.77	-2.9	63.19	Y	x	x	x	x	x	x
Q9NZS9	K.LLDLK.E		0	318	322	5	600.3846	601.3955	1	32.01	6.0	50.14	N	x		x	x		x
Q9P2D1	R.ADPALCFLER.V		0	1811	1820	10	1133.5538	378.8589	3	41.12	0.8	29.29	Y			x
Q9UF83	R.ASPTGSPPR.A		0	246	254	9	868.4402	869.4570	1	92.41	10.9	32.71	Y	x
Q9UGL1	R.LANEGK.L		0	1161	1166	6	630.3337	631.3401	1	62.53	-1.3	37.59	Y		x
Q9Y243	R.DLKLENLMLDKDGHIK.I		2	271	286	16	1881.0029	941.5045	2	50.43	-4.5	32.05	Y	x				x
Q9Y4D7	R.AAPAALCAFR.F		0	383	392	10	989.5116	495.7610	2	78.41	-4.2	34.00	Y	x				x
Q9Y6B6	K.LVFLGLDNAGK.T		0	28	38	11	1145.6444	573.8184	2	54.72	-19.3	43.69	Y					x	x
Q9Y6C5	K.LGEEAAYTSQMLIQTAR.Q		0	104	120	17	1880.9302	471.2430	4	8.39	6.7	31.23	Y	x
Q9Y6C5	R.GPGPATG		0	1197	1203	7	555.2653	556.2704	1	18.89	-3.8	35.73	Y			x

## Sheet: Table S3_plasma
	Table S3. Peptides identified in FASP and in-solution digests of human plasma. Both procedures were performed on protein extracts and additionally FASP was perfomed on an aliquot of the sample skipping the protein extraction step.
Protein Accession	Peptide	PTM	MC	Start	End	Length	Mass	m/z	z	RT (min)	-10lgP	ppm	Unique	WPL_FASP_noDnaK	WPL_FASP	FPL_FASP_noDnaK	FPL_FASP	FPL_ISD_noDnaK	FPL_ISD
A0A075B6I9	R.FSGSLLGGK.A		0	83	91	9	864.4705	433.2432	2	37.79	47.66	1.7	Y	x			x	x	x
A0A075B6K0	K.KYAYWYQQK.P		1	49	57	9	1276.6240	639.3184	2	34.54	22.11	-1.5	N					x
A0A075B6K4	R.ITC(+57.02)SGDALPK.K	Carbamidomethylation	0	39	48	10	1060.5222	531.2667	2	25.16	25.44	-3.2	Y			x	x
A0A075B6K4	K.KYAYWYQQK.S		1	49	57	9	1276.6240	639.3184	2	34.54	22.11	-1.5	N					x
A0A075B6P5	R.ASGVPDRFSGSGSGTDFTLK.I		1	80	99	20	1984.9490	662.6576	3	44.57	68.70	1.0	Y					x	x
A0A075B6P5	R.FSGSGSGTDFTLK.I		0	87	99	13	1302.6091	652.3177	2	40.55	89.96	9.0	N	x	x	x	x	x	x
A0A075B6Q5	R.AEDMAVYYC(+57.02)AR	Carbamidomethylation	0	108	118	11	1347.5587	674.7880	2	30.97	25.38	2.1	Y			x
A0A075B6S5	K.LLIYAASTLQSGVPSR.F		0	68	83	16	1674.9304	838.4670	2	52.95	76.46	-6.5	Y				x	x	x
A0A075B6S6	R.RLIYK.V		1	71	75	5	691.4380	692.4358	1	54.08	27.33	-13.8	N		x	x
A0A075B6S6	R.FSGSGSGTDFTLK.I		0	87	99	13	1302.6091	652.3177	2	40.55	89.96	9.0	N	x	x	x	x	x	x
A0A0A0MRZ8	R.ASQSVSSYLAWYQQKPGQAPR.L		1	45	65	21	2351.1658	784.7227	3	50.97	47.32	-8.3	Y		x		x	x	x
A0A0A0MRZ8	R.LLIYDASNR.A		0	66	74	9	1063.5662	532.7863	2	40.49	58.11	-7.7	Y	x	x	x	x
A0A0A0MS14	K.TGSSVK.V		0	33	38	6	577.3071	578.3154	1	42.08	25.06	1.7	N		x
A0A0A0MS15	K.GLEWVGFIR.S		0	63	71	9	1075.5814	538.7981	2	61.85	65.35	0.2	Y			x	x
A0A0A0MS15	K.SIAYLQMNSLK.T		0	98	108	11	1266.6642	634.3336	2	49.55	23.29	-9.1	Y					x
A0A0A0MS15	K.TEDTAVYYC(+57.02)TR	Carbamidomethylation	0	109	119	11	1377.5870	689.7977	2	32.28	50.92	-4.4	N
A0A0A0MT36	K.YASQSISGVPSR.F		0	69	80	12	1250.6255	626.3193	2	29.54	44.17	-1.2	Y				x	x	x
A0A0B4J1U7	R.QSPSR.G		0	61	65	5	573.2870	574.2985	1	36.09	21.98	7.3	N
A0A0B4J1U7	R.GLEWLGR.T		0	66	72	7	829.4446	415.7305	2	45.06	43.72	2.3	Y	x	x	x	x	x	x
A0A0B4J1V0	K.GLEWVGR.I		0	63	69	7	815.4290	408.7217	2	40.34	50.00	0.0	N			x	x	x	x
A0A0B4J1V0	K.TDGGTTDYAAPVK.G		0	74	86	13	1294.6041	648.3133	2	25.94	22.08	6.1	Y			x
A0A0B4J1V0	K.NTLYLQMNSLK.T		0	98	108	11	1323.6857	662.8501	2	49.36	46.69	0.0	Y	x	x	x	x
A0A0B4J1V1	K.NSLYLQMNSLR.A		0	96	106	11	1337.6761	669.8413	2	49.65	70.85	-6.0	N	x	x	x	x	x	x
A0A0B4J1V1	R.AEDTAVYYC(+57.02)AR	Carbamidomethylation	0	107	117	11	1317.5659	659.7918	2	32.47	78.39	2.4	N	x	x	x	x
A0A0B4J1V6	R.QASGK.G		0	58	62	5	489.2547	490.2635	1	44.43	30.05	3.2	N
A0A0B4J1V6	K.GLEWVGR.I		0	63	69	7	815.4290	408.7217	2	40.34	50.00	0.0	N			x	x	x	x
A0A0B4J1V6	K.TEDTAVYYC(+57.02)TR	Carbamidomethylation	0	109	119	11	1377.5870	689.7977	2	32.28	50.92	-4.4	N
A0A0B4J1X5	K.GLVWVSR.I		0	63	69	7	815.4653	408.7412	2	42.64	48.77	3.1	Y					x
A0A0B4J1X5	R.AEDTAVYYC(+57.02)AR	Carbamidomethylation	0	107	117	11	1317.5659	659.7918	2	32.47	78.39	2.4	N	x	x	x	x
A0A0B4J1Y9	K.GLEWVGR.T		0	63	69	7	815.4290	408.7217	2	40.34	50.00	0.0	N			x	x	x	x
A0A0B4J1Y9	K.TEDTAVYYC(+57.02)AR	Carbamidomethylation	0	109	119	11	1347.5765	674.7961	2	31.08	43.87	0.9	Y		x
A0A0C4DH25	R.LLIYDASSR.A		0	67	75	9	1036.5553	519.2847	2	40.40	41.17	-0.4	Y	x		x	x
A0A0C4DH25	R.ATGIPDRFSGSGSGTDFTLTISR.L		1	76	98	23	2342.1501	781.7248	3	53.25	63.56	1.0	N					x	x
A0A0C4DH25	R.FSGSGSGTDFTLTISR.L		0	83	98	16	1631.7791	816.8970	2	49.79	90.85	0.3	N	x	x	x	x	x	x
A0A0C4DH29	R.SEDTAVYYC(+57.02)AR	Carbamidomethylation	0	107	117	11	1333.5608	667.7880	2	31.10	81.86	0.5	Y	x	x	x	x
A0A0C4DH29	R.SEDTAVYYCAR		0	107	117	11	1276.5394	639.2748	2	34.73	49.37	-3.5	Y					x	x
A0A0C4DH32	K.NSLYLQMNSLR.A		0	96	106	11	1337.6761	669.8413	2	49.65	70.85	-6.0	N	x	x	x	x	x	x
A0A0C4DH33	R.SEDTAVYYC(+57.02)AT	Carbamidomethylation	0	107	117	11	1278.5074	640.2590	2	35.57	27.41	-3.1	N
A0A0C4DH38	K.SISTAYLQWSSLK.A		0	94	106	13	1482.7719	742.3967	2	57.12	69.61	4.8	Y	x	x	x	x		x
A0A0C4DH38	K.ASDTAMYYC(+57.02)AR	Carbamidomethylation	0	107	117	11	1307.5275	654.7758	2	31.14	56.06	7.4	Y	x		x	x
A0A0C4DH42	R.DNSKNTLYLQMNSLR.A		1	91	105	15	1795.8887	599.6377	3	48.24	53.78	1.4	N					x	x
A0A0C4DH42	R.AEDTAVYYC(+57.02)AR	Carbamidomethylation	0	106	116	11	1317.5659	659.7918	2	32.47	78.39	2.4	N	x	x	x	x
A0A0C4DH68	R.FSGSGAGTDFTLK.I		0	87	99	13	1286.6143	644.3239	2	42.32	59.51	14.8	Y		x	x	x	x	x
A0A0C4DH72	R.NDLGWYQQKPGK.A		1	53	64	12	1432.7098	717.3730	2	34.93	30.39	15.1	N						x
A0A0C4DH72	R.NDLGWYQQKPGKAPK.L		2	53	67	15	1728.8947	577.3068	3	32.18	26.57	2.3	N						x
A0A0C4DH72	K.LLIYAASSLQSGVPSR.F		0	68	83	16	1660.9148	831.4668	2	52.13	62.10	2.6	N					x
A0A0C4DH73	K.LLIYAASSLQSGVPSR.F		0	68	83	16	1660.9148	831.4668	2	52.13	62.10	2.6	N					x
A0A0G2JMI3	R.SEDTAVYYC(+57.02)AT	Carbamidomethylation	0	107	117	11	1278.5074	640.2590	2	35.57	27.41	-3.1	N
A0A0J9YVY3	K.AEDTAVYYC(+57.02)AR	Carbamidomethylation	0	107	117	11	1317.5659	659.7918	2	32.47	78.39	2.4	N	x	x	x	x
A0A0J9YX35	K.NTLYLQMSSLR.A		0	96	106	11	1324.6809	663.3495	2	51.42	50.64	2.7	Y	x		x	x
A0A0J9YX35	R.AEDTAVYYC(+57.02)VK	Carbamidomethylation	0	107	117	11	1317.5911	659.8132	2	39.06	32.79	15.7	Y				x
A0A0J9YX35	A.EDTAVYYC(+57.02)VK	Carbamidomethylation	0	108	117	10	1246.5540	624.2834	2	28.89	33.05	-1.3	Y			x
A2A288	R.VMAAFPELSDLAR.L		0	497	509	13	1418.7228	473.9160	3	43.29	22.16	2.4	Y				x
A2NJV5	R.FSGVPDRFSGSGSGTDFTLK.I		1	80	99	20	2060.9802	687.9998	3	49.68	32.23	-1.4	Y					x
A2NJV5	R.FSGSGSGTDFTLK.I		0	87	99	13	1302.6091	652.3177	2	40.55	89.96	9.0	N	x	x	x	x	x	x
A5A3E0	K.GSENGQPEK.R		0	510	518	9	944.4199	945.4202	1	96.38	22.93	-7.4	N
A5A3E0	R.NDNLLK.A		0	687	692	6	715.3864	716.3922	1	54.11	25.96	-2.2	N					x
A5A3E0	R.AVFPSIVGRPR.Q		1	729	739	11	1197.6981	599.8545	2	43.03	26.87	-3.1	N						x
A5A3E0	K.SYELPDGQVITIGNER.F		0	939	954	16	1789.8846	895.9435	2	55.07	73.20	-6.8	N
A5A3E0	K.QEYDESGPSIVHR.K		0	1060	1072	13	1515.6953	506.2403	3	30.22	56.83	2.5	N	x	x	x
A5PLK6	K.VALFK.L		0	181	185	5	576.3635	577.3726	1	97.64	27.42	3.0	N
A5PLK6	R.ISSLEK.D		0	305	310	6	675.3802	676.3828	1	53.32	22.89	-7.0	N
A6NFN9	K.LPSLSK.Q		0	377	382	6	643.3904	644.3975	1	68.93	22.87	-0.4	N				x
A6NGG8	K.AEAAK.S		0	811	815	5	488.2594	489.2656	1	41.23	30.33	-2.2	N
A6NM11	K.M(+15.99)DCSGAHVQVTCAK.L	Oxidation (M)	0	1503	1516	14	1464.6160	733.3118	2	21.24	20.87	-4.8	N
A6NMS7	K.M(+15.99)DCSGAHVQVTCAK.L	Oxidation (M)	0	1503	1516	14	1464.6160	733.3118	2	21.24	20.87	-4.8	N
B1ANS9	K.NQDVK.R		0	70	74	5	602.3024	603.3109	1	3.58	25.43	2.1	N
B2RTY4	K.ISSSPK.F		0	1361	1366	6	617.3384	618.3415	1	60.75	23.71	-6.8	N
B7ZBB8	R.AVTVR.Y		0	247	251	5	544.3333	545.3406	1	33.99	26.86	0.2	N					x
B7ZC32	K.EVLVK.V		0	578	582	5	586.3690	587.3753	1	39.00	37.17	-1.7	N		x
B9A064	K.TGQVGCETPEELGPGPRQR.W		1	5	23	19	2009.9589	1005.9859	2	54.75	25.39	-0.8	Y		x
B9A064	K.VTVLGQPK.A		0	105	112	8	840.5069	421.2586	2	27.13	46.75	-5.0	Y			x	x	x	x
B9A064	K.ANPTVTLFPPSSEELQANK.A		0	113	131	19	2042.0320	1022.0182	2	52.32	71.62	-4.9	Y	x	x	x	x	x	x
B9A064	K.QSNNKYAASSYLSLTPEQWK.S		1	169	188	20	2314.1230	1158.0592	2	52.92	66.24	-8.3	N				x	x	x
B9A064	K.YAASSYLSLTPEQWK.S		0	174	188	15	1742.8516	872.4345	2	56.96	104.66	1.7	N	x	x	x	x	x	x
B9A064	R.SYSC(+57.02)QVTHEGSTVEK.T	Carbamidomethylation	0	192	206	15	1710.7520	856.3859	2	7.86	125.90	3.1	N	x	x	x	x	x	x
B9A064	R.SYSCQVTHEGSTVEK.T		0	192	206	15	1653.7305	827.8726	2	7.86	106.59	0.1	N					x	x
B9A064	R.SYSCQVTHEGSTVEKTVAPTECS		1	192	214	23	2442.0679	815.0307	3	40.52	28.28	1.0	N					x
F5H4B4	R.NTMVK.T		0	32	36	5	591.3051	592.3021	1	46.10	22.08	-17.4	N
F5H4B4	R.ISEAR.E		0	394	398	5	574.3074	575.3068	1	32.98	26.59	-13.8	N
H7BZ55	R.AAGQEK.R		0	1460	1465	6	602.3024	603.3099	1	47.24	32.34	0.5	N				x
O00443	R.TNPGYLLSPVTAQRNICGENASVK.V		1	402	425	24	2531.2803	844.7787	3	62.46	21.18	13.5	Y	x
O14514	K.SSFVGDGDIFK.K		0	1317	1327	11	1170.5557	586.2782	2	32.10	21.05	-11.8	Y					x
O14617	K.DVPM(+15.99)VEK.K	Oxidation (M)	0	833	839	7	832.4000	417.2113	2	28.53	29.88	9.7	Y	x
O14617	K.DVPMVEK.K		0	833	839	7	816.4052	409.2164	2	33.06	24.06	16.0	Y		x			x
O14686	K.APLTPR.A		0	2329	2334	6	653.3860	654.3820	1	31.60	22.97	-17.4	Y					x
O14791	R.VTEPISAESGEQVER.V		0	306	320	15	1629.7845	815.8951	2	33.96	57.23	-5.5	Y	x	x	x	x	x	x
O14791	R.VNEPSILEMSR.G		0	321	331	11	1273.6337	637.8315	2	46.94	53.64	11.6	Y					x	x
O14830	R.DFLTR.I		0	82	86	5	650.3387	651.3411	1	36.45	21.69	-7.6	N
O14830	R.LGSYK.A		0	361	365	5	566.3064	567.3065	1	41.40	22.03	-12.7	N		x
O14924	K.KLSGK.S		1	869	873	5	531.3380	532.3384	1	54.26	20.48	-13.0	N
O15018	K.TIFPNGSAAEDGRLK.E		1	618	632	15	1574.8052	788.3981	2	63.34	28.01	-14.9	Y		x
O15020	R.AVEEK.F		0	1465	1469	5	574.2962	575.3111	1	44.46	25.72	13.3	N
O15021	K.KISGK.V		1	1078	1082	5	531.3380	532.3384	1	54.26	20.48	-13.0	N
O15327	K.SSSSK.G		0	328	332	5	494.2336	495.2454	1	44.98	25.64	9.0	N
O15438	K.VHMKG.S		0	685	689	5	570.2948	571.3079	1	57.22	22.59	10.1	Y	x
O43151	K.GEEGR.I		0	1427	1431	5	546.2397	547.2431	1	50.77	30.97	-7.2	N
O43151	R.QEEAAR.L		0	1589	1594	6	702.3297	703.3234	1	35.82	22.84	-19.2	N
O43166	R.QGATSK.Y		0	1477	1482	6	590.3024	591.3002	1	38.52	21.77	-16.0	Y						x
O43264	K.FPPSK.D		0	189	193	5	574.3115	575.3089	1	58.31	23.97	-17.1	N
O43299	R.ALESR.Q		0	139	143	5	574.3074	575.3165	1	63.04	26.65	3.1	N
O43491	R.SNFYIK.V		0	453	458	6	770.3962	771.3945	1	41.65	21.22	-11.7	N					x
O43719	R.AGPSR.M		0	255	259	5	486.2550	487.2556	1	33.02	23.09	-13.6	N
O43866	R.QLGCGR.A		0	178	183	6	632.3064	633.3230	1	8.48	24.24	14.7	Y		x
O43866	R.EATLQDC(+57.02)PSGPWGK.N	Carbamidomethylation	0	212	225	14	1544.6929	773.3575	2	41.53	57.21	5.0	Y			x
O43866	R.EATLQDCPSGPWGK.N		0	212	225	14	1487.6714	744.8436	2	46.46	47.35	0.9	Y					x	x
O43866	R.LVGGDNLC(+57.02)SGR.L	Carbamidomethylation	0	246	256	11	1146.5452	574.2787	2	26.12	68.18	-2.0	Y	x	x	x	x
O43866	R.IWLDNVR.C		0	308	314	7	914.4974	458.2564	2	44.89	42.67	1.0	Y			x		x	x
O60281	K.FTGC(+57.02)GK.V	Carbamidomethylation	0	811	816	6	668.2952	669.3101	1	50.60	24.50	11.4	Y
O60282	K.KLSGK.L		1	223	227	5	531.3380	532.3384	1	54.26	20.48	-13.0	N
O60282	K.SLVNR.S		0	600	604	5	587.3391	588.3499	1	37.53	32.84	5.9	N			x
O60299	R.QREELEDKVAACQK.E		2	413	426	14	1645.8093	549.6132	3	33.09	22.48	5.1	Y	x
O60303	R.ADEIK.D		0	470	474	5	574.2962	575.3004	1	69.82	28.19	-5.3	N
O60309	K.DTTAR.N		0	1390	1394	5	562.2711	563.2725	1	33.93	26.29	-10.3	N
O60309	K.M(+15.99)DCSGAHVQVTCAK.L	Oxidation (M)	0	1503	1516	14	1464.6160	733.3118	2	21.24	20.87	-4.8	N
O60602	K.IVCLVSR.H		0	754	760	7	788.4578	395.2410	2	52.39	22.01	12.2	Y
O60662	K.DDIIK.S		0	239	243	5	602.3275	603.3295	1	40.92	23.81	-8.8	N
O60763	K.ILSLK.N		0	920	924	5	572.3897	573.4014	1	32.59	21.32	7.8	N
O75061	K.EEM(+15.99)AK.E	Oxidation (M)	0	809	813	5	622.2632	623.2751	1	65.66	21.44	7.5	N				x
O75175	R.QYLPR.N		0	636	640	5	675.3704	676.3738	1	53.04	25.33	-5.6	N
O75691	R.ILYGR.M		0	1015	1019	5	620.3646	621.3737	1	43.88	29.40	2.9	N						x
O76014	K.LAADDFR.I		0	184	190	7	806.3922	404.2036	2	29.54	48.62	0.6	N		x	x	x		x
O76021	K.EEAVK.E		0	436	440	5	574.2962	575.3120	1	62.92	24.46	14.8	N
O76064	R.IVLIR.E		0	473	477	5	612.4323	613.4397	1	51.04	31.57	0.3	N			x
O94915	R.VQLVR.I		0	981	985	5	613.3911	614.3967	1	41.45	22.30	-2.8	N			x
O94966	K.SSC(+57.02)AK.V	Carbamidomethylation	0	172	176	5	551.2374	552.2464	1	1.66	21.58	3.2	N
O95170	K.ADITK.P		0	245	249	5	546.3013	547.3121	1	1.75	24.28	6.3	N	x
O95180	K.VSVSR.M		0	1919	1923	5	546.3126	547.3239	1	54.46	26.62	7.4	N			x
O95185	K.ALHFK.G		0	731	735	5	614.3540	615.3579	1	118.39	24.44	-5.5	N
O95197	K.AISEK.M		0	676	680	5	546.3013	547.3176	1	48.00	32.32	16.6	N		x
O95271	R.DTQGR.N		0	832	836	5	575.2664	576.2697	1	32.84	22.99	-6.9	N		x
O95359	R.EGLGR.M		0	705	709	5	530.2812	531.2958	1	45.20	30.33	13.7	N				x
O95445	K.SLTSC(+57.02)LDSK.A	Carbamidomethylation	0	163	171	9	1009.4750	505.7426	2	31.42	23.28	-4.2	Y
O95678	R.QLESITTERGR.L		1	210	220	11	1288.6735	645.3444	2	44.57	21.57	0.6	Y				x
O95786	K.LSFLK.P		0	653	657	5	606.3741	607.3868	1	103.85	23.91	9.0	N					x
P00450	K.KLISVDTEHSNIYLQNGPDR.I		1	43	62	20	2298.1604	767.0611	3	42.97	39.72	0.5	Y					x
P00450	K.LISVDTEHSNIYLQNGPDR.I		0	44	62	19	2170.0654	724.3659	3	45.38	69.31	4.8	Y	x	x	x	x	x	x
P00450	K.ALYLQYTDETFR.T		0	70	81	12	1518.7355	760.3772	2	52.56	87.82	2.9	Y	x	x	x	x	x	x
P00450	K.DIASGLIGPLIIC(+57.02)K.K	Carbamidomethylation	0	188	201	14	1468.8323	735.4239	2	66.83	53.16	0.6	Y	x	x	x	x
P00450	K.TYC(+57.02)SEPEKVDKDNEDFQESNR.M	Carbamidomethylation	2	238	258	21	2589.0925	648.2811	4	29.02	67.10	1.1	Y	x	x	x	x
P00450	K.TYCSEPEKVDKDNEDFQESNR.M		2	238	258	21	2532.0710	634.0327	4	30.98	39.45	12.0	Y					x	x
P00450	R.EYTDASFTNR.K		0	427	436	10	1202.5204	602.2655	2	31.20	55.55	-3.3	Y	x	x	x	x	x
P00450	K.GAYPLSIEPIGVR.F		0	469	481	13	1370.7557	686.3855	2	54.41	74.92	0.5	Y	x	x	x	x	x	x
P00450	R.FNKNNEGTYYSPNYNPQSR.S		1	482	500	19	2292.0195	765.0137	3	34.24	65.25	-0.1	Y					x	x
P00450	K.NNEGTYYSPNYNPQSR.S		0	485	500	16	1902.8132	952.4146	2	35.94	95.90	0.7	Y	x	x	x	x	x	x
P00450	R.SVPPSASHVAPTETFTYEWTVPK.E		0	501	523	23	2530.2380	844.4244	3	53.86	25.92	5.3	Y					x	x
P00450	K.EVGPTNADPVC(+57.02)LAK.M	Carbamidomethylation	0	524	537	14	1469.7184	735.8663	2	40.33	80.23	-0.3	Y	x	x	x	x	x	x
P00450	K.EVGPTNADPVCLAK.M		0	524	537	14	1412.6969	707.3551	2	41.17	67.34	-0.9	Y					x	x
P00450	K.DIFTGLIGPMK.I		0	548	558	11	1190.6370	596.3208	2	64.01	41.77	-8.3	Y	x		x
P00450	R.MFTTAPDQVDKEDEDFQESNK.M		1	599	619	21	2473.0591	825.3616	3	42.15	66.29	1.5	Y	x	x	x	x	x	x
P00450	K.MHSMNGFMYGNQPGLTMC(+57.02)K.G	Carbamidomethylation	0	620	638	19	2202.9141	735.3114	3	48.87	52.76	-0.8	Y	x		x	x
P00450	R.QSEDSTFYLGER.T		0	721	732	12	1430.6313	716.3273	2	41.63	76.72	6.0	Y					x	x
P00450	K.GEFYIGSK.Y		0	771	778	8	899.4388	450.7196	2	35.00	37.64	-15.7	Y	x		x	x
P00450	R.QYTDSTFRVPVER.K		1	786	798	13	1596.7896	533.2712	3	41.22	44.76	1.5	Y				x	x	x
P00450	R.KAEEEHLGILGPQLHADVGDK.V		1	799	819	21	2255.1545	564.7994	4	43.12	55.10	6.1	Y	x		x	x
P00450	K.DLYSGLIGPLIVC(+57.02)R.R	Carbamidomethylation	0	888	901	14	1574.8490	788.4346	2	69.80	59.45	3.5	Y	x	x	x
P00450	K.VNKDDEEFIESNK.M		1	945	957	13	1565.7208	783.8708	2	28.73	64.71	4.0	Y	x	x	x	x	x	x
P00450	K.VNKDDEEFIESNKMHAINGR.M		2	945	964	20	2345.1069	587.2826	4	36.69	46.21	-2.4	Y						x
P00734	K.GNLER.E		0	54	58	5	587.3027	588.3107	1	30.45	31.63	1.1	N
P00734	R.SGIEC(+57.02)QLWR.S	Carbamidomethylation	0	125	133	9	1147.5444	574.7820	2	45.79	54.53	4.4	Y	x		x	x	x
P00734	R.SGIECQLWR.S		0	125	133	9	1090.5229	546.2721	2	50.01	47.14	6.1	Y					x
P00734	R.NPDSSTTGPWC(+57.02)YTTDPTVR.R	Carbamidomethylation	0	159	177	19	2153.9324	1077.9758	2	47.15	49.16	2.2	Y				x
P00734	R.RQEC(+57.02)SIPVC(+57.02)GQDQVTVAMTPR.S	Carbamidomethylation	1	178	198	21	2431.1406	811.3860	3	44.29	96.86	-1.8	Y	x	x	x	x
P00734	R.SEGSSVNLSPPLEQC(+57.02)VPDR.G	Carbamidomethylation	0	199	217	19	2069.9688	1035.9927	2	47.37	62.25	1.0	Y	x	x	x	x
P00734	R.SEGSSVNLSPPLEQCVPDRGQQYQGR.L		1	199	224	26	2830.3303	944.4489	3	48.23	54.53	-2.0	Y					x	x
P00734	R.LAVTTHGLPC(+57.02)LAWASAQAK.A	Carbamidomethylation	0	225	243	19	1994.0408	665.6880	3	55.13	25.56	0.8	Y		x
P00734	R.LAVTTHGLPCLAWASAQAK.A		0	225	243	19	1937.0193	646.6802	3	58.05	47.15	-0.2	Y					x
P00734	K.HQDFNSAVQLVENFC(+57.02)R.N	Carbamidomethylation	0	248	263	16	1962.9006	655.3091	3	59.21	78.95	2.5	Y	x	x	x	x
P00734	R.TATSEYQTFFNPR.T		0	315	327	13	1560.7208	781.3704	2	49.47	95.84	3.5	Y	x	x	x	x	x	x
P00734	R.TFGSGEADC(+57.02)GLRPLFEK.K	Carbamidomethylation	1	328	344	17	1882.8883	628.6363	3	50.65	59.18	-0.7	Y	x	x	x	x
P00734	K.SLEDK.T		0	346	350	5	590.2911	591.3007	1	38.54	23.82	3.9	N						x
P00734	R.ELLESYIDGR.I		0	354	363	10	1193.5928	597.8026	2	49.56	49.22	-1.8	Y					x	x
P00734	R.KSPQELLC(+57.02)GASLISDR.W	Carbamidomethylation	1	384	399	16	1772.9091	591.9763	3	50.72	65.38	-1.1	Y	x	x		x
P00734	R.VTGWGNLK.E		0	501	508	8	873.4708	437.7437	2	36.35	59.53	2.3	Y		x	x	x
P00734	R.VTGWGNLKETWTANVGK.G		1	501	517	17	1859.9530	620.9930	3	51.19	52.24	2.3	Y					x	x
P00734	K.GQPSVLQVVNLPIVERPVC(+57.02)K.D	Carbamidomethylation	1	518	537	20	2231.2458	744.7560	3	60.58	71.25	0.1	Y	x	x	x	x	x
P00734	K.GQPSVLQVVNLPIVERPVCK.D		1	518	537	20	2174.2246	725.7556	3	61.58	43.48	9.3	Y
P00734	R.ITDNMFC(+57.02)AGYKPDEGK.R	Carbamidomethylation	1	544	559	16	1844.8073	615.9426	3	41.39	50.59	-0.7	Y	x	x	x
P00734	R.ITDNMFC(+57.02)AGYKPDEGKR.G	Carbamidomethylation	2	544	560	17	2000.9084	501.2363	4	38.23	76.78	3.8	Y		x	x	x
P00734	R.GDAC(+57.02)EGDSGGPFVMK.S	Carbamidomethylation	0	561	575	15	1525.6177	763.8176	2	39.13	64.05	1.9	Y	x	x	x	x
P00734	K.YGFYTHVFR.L		0	600	608	9	1188.5715	397.2028	3	45.06	69.88	12.7	Y			x	x		x
P00736	R.FC(+57.02)GQLGSPLGNPPGKK.E	Carbamidomethylation	1	88	103	16	1655.8453	552.9567	3	39.57	20.59	1.7	Y	x
P00736	R.YTTEIIK.C		0	302	308	7	866.4749	434.2412	2	30.84	26.05	-8.1	Y			x
P00736	R.C(+57.02)LPVC(+57.02)GKPVNPVEQR.Q	Carbamidomethylation	1	447	461	15	1751.8811	584.9670	3	37.04	52.20	-1.0	Y	x		x	x
P00736	K.MGNFPWQVFTNIHGR.G		0	472	486	15	1802.8674	601.9650	3	63.44	20.58	3.2	Y	x
P00738	K.LRTEGDGVYTLNDK.K		1	58	71	14	1579.7842	527.6061	3	33.60	76.11	7.9	N	x	x	x	x	x	x
P00738	K.LRTEGDGVYTLNDKK.Q		2	58	72	15	1707.8792	570.3017	3	29.12	81.06	2.4	N	x	x	x	x	x	x
P00738	R.TEGDGVYTLNDK.K		0	60	71	12	1310.5990	656.3085	2	32.64	83.06	2.7	N	x	x	x	x	x	x
P00738	R.TEGDGVYTLNDKK.Q		1	60	72	13	1438.6940	480.5750	3	25.62	60.17	6.4	N	x		x	x	x	x
P00738	R.TEGDGVYTLNDKKQWINK.A		2	60	77	18	2108.0537	528.0222	4	39.86	88.67	2.8	N					x	x
P00738	K.LRTEGDGVYTLNNEK.Q		1	117	131	15	1707.8428	570.2863	3	34.19	84.32	-3.3	Y	x	x	x	x	x	x
P00738	K.LRTEGDGVYTLNNEKQWINK.A		2	117	136	20	2377.2026	595.3095	4	43.85	69.26	2.6	Y					x	x
P00738	R.TEGDGVYTLNNEK.Q		0	119	131	13	1438.6576	720.3373	2	32.02	95.60	1.7	Y	x	x	x	x	x	x
P00738	R.TEGDGVYTLNNEKQWINK.A		1	119	136	18	2108.0173	703.6805	3	45.20	80.47	1.1	Y					x	x
P00738	K.AVGDKLPEC(+57.02)EAVC(+57.02)GK.P	Carbamidomethylation	1	137	151	15	1631.7646	544.9311	3	33.69	41.76	4.2	N		x	x
P00738	K.AVGDKLPEC(+57.02)EAVC(+57.02)GKPK.N	Carbamidomethylation	2	137	153	17	1856.9124	619.9788	3	30.83	89.03	1.1	N	x	x	x	x	x	x
P00738	K.AVGDKLPEC(+57.02)EAVCGKPK.N	Carbamidomethylation	2	137	153	17	1799.8910	600.9694	3	33.00	76.32	-2.5	N					x	x
P00738	K.AVGDKLPEC(+57.02)EAVCGKPKN.P	Carbamidomethylation	2	137	154	18	1913.9338	479.4927	4	30.98	25.68	4.1	N		x
P00738	K.AVGDKLPECEAVC(+57.02)GKPK.N	Carbamidomethylation	2	137	153	17	1799.8910	600.9712	3	34.74	65.27	0.4	N					x	x
P00738	K.AVGDKLPECEAVCGKPK.N		2	137	153	17	1742.8695	581.9648	3	37.56	61.24	1.7	N					x	x
P00738	K.GSFPWQAK.M		0	171	178	8	919.4552	460.7374	2	43.20	59.60	5.4	N	x	x	x	x	x	x
P00738	K.DIAPTLTLYVGK.K		0	216	227	12	1289.7230	645.8704	2	55.83	76.78	2.4	N	x	x	x	x	x	x
P00738	K.DIAPTLTLYVGKK.Q		1	216	228	13	1417.8180	473.6136	3	49.71	80.96	0.7	N	x	x	x	x	x	x
P00738	K.QLVEIEK.V		0	229	235	7	857.4858	429.7508	2	31.63	47.60	1.5	N	x	x	x	x	x	x
P00738	K.VVLHPNYSQVDIGLIK.L		0	236	251	16	1794.0039	599.0096	3	52.14	60.42	1.8	Y	x	x	x	x		x
P00738	R.VM(+15.99)PIC(+57.02)LPSKDYAEVGR.V	Oxidation (M); Carbamidomethylation	1	262	277	16	1849.9066	617.6436	3	44.95	74.11	1.3	Y	x	x	x	x
P00738	R.VM(+15.99)PICLPSKDYAEVGR.V	Oxidation (M)	1	262	277	16	1792.8851	598.6397	3	45.88	66.74	6.8	Y					x	x
P00738	R.VMPIC(+57.02)LPSK.D	Carbamidomethylation	0	262	270	9	1043.5508	522.7833	2	44.93	63.08	1.3	N	x	x	x	x
P00738	R.VMPIC(+57.02)LPSKDYAEVGR.V	Carbamidomethylation	1	262	277	16	1833.9117	612.3126	3	48.95	103.99	2.3	Y	x	x	x	x	x
P00738	R.VMPICLPSK.D		0	262	270	9	986.5293	494.2684	2	46.35	54.57	-7.1	N					x	x
P00738	R.VMPICLPSKDYAEVGR.V		1	262	277	16	1776.8903	593.3052	3	50.11	87.56	1.9	Y					x	x
P00738	R.VGYVSGWGR.N		0	278	286	9	979.4875	490.7531	2	39.01	72.87	4.2	Y	x	x	x	x	x	x
P00738	R.NANFKFTDHLK.Y		1	287	297	11	1333.6779	667.8407	2	36.14	30.15	-8.3	Y
P00738	K.YVM(+15.99)LPVADQDQC(+57.02)IR.H	Oxidation (M); Carbamidomethylation	0	298	311	14	1722.8069	862.4135	2	45.65	76.44	3.2	Y	x		x	x
P00738	K.YVM(+15.99)LPVADQDQCIR.H	Oxidation (M)	0	298	311	14	1665.7854	833.8982	2	47.57	62.59	-2.1	Y					x
P00738	K.YVMLPVADQDQC(+57.02)IR.H	Carbamidomethylation	0	298	311	14	1706.8120	854.4150	2	49.57	112.57	2.1	Y	x	x	x	x	x	x
P00738	K.YVMLPVADQDQCIR.H		0	298	311	14	1649.7905	825.9053	2	51.33	77.79	3.3	Y					x	x
P00738	R.HYEGSTVPEKK.T		1	312	322	11	1273.6302	425.5466	3	7.37	27.36	-9.7	Y			x
P00738	K.SPVGVQPILNEHTFC(+57.02)AGMSK.Y	Carbamidomethylation	0	326	345	20	2171.0503	724.6917	3	50.64	108.44	1.3	Y	x	x	x	x	x	x
P00738	K.SPVGVQPILNEHTFCAGM(+15.99)SK.Y	Oxidation (M)	0	326	345	20	2130.0237	711.0200	3	48.79	42.11	6.8	Y					x	x
P00738	K.SPVGVQPILNEHTFCAGMSK.Y		0	326	345	20	2114.0288	705.6859	3	52.72	85.11	3.3	Y					x	x
P00738	K.SC(+57.02)AVAEYGVYVK.V	Carbamidomethylation	0	380	391	12	1344.6383	673.3266	2	42.14	81.89	0.3	N		x	x		x	x
P00738	K.SCAVAEYGVYVK.V		0	380	391	12	1287.6169	644.8145	2	43.52	77.97	-2.0	N					x	x
P00738	K.VTSIQDWVQK.T		0	392	401	10	1202.6295	602.3232	2	45.58	72.23	1.9	Y	x	x	x	x	x	x
P00739	R.LRTEGDGVYTLNDK.K		1	59	72	14	1579.7842	527.6061	3	33.60	76.11	7.9	N	x	x	x	x	x	x
P00739	R.LRTEGDGVYTLNDKK.Q		2	59	73	15	1707.8792	570.3017	3	29.12	81.06	2.4	N	x	x	x	x	x	x
P00739	R.TEGDGVYTLNDK.K		0	61	72	12	1310.5990	656.3085	2	32.64	83.06	2.7	N	x	x	x	x	x	x
P00739	R.TEGDGVYTLNDKK.Q		1	61	73	13	1438.6940	480.5750	3	25.62	60.17	6.4	N	x		x	x	x	x
P00739	R.TEGDGVYTLNDKKQWINK.A		2	61	78	18	2108.0537	528.0222	4	39.86	88.67	2.8	N					x	x
P00739	K.AVGDKLPEC(+57.02)EAVC(+57.02)GK.P	Carbamidomethylation	1	79	93	15	1631.7646	544.9311	3	33.69	41.76	4.2	N		x	x
P00739	K.AVGDKLPEC(+57.02)EAVC(+57.02)GKPK.N	Carbamidomethylation	2	79	95	17	1856.9124	619.9788	3	30.83	89.03	1.1	N	x	x	x	x	x	x
P00739	K.AVGDKLPEC(+57.02)EAVCGKPK.N	Carbamidomethylation	2	79	95	17	1799.8910	600.9694	3	33.00	76.32	-2.5	N					x	x
P00739	K.AVGDKLPEC(+57.02)EAVCGKPKN.P	Carbamidomethylation	2	79	96	18	1913.9338	479.4927	4	30.98	25.68	4.1	N		x
P00739	K.AVGDKLPECEAVC(+57.02)GKPK.N	Carbamidomethylation	2	79	95	17	1799.8910	600.9712	3	34.74	65.27	0.4	N					x	x
P00739	K.AVGDKLPECEAVCGKPK.N		2	79	95	17	1742.8695	581.9648	3	37.56	61.24	1.7	N					x	x
P00739	K.GSFPWQAK.M		0	113	120	8	919.4552	460.7374	2	43.20	59.60	5.4	N	x	x	x	x	x	x
P00739	K.DIAPTLTLYVGK.K		0	158	169	12	1289.7230	645.8704	2	55.83	76.78	2.4	N	x	x	x	x	x	x
P00739	K.DIAPTLTLYVGKK.Q		1	158	170	13	1417.8180	473.6136	3	49.71	80.96	0.7	N	x	x	x	x	x	x
P00739	K.QLVEIEK.V		0	171	177	7	857.4858	429.7508	2	31.63	47.60	1.5	N	x	x	x	x	x	x
P00739	R.VMPIC(+57.02)LPSK.N	Carbamidomethylation	0	204	212	9	1043.5508	522.7833	2	44.93	63.08	1.3	N	x	x	x	x
P00739	R.VMPICLPSK.N		0	204	212	9	986.5293	494.2684	2	46.35	54.57	-7.1	N					x	x
P00739	R.VGYVSGWGQSDNFK.L		0	220	233	14	1542.7103	772.3608	2	46.63	63.15	-2.2	Y	x	x	x	x	x	x
P00739	K.SPVGVQPILNEHTFCVGMSK.Y		0	268	287	20	2142.0601	715.0275	3	55.39	47.50	0.3	Y					x
P00739	K.SC(+57.02)AVAEYGVYVK.V	Carbamidomethylation	0	322	333	12	1344.6383	673.3266	2	42.14	81.89	0.3	N		x	x		x	x
P00739	K.SCAVAEYGVYVK.V		0	322	333	12	1287.6169	644.8145	2	43.52	77.97	-2.0	N					x	x
P00747	K.QLGAGSIEEC(+57.02)AAK.C	Carbamidomethylation	0	40	52	13	1332.6343	667.3242	2	34.40	64.61	-0.3	Y	x	x	x	x
P00747	K.QLGAGSIEECAAK.C		0	40	52	13	1275.6129	638.8174	2	38.15	66.66	5.7	Y					x	x
P00747	K.C(+57.02)EEDEEFTC(+57.02)R.A	Carbamidomethylation	0	53	62	10	1373.4863	687.7523	2	26.23	61.01	2.6	Y	x	x	x	x
P00747	K.EQQC(+57.02)VIMAENR.K	Carbamidomethylation	0	70	80	11	1376.6177	689.3158	2	30.21	51.47	-0.5	N	x		x	x
P00747	K.EQQCVIMAENR.K		0	70	80	11	1319.5962	660.8057	2	34.21	52.19	0.5	N					x
P00747	R.FSPATHPSEGLEENYC(+57.02)R.N	Carbamidomethylation	0	137	153	17	1992.8635	665.2963	3	37.30	70.65	1.7	Y	x	x	x	x
P00747	R.NPDNDPQGPWC(+57.02)YTTDPEKR.Y	Carbamidomethylation	1	154	172	19	2288.9756	764.0015	3	42.13	66.70	3.1	Y	x		x	x
P00747	R.ELRPWCFTTDPNKR.W		2	240	253	14	1761.8621	588.3019	3	45.98	24.59	12.4	Y
P00747	R.WELC(+57.02)DIPR.C	Carbamidomethylation	0	254	261	8	1087.5121	544.7639	2	50.68	60.27	1.0	Y	x	x	x	x
P00747	R.WELCDIPR.C		0	254	261	8	1030.4906	516.2499	2	53.80	51.39	-5.1	Y					x	x
P00747	R.C(+57.02)TTPPPSSGPTYQC(+57.02)LK.G	Carbamidomethylation	0	262	277	16	1792.8124	897.4162	2	34.58	65.08	3.1	Y	x	x	x	x
P00747	R.NPDGK.R		0	326	330	5	529.2496	530.2611	1	25.20	23.85	7.9	N		x
P00747	K.C(+57.02)QSWSSMTPHR.H	Carbamidomethylation	0	398	408	11	1375.5762	459.5318	3	32.27	87.92	-1.9	N	x		x	x
P00747	K.TPENYPNAGLTMNYC(+57.02)R.N	Carbamidomethylation	0	412	427	16	1899.8243	950.9181	2	44.38	73.12	-1.4	Y	x	x	x	x
P00747	K.TPENYPNAGLTMNYCR.N		0	412	427	16	1842.8029	922.4118	2	46.84	66.55	3.4	Y					x	x
P00747	R.NPDADKGPWC(+57.02)FTTDPSVR.W	Carbamidomethylation	1	428	445	18	2061.9214	688.3153	3	47.89	64.76	1.3	Y	x	x	x	x
P00747	R.NPDADKGPWCFTTDPSVR.W		1	428	445	18	2004.8999	669.3060	3	49.29	45.42	-1.9	Y					x	x
P00747	R.WEYC(+57.02)NLKK.C	Carbamidomethylation	1	446	453	8	1139.5433	380.8541	3	30.61	42.35	-2.5	Y	x			x
P00747	R.ATTVTGTPC(+57.02)QDWAAQEPHR.H	Carbamidomethylation	0	494	512	19	2124.9646	709.3300	3	38.07	97.54	1.7	Y	x	x	x	x	x	x
P00747	R.ATTVTGTPCQDWAAQEPHR.H		0	494	512	19	2067.9431	690.3342	3	40.13	65.23	18.3	Y					x	x
P00747	R.HSIFTPETNPR.A		0	513	523	11	1297.6415	649.8275	2	31.90	81.66	-0.9	Y	x	x	x	x
P00747	R.NPDGDVGGPWC(+57.02)YTTNPR.K	Carbamidomethylation	0	533	549	17	1904.8112	953.4108	2	45.71	101.87	-2.2	Y	x	x	x	x
P00747	R.NPDGDVGGPWCYTTNPR.K		0	533	549	17	1847.7897	924.9006	2	46.65	93.03	-1.7	Y					x	x
P00747	R.VVGGC(+57.02)VAHPHSWPWQVSLR.T	Carbamidomethylation	0	581	599	19	2171.0847	543.7824	4	52.45	24.79	7.3	Y				x
P00747	K.VILGAHQEVNLEPHVQEIEVSR.L		0	635	656	22	2495.3132	624.8337	4	48.63	66.20	-3.1	Y					x	x
P00747	R.LFLEPTR.K		0	657	663	7	874.4912	438.2522	2	41.11	31.92	-1.6	Y	x		x
P00747	R.LFLEPTRK.D		1	657	664	8	1002.5862	502.3008	2	33.42	23.07	0.8	Y					x	x
P00747	K.LSSPAVITDK.V		0	671	680	10	1029.5706	515.7912	2	33.48	60.27	-2.6	Y	x	x	x	x	x	x
P00747	K.VIPAC(+57.02)LPSPNYVVADR.T	Carbamidomethylation	0	681	696	16	1769.9135	885.9661	2	51.99	85.16	2.4	Y	x	x	x	x
P00747	K.EAQLPVIENK.V		0	718	727	10	1139.6187	570.8205	2	38.76	62.03	6.8	Y	x	x	x	x	x	x
P00747	K.VC(+57.02)NRYEFLNGR.V	Carbamidomethylation	1	728	738	11	1426.6775	476.5645	3	36.71	54.09	-4.2	Y	x		x	x	x
P00747	K.VCNRYEFLNGR.V		1	728	738	11	1369.6561	457.5601	3	37.68	59.75	1.6	Y					x	x
P00747	R.YEFLNGR.V		0	732	738	7	897.4344	449.7203	2	38.18	22.81	-9.3	Y	x
P00747	R.FVTWIEGVMR.N		0	799	808	10	1236.6324	619.3254	2	61.26	55.13	3.0	Y	x	x	x	x		x
P00751	R.STGSWSTLK.T		0	78	86	9	965.4818	483.7469	2	31.41	41.05	-2.7	Y			x		x
P00751	R.LEDSVTYHCSR.G		0	183	193	11	1308.5768	437.2014	3	24.77	48.42	4.3	Y					x	x
P00751	R.GLTLR.G		0	194	198	5	558.3489	559.3561	1	33.56	28.86	-0.2	N		x
P00751	K.C(+57.02)LVNLIEK.V	Carbamidomethylation	0	292	299	8	987.5423	494.7823	2	47.15	52.56	7.8	Y	x	x	x	x	x
P00751	R.YGLVTYATYPK.I		0	309	319	11	1274.6547	638.3337	2	45.72	78.79	-1.5	Y	x	x	x	x	x	x
P00751	K.VSEADSSNADWVTK.Q		0	324	337	14	1507.6791	754.8495	2	34.50	89.72	3.5	Y	x	x	x	x	x	x
P00751	K.QLNEINYEDHK.L		0	338	348	11	1401.6525	468.2251	3	27.21	66.25	0.7	Y	x	x	x	x	x	x
P00751	K.QLNEINYEDHKLK.S		1	338	350	13	1642.8314	548.6182	3	32.78	33.25	0.9	Y						x
P00751	K.EAGIPEFYDYDVALIK.L		0	566	581	16	1841.9087	921.9559	2	65.28	37.35	-6.2	Y	x		x	x
P00751	K.YGQTIRPIC(+57.02)LPC(+57.02)TEGTTR.A	Carbamidomethylation	1	588	605	18	2122.0300	708.3502	3	45.05	94.92	-0.7	Y	x	x	x	x
P00751	K.YGQTIRPICLPC(+57.02)TEGTTR.A	Carbamidomethylation	1	588	605	18	2065.0085	689.3531	3	46.43	36.83	14.1	Y
P00751	K.EELLPAQDIK.A		0	620	629	10	1154.6183	578.3141	2	42.01	61.71	-4.0	Y	x	x	x	x	x	x
P00751	K.ALFVSEEEK.K		0	630	638	9	1050.5233	526.2739	2	35.70	39.16	9.5	Y					x
P00751	R.DAQYAPGYDKVK.D		1	659	670	12	1353.6564	677.8348	2	25.58	35.05	-0.9	Y					x	x
P00751	R.DAQYAPGYDKVKDISEVVTPR.F		2	659	679	21	2350.1804	784.3997	3	50.00	68.72	-1.4	Y					x	x
P00751	R.FLC(+57.02)TGGVSPYADPNTC(+57.02)R.G	Carbamidomethylation	0	680	696	17	1913.8400	957.9291	2	44.04	79.92	2.0	Y	x	x	x	x
P00751	K.EKLQDEDLGFL		1	754	764	11	1305.6451	653.8305	2	55.64	34.03	1.0	Y					x	x
P00751	K.LQDEDLGFL		0	756	764	9	1048.5077	1049.5183	1	61.25	25.37	3.2	Y					x
P01008	R.DIPMNPMC(+57.02)IYR.S	Carbamidomethylation	0	46	56	11	1408.6301	705.3233	2	55.50	72.11	1.4	Y	x	x	x	x		x
P01008	R.DIPMNPMCIYR.S		0	46	56	11	1351.6086	676.8197	2	56.94	54.68	12.0	Y					x	x
P01008	K.ATEDEGSEQKIPEATNR.R		1	62	78	17	1873.8654	625.6307	3	7.70	105.08	2.7	Y	x	x	x	x	x	x
P01008	R.VWELSK.A		0	80	85	6	760.4119	381.2137	2	34.94	34.41	1.3	Y
P01008	R.FATTFYQHLADSK.N		0	90	102	13	1527.7357	764.8781	2	45.96	82.37	3.9	Y	x	x	x	x	x	x
P01008	K.TSDQIHFFFAK.L		0	147	157	11	1339.6560	670.8375	2	51.89	90.78	3.3	Y	x	x	x	x	x	x
P01008	R.LFGDK.S		0	178	182	5	578.3064	579.3130	1	37.84	38.18	-1.1	N			x	x
P01008	K.LQPLDFKENAEQSR.A		1	202	215	14	1673.8373	837.9242	2	39.85	63.49	-2.1	Y					x	x
P01008	K.ADGESC(+57.02)SASMMYQEGK.F	Carbamidomethylation	0	274	289	16	1749.6644	875.8442	2	32.94	89.13	5.4	Y	x	x	x	x
P01008	K.ADGESCSASMMYQEGK.F		0	274	289	16	1692.6429	847.3329	2	35.81	38.83	5.0	Y					x	x
P01008	R.VAEGTQVLELPFK.G		0	295	307	13	1429.7816	715.8965	2	57.22	70.14	-2.2	Y	x	x	x	x
P01008	R.FRIEDGFSLK.E		1	355	364	10	1210.6345	404.5543	3	49.88	61.87	5.4	Y	x	x	x	x	x	x
P01008	K.EQLQDM(+15.99)GLVDLFSPEK.S	Oxidation (M)	0	365	380	16	1863.8923	932.9470	2	62.35	30.22	-7.0	Y				x
P01008	K.EQLQDMGLVDLFSPEK.S		0	365	380	16	1847.8975	924.9593	2	68.30	46.50	3.6	Y	x		x	x
P01008	K.SKLPGIVAEGRDDLYVSDAFHK.A		2	381	402	22	2416.2385	605.0687	4	49.85	49.30	3.0	Y					x	x
P01008	R.DDLYVSDAFHK.A		0	392	402	11	1308.5986	655.3065	2	42.10	61.86	-0.2	Y	x		x	x
P01008	R.SLNPNRVTFK.A		1	426	435	10	1174.6459	392.5557	3	32.11	41.98	-0.5	Y					x	x
P01008	K.ANRPFLVFIR.E		1	436	445	10	1231.7189	411.5828	3	53.56	79.96	6.2	Y	x	x	x	x		x
P01008	R.EVPLNTIIFM(+15.99)GR.V	Oxidation (M)	0	446	457	12	1404.7435	703.3790	2	57.52	52.37	-0.1	Y	x		x	x
P01008	R.EVPLNTIIFMGR.V		0	446	457	12	1388.7485	695.3849	2	63.32	66.10	4.8	Y	x	x	x	x	x	x
P01009	K.ITPNLAEFAFSLYR.Q		0	50	63	14	1640.8562	821.4359	2	72.35	74.61	0.6	Y	x	x	x	x	x	x
P01009	R.TLNQPDSQLQLTTGNGLFLSEGLK.L		0	126	149	24	2573.3337	858.7888	3	62.99	40.51	4.2	Y	x		x
P01009	K.LVDKFLEDVK.K		1	150	159	10	1204.6703	402.5652	3	45.02	68.17	2.9	Y	x	x	x	x
P01009	K.LVDKFLEDVKK.L		2	150	160	11	1332.7653	445.2593	3	40.36	64.43	-6.9	Y	x	x	x	x		x
P01009	K.FLEDVK.K		0	154	159	6	749.3959	375.7047	2	31.79	21.77	-1.3	N	x
P01009	K.LYHSEAFTVNFGDTEEAK.K		0	161	178	18	2056.9377	686.6539	3	48.77	56.33	1.1	Y		x	x
P01009	K.LYHSEAFTVNFGDTEEAKK.Q		1	161	179	19	2185.0327	729.3525	3	44.94	55.65	1.4	Y		x			x	x
P01009	K.QINDYVEKGTQGK.I		1	180	192	13	1478.7365	493.9220	3	25.87	77.87	5.3	Y					x	x
P01009	K.GKWERPFEVK.D		2	216	225	10	1274.6771	638.3444	2	34.45	50.47	-2.2	Y	x	x	x	x		x
P01009	K.WERPFEVK.D		1	218	225	8	1089.5607	545.7866	2	38.39	40.58	-1.9	Y	x	x	x	x
P01009	K.DTEEEDFHVDQVTTVK.V		0	226	241	16	1890.8483	946.4358	2	42.15	88.76	4.6	Y	x	x	x	x	x	x
P01009	K.DTEEEDFHVDQVTTVKVPMMK.R		1	226	246	21	2477.1455	826.7282	3	52.52	27.08	7.0	Y					x
P01009	K.RLGMFNIQHC(+57.02)K.K	Carbamidomethylation	1	247	257	11	1402.6962	468.5777	3	36.10	73.70	10.8	Y	x	x	x	x		x
P01009	K.RLGMFNIQHCK.K		1	247	257	11	1345.6747	449.5665	3	38.86	63.69	2.1	Y					x	x
P01009	R.LGM(+15.99)FNIQHC(+57.02)K.K	Oxidation (M); Carbamidomethylation	0	248	257	10	1262.5900	421.8692	3	32.88	34.95	-3.2	Y					x
P01009	R.LGM(+15.99)FNIQHCK.K	Oxidation (M)	0	248	257	10	1205.5685	402.8659	3	35.59	49.43	6.2	Y					x
P01009	R.LGMFNIQHC(+57.02)K.K	Carbamidomethylation	0	248	257	10	1246.5951	624.3059	2	40.53	83.53	1.7	Y	x	x	x	x	x	x
P01009	R.LGMFNIQHC(+57.02)KK.L	Carbamidomethylation	1	248	258	11	1374.6901	459.2371	3	34.71	41.87	-0.5	Y			x	x
P01009	R.LGMFNIQHCK.K		0	248	257	10	1189.5736	397.5331	3	42.69	69.75	3.4	Y					x	x
P01009	K.KLSSWVLLM(+15.99)K.Y	Oxidation (M)	1	258	267	10	1219.6998	610.8583	2	48.28	33.07	1.8	Y				x	x
P01009	K.KLSSWVLLMK.Y		1	258	267	10	1203.7050	402.2412	3	54.90	60.41	-2.5	Y	x	x	x	x		x
P01009	K.LSSWVLLM(+15.99)K.Y	Oxidation (M)	0	259	267	9	1091.6049	546.8112	2	52.72	51.55	2.7	Y			x		x
P01009	K.LSSWVLLMK.Y		0	259	267	9	1075.6100	538.8131	2	59.75	67.16	1.6	Y	x	x	x	x	x	x
P01009	K.LQHLENELTHDIITK.F		0	284	298	15	1802.9526	601.9934	3	44.92	112.33	3.2	Y	x	x	x	x	x	x
P01009	K.LSITGTYDLK.S		0	315	324	10	1109.5968	555.8063	2	45.81	71.07	1.2	Y	x	x	x	x	x	x
P01009	K.SVLGQLGITK.V		0	325	334	10	1014.6073	508.3110	2	49.15	61.28	0.2	Y	x	x	x	x	x	x
P01009	K.VFSNGADLSGVTEEAPLK.L		0	335	352	18	1832.9155	917.4664	2	49.68	119.44	1.5	Y	x	x	x	x	x	x
P01009	K.VFSNGADLSGVTEEAPLKLSK.A		1	335	355	21	2161.1267	721.3828	3	51.63	99.07	0.0	Y		x		x	x	x
P01009	K.FNKPFVF.L		0	390	396	7	897.4749	449.7462	2	52.44	42.53	3.4	Y			x
P01009	K.SPLFM(+15.99)GK.V	Oxidation (M)	0	405	411	7	794.3997	398.2092	2	34.45	30.93	5.3	Y	x
P01009	K.SPLFMGK.V		0	405	411	7	778.4047	390.2082	2	36.69	67.97	-3.8	Y	x	x	x	x	x	x
P01011	K.EQLSLLDR.F		0	145	152	8	972.5240	487.2701	2	42.33	50.00	1.8	Y	x	x	x	x	x	x
P01011	K.EQLSLLDRFTEDAK.R		1	145	158	14	1663.8417	555.6226	3	54.95	31.32	2.5	Y					x	x
P01011	K.EQLSLLDRFTEDAKR.L		2	145	159	15	1819.9427	607.6561	3	51.60	61.09	2.0	Y					x	x
P01011	K.RLYGSEAFATDFQDSAAAK.K		1	159	177	19	2046.9646	683.3257	3	47.18	61.08	-4.6	Y	x	x	x
P01011	R.LYGSEAFATDFQDSAAAK.K		0	160	177	18	1890.8635	946.4385	2	51.46	81.95	-0.6	Y		x	x		x	x
P01011	R.LYGSEAFATDFQDSAAAKK.L		1	160	178	19	2018.9585	673.9937	3	47.67	59.21	0.3	Y					x	x
P01011	K.KLINDYVK.N		1	178	185	8	991.5702	496.7936	2	30.46	47.26	2.5	Y	x	x	x	x	x	x
P01011	K.LINDYVK.N		0	179	185	7	863.4752	432.7469	2	32.43	41.36	4.6	Y	x		x	x		x
P01011	K.AKWEMPFDPQDTHQSR.F		1	215	230	16	1971.8896	658.3030	3	45.71	77.99	-1.2	Y			x		x	x
P01011	K.WEMPFDPQDTHQSR.F		0	217	230	14	1772.7577	591.9260	3	49.89	77.37	-0.9	Y	x	x	x	x	x
P01011	K.MEEVEAMLLPETLK.R		0	284	297	14	1631.8149	816.9092	2	62.19	55.24	-6.8	Y	x	x
P01011	K.MEEVEAMLLPETLKR.W		1	284	298	15	1787.9161	596.9798	3	57.04	76.30	0.8	Y	x	x	x	x	x	x
P01011	R.WRDSLEFR.E		1	299	306	8	1107.5461	554.7825	2	40.89	45.50	3.8	Y			x	x	x	x
P01011	R.EIGELYLPK.F		0	307	315	9	1060.5804	531.2964	2	48.19	66.95	-2.1	Y	x	x	x	x	x	x
P01011	K.ADLSGITGAR.N		0	341	350	10	959.5036	480.7599	2	33.52	72.26	1.8	Y	x	x	x	x	x	x
P01011	R.NLAVSQVVHK.A		0	351	360	10	1093.6244	547.8202	2	31.02	64.92	1.3	Y	x	x	x	x	x	x
P01011	K.AVLDVFEEGTEASAATAVK.I		0	361	379	19	1906.9523	954.4846	2	56.65	88.36	1.2	Y	x	x	x	x	x	x
P01011	K.ITLLSALVETR.T		0	380	390	11	1214.7234	608.3706	2	63.22	73.27	2.7	Y	x	x	x	x	x	x
P01019	K.DPTFIPAPIQAK.T		0	64	75	12	1296.7078	649.3598	2	50.15	56.41	-2.1	Y			x	x	x	x
P01019	K.ALQDQLVLVAAK.L		0	83	94	12	1267.7500	634.8839	2	50.22	63.49	2.5	Y					x
P01019	R.LQAILGVPWK.D		0	158	167	10	1123.6753	562.8435	2	58.35	38.19	-2.5	Y		x	x
P01019	K.VLSALQAVQGLLVAQGR.A		0	180	196	17	1722.0151	575.0063	3	71.78	24.61	-10.4	Y	x
P01019	R.SLDFTELDVAAEK.I		0	238	250	13	1436.7035	719.3549	2	54.84	79.52	-5.7	Y	x	x	x	x
P01019	R.FMQAVTGWK.T		0	254	262	9	1066.5270	534.2714	2	46.10	60.85	1.2	Y	x	x	x	x
P01019	R.VANPLSTA		0	478	485	8	771.4127	772.4161	1	37.12	34.00	-4.9	Y					x
P01023	K.NKLLHPSLVLLLLVLLPTDASVSGKPQYMVLVPSLLHTETTEK.G		2	4	46	43	4706.6699	1177.6655	4	98.24	24.23	-7.8	Y
P01023	K.PQYMVLVPSLLHTETTEK.G		0	29	46	18	2085.0815	696.0332	3	59.85	32.84	-1.8	Y
P01023	K.SSSNEEVM(+15.99)FLTVQVK.G	Oxidation (M)	0	94	108	15	1712.8291	857.4161	2	51.96	28.07	-6.6	Y				x
P01023	K.SSSNEEVMFLTVQVK.G		0	94	108	15	1696.8342	849.4192	2	56.49	37.31	-6.1	Y				x	x
P01023	K.NEDSLVFVQTDK.S		0	124	135	12	1393.6725	697.8456	2	44.97	102.68	3.0	Y	x	x	x	x	x	x
P01023	K.NEDSLVFVQTDKSIYKPGQTVK.F		2	124	145	22	2495.2908	832.7743	3	46.44	43.44	4.1	Y					x	x
P01023	R.IAQWQSFQLEGGLK.Q		0	175	188	14	1603.8358	802.9272	2	56.17	89.07	2.5	Y	x	x	x	x	x	x
P01023	K.QFSFPLSSEPFQGSYK.V		0	189	204	16	1847.8729	924.9455	2	60.38	82.68	1.9	Y	x	x	x	x	x	x
P01023	K.SGGRTEHPFTVEEFVLPK.F		1	211	228	18	2029.0269	677.3492	3	52.20	54.61	-0.5	Y					x	x
P01023	R.TEHPFTVEEFVLPK.F		0	215	228	14	1671.8508	558.2948	3	56.46	104.71	7.0	Y	x	x	x	x	x	x
P01023	K.FEVQVTVPK.I		0	229	237	9	1045.5808	523.7964	2	45.34	75.51	-2.5	Y	x	x	x	x	x	x
P01023	K.PVPGHVTVSIC(+57.02)R.K	Carbamidomethylation	0	259	270	12	1320.6973	441.2407	3	36.27	65.69	2.3	Y	x	x	x	x
P01023	R.KYSDASDC(+57.02)HGEDSQAFC(+57.02)EK.F	Carbamidomethylation	1	271	289	19	2232.8687	745.2986	3	7.68	108.99	2.4	Y	x	x	x	x
P01023	R.KYSDASDC(+57.02)HGEDSQAFCEK.F	Carbamidomethylation	1	271	289	19	2175.8474	726.2900	3	7.80	64.86	0.4	Y					x	x
P01023	R.KYSDASDCHGEDSQAFC(+57.02)EK.F	Carbamidomethylation	1	271	289	19	2175.8474	726.2935	3	7.88	47.01	5.1	Y						x
P01023	R.KYSDASDCHGEDSQAFCEK.F		1	271	289	19	2118.8259	707.2855	3	24.52	31.45	4.1	Y					x	x
P01023	K.YSDASDC(+57.02)HGEDSQAFC(+57.02)EK.F	Carbamidomethylation	0	272	289	18	2104.7739	702.5986	3	7.91	83.22	0.0	Y	x	x	x	x
P01023	K.YSDASDC(+57.02)HGEDSQAFCEK.F	Carbamidomethylation	0	272	289	18	2047.7523	683.5963	3	27.30	28.53	7.1	Y					x	x
P01023	K.YSDASDCHGEDSQAFC(+57.02)EK.F	Carbamidomethylation	0	272	289	18	2047.7523	683.5950	3	26.64	28.11	5.3	Y						x
P01023	K.YSDASDCHGEDSQAFCEK.F		0	272	289	18	1990.7308	664.5843	3	29.27	60.17	0.1	Y					x	x
P01023	K.FSGQLNSHGC(+57.02)FYQQVK.T	Carbamidomethylation	0	290	305	16	1898.8733	633.9666	3	40.17	93.71	2.5	Y	x	x	x	x
P01023	K.FSGQLNSHGCFYQQVK.T		0	290	305	16	1841.8519	614.9614	3	41.70	39.37	5.6	Y					x	x
P01023	K.LHTEAQIQEEGTVVELTGR.Q		0	320	338	19	2109.0701	704.0279	3	45.73	93.40	-3.9	Y				x	x	x
P01023	R.QGIPFFGQVR.L		0	361	370	10	1147.6138	574.8148	2	56.76	54.65	1.1	Y	x	x	x	x	x	x
P01023	K.GVPIPNKVIFIR.G		1	376	387	12	1351.8340	676.9251	2	51.56	75.41	1.2	Y					x	x
P01023	K.KLSFYYLIMAK.G		1	492	502	11	1375.7573	688.8801	2	59.85	20.93	-8.4	Y					x
P01023	K.LSFYYLIMAK.G		0	493	502	10	1247.6624	624.8371	2	66.56	44.68	-2.2	Y					x
P01023	R.TGTHGLLVKQEDMK.G		1	508	521	14	1555.8029	389.9609	4	26.82	47.79	7.4	Y					x
P01023	K.GHFSISIPVK.S		0	522	531	10	1083.6077	542.8101	2	45.77	87.16	-1.8	Y	x	x	x	x	x	x
P01023	K.GHFSISIPVKSDIAPVAR.L		1	522	539	18	1893.0471	632.0236	3	50.08	106.34	0.9	Y					x	x
P01023	R.LLIYAVLPTGDVIGDSAK.Y		0	540	557	18	1844.0294	923.0245	2	66.27	68.37	2.8	Y	x	x	x	x	x	x
P01023	K.YDVENCLANK.V		0	558	567	10	1167.5229	584.7708	2	40.32	31.61	3.4	Y						x
P01023	K.VDLSFSPSQSLPASHAHLR.V		0	568	586	19	2048.0439	513.0221	4	46.41	123.37	7.5	Y	x	x	x	x		x
P01023	R.VTAAPQSVC(+57.02)ALR.A	Carbamidomethylation	0	587	598	12	1271.6655	636.8391	2	35.28	80.32	-1.6	Y	x	x	x	x	x	x
P01023	R.VTAAPQSVCALR.A		0	587	598	12	1214.6442	608.3307	2	39.04	77.50	2.2	Y					x	x
P01023	R.HNVYINGITYTPVSSTNEK.D		0	646	664	19	2136.0488	713.0245	3	43.53	95.06	1.4	Y	x	x	x	x
P01023	K.DMYSFLEDMGLK.A		0	665	676	12	1447.6364	724.8138	2	75.46	36.45	-16.0	Y			x
P01023	K.MC(+57.02)PQLQQYEMHGPEGLR.V	Carbamidomethylation	0	688	704	17	2072.9231	691.9827	3	46.20	94.93	1.5	Y	x	x	x	x	x	x
P01023	K.MCPQLQQYEMHGPEGLR.V		0	688	704	17	2015.9016	672.9740	3	48.09	63.99	-0.7	Y					x	x
P01023	R.VGFYESDVMGR.G		0	705	715	11	1258.5652	630.2906	2	45.00	80.44	1.2	Y	x	x	x	x	x
P01023	R.LVHVEEPHTETVR.K		0	720	732	13	1544.7947	387.2104	4	28.55	111.01	11.6	Y	x	x	x	x	x	x
P01023	K.ATVLNYLPK.C		0	812	820	9	1017.5859	509.8018	2	49.73	70.37	3.2	N	x	x	x	x	x	x
P01023	R.VSVQLEASPAFLAVPVEK.E		0	824	841	18	1883.0403	942.5219	2	60.84	76.85	-5.9	Y	x		x		x	x
P01023	R.QTVSWAVTPK.S		0	854	863	10	1115.5975	558.8060	2	39.73	66.12	0.0	Y	x	x	x	x	x	x
P01023	K.DTVIKPLLVEPEGLEK.E		1	897	912	16	1779.0029	594.0098	3	53.89	97.26	2.6	Y	x	x	x	x	x	x
P01023	K.LPPNVVEESAR.A		0	935	945	11	1209.6353	605.8262	2	34.76	82.62	2.1	Y	x	x	x	x	x	x
P01023	K.SKAIGYLNTGYQR.Q		1	1002	1014	13	1469.7627	490.9277	3	35.05	54.09	-1.0	Y						x
P01023	K.AIGYLNTGYQR.Q		0	1004	1014	11	1254.6356	628.3260	2	39.53	75.67	1.4	Y	x	x	x	x	x	x
P01023	R.QLNYKHYDGSYSTFGER.Y		1	1015	1031	17	2063.9336	688.9853	3	38.15	54.34	0.2	Y					x	x
P01023	K.HYDGSYSTFGER.Y		0	1020	1031	12	1417.5898	473.5388	3	29.85	81.42	3.4	Y	x	x	x	x	x	x
P01023	R.NQGNTWLTAFVLK.T		0	1035	1047	13	1490.7881	746.4031	2	66.59	53.51	2.4	N	x	x	x	x	x	x
P01023	R.SSGSLLNNAIK.G		0	1082	1092	11	1102.5983	552.3065	2	38.91	72.38	0.1	N	x	x	x	x	x	x
P01023	R.SSGSLLNNAIKG.G		0	1082	1093	12	1159.6196	580.8190	2	39.02	40.74	3.3	N
P01023	R.NALFCLESAWK.T		0	1123	1133	11	1280.6223	641.3198	2	62.92	58.27	2.1	Y					x	x
P01023	K.ALLAYAFALAGNQDK.R		0	1148	1162	15	1564.8248	783.4250	2	64.27	90.10	6.8	Y	x	x	x	x	x	x
P01023	K.ALLAYAFALAGNQDKR.K		1	1148	1163	16	1720.9260	574.6472	3	59.79	58.54	-3.6	Y		x	x	x	x	x
P01023	K.QQNAQGGFSSTQDTVVALHALSK.Y		0	1241	1263	23	2386.1877	796.4035	3	49.94	94.55	0.4	Y	x	x	x	x	x	x
P01023	K.YGAATFTR.T		0	1264	1271	8	885.4344	443.7247	2	26.90	67.88	0.4	N	x		x	x	x	x
P01023	K.AAQVTIQSSGTFSSK.F		0	1275	1289	15	1510.7627	756.3901	2	36.76	82.46	2.0	Y	x	x	x	x	x	x
P01023	R.LLLQQVSLPELPGEYSM(+15.99)K.V	Oxidation (M)	0	1298	1315	18	2060.0864	1031.0540	2	64.31	54.70	3.4	Y			x	x
P01023	R.LLLQQVSLPELPGEYSMK.V		0	1298	1315	18	2044.0914	1023.0524	2	67.01	64.80	-0.6	Y	x		x
P01023	K.VTGEGC(+57.02)VYLQTSLK.Y	Carbamidomethylation	0	1316	1329	14	1553.7759	777.9015	2	44.35	77.06	8.1	Y			x	x
P01023	K.VTGEGCVYLQTSLK.Y		0	1316	1329	14	1496.7545	749.3806	2	47.16	37.43	-5.3	Y					x
P01023	R.SASNMAIVDVK.M		0	1374	1384	11	1133.5751	567.7934	2	38.69	67.36	-2.5	Y	x	x	x	x	x	x
P01023	K.M(+15.99)VSGFIPLKPTVK.M	Oxidation (M)	1	1385	1397	13	1431.8159	478.2797	3	45.34	37.04	1.0	N					x
P01023	K.MVSGFIPLKPTVK.M		1	1385	1397	13	1415.8210	472.9474	3	48.40	100.17	-0.4	N	x	x	x	x	x	x
P01023	R.TEVSSNHVLIYLDK.V		0	1408	1421	14	1616.8409	539.9560	3	45.88	96.48	3.2	Y	x	x	x	x
P01024	K.TIYTPGSTVLYR.I		0	137	148	12	1369.7241	685.8704	2	45.73	85.98	1.6	Y	x	x	x	x	x	x
P01024	R.TVMVNIENPEGIPVK.Q		0	162	176	15	1638.8651	820.4362	2	50.80	90.11	-4.5	Y	x	x	x	x	x	x
P01024	R.AYYENSPQQVFSTEFEVK.E		0	208	225	18	2164.9954	1083.5083	2	57.24	68.47	3.1	Y	x	x	x	x	x	x
P01024	K.EYVLPSFEVIVEPTEK.F		0	226	241	16	1877.9662	939.9985	2	65.12	72.06	8.7	Y	x		x	x
P01024	K.FYYIYNEK.G		0	242	249	8	1138.5334	570.2748	2	43.39	63.34	1.4	Y	x	x	x	x
P01024	K.GLEVTITAR.F		0	250	258	9	958.5447	480.2816	2	39.90	66.94	4.0	Y			x	x
P01024	K.KVEGTAFVIFGIQDGEQR.I		1	264	281	18	1993.0269	665.3463	3	57.04	32.83	-4.9	Y					x
P01024	R.ISLPESLK.R		0	282	289	8	885.5171	443.7659	2	43.67	50.94	0.1	Y	x	x	x	x	x	x
P01024	R.ISLPESLKR.I		1	282	290	9	1041.6182	521.8170	2	38.66	47.89	1.3	Y	x	x	x	x	x	x
P01024	K.RIPIEDGSGEVVLSR.K		1	290	304	15	1625.8737	542.9672	3	42.80	107.74	3.7	Y	x	x	x	x	x	x
P01024	K.RIPIEDGSGEVVLSRK.V		2	290	305	16	1753.9686	585.6611	3	39.07	56.73	-4.1	Y					x	x
P01024	R.IPIEDGSGEVVLSR.K		0	291	304	14	1469.7725	735.8897	2	44.79	86.41	-5.2	Y	x	x	x	x	x	x
P01024	R.IPIEDGSGEVVLSRK.V		1	291	305	15	1597.8674	533.6297	3	40.41	86.85	-0.1	Y					x	x
P01024	K.VLLDGVQNPR.A		0	306	315	10	1109.6193	555.8148	2	37.51	69.74	-3.9	Y	x	x	x	x	x	x
P01024	R.SGIPIVTSPYQIHFTK.T		0	344	359	16	1786.9617	894.4871	2	55.19	91.68	-1.1	Y	x	x	x	x	x	x
P01024	R.VPVAVQGEDTVQSLTQGDGVAK.L		0	387	408	22	2197.1226	1099.5703	2	50.73	131.73	1.6	Y	x	x	x	x	x	x
P01024	K.LSINTHPSQKPLSITVR.T		1	409	425	17	1890.0686	473.5253	4	42.01	89.55	1.9	Y	x	x	x	x	x	x
P01024	R.TM(+15.99)QALPYSTVGNSNNYLHLSVLR.T	Oxidation (M)	0	440	462	23	2593.2959	865.4457	3	57.34	66.44	7.4	Y	x		x	x	x
P01024	R.TMQALPYSTVGNSNNYLHLSVLR.T		0	440	462	23	2577.3010	860.1086	3	59.67	55.23	1.2	Y	x		x	x	x	x
P01024	R.TELRPGETLNVNFLLR.M		1	463	478	16	1871.0265	624.6838	3	59.38	86.33	1.7	Y	x	x	x	x	x	x
P01024	K.IRYYTYLIMNK.G		1	487	497	11	1476.7799	493.2673	3	49.28	70.12	0.1	Y					x	x
P01024	R.YYTYLIMNK.G		0	489	497	9	1207.5947	604.8056	2	48.81	78.22	1.6	Y	x	x	x	x	x	x
P01024	R.LVAYYTLIGASGQR.E		0	531	544	14	1510.8143	756.4164	2	53.43	91.84	2.6	Y	x	x	x	x	x	x
P01024	R.EVVADSVWVDVK.D		0	545	556	12	1344.6925	673.3433	2	50.77	67.17	-15.3	Y	x		x	x	x
P01024	K.DSC(+57.02)VGSLVVK.S	Carbamidomethylation	0	557	566	10	1062.5380	532.2761	2	37.54	65.00	-0.3	Y	x	x	x	x
P01024	K.SGQSEDRQPVPGQQM(+15.99)TLK.I	Oxidation (M)	1	567	584	18	2000.9585	667.9982	3	26.66	38.89	7.1	Y	x		x		x	x
P01024	K.SGQSEDRQPVPGQQMTLK.I		1	567	584	18	1984.9636	662.6631	3	32.86	85.23	2.0	Y	x	x	x	x	x	x
P01024	R.QPVPGQQMTLK.I		0	574	584	11	1225.6489	613.8272	2	34.84	46.88	-7.4	Y					x
P01024	R.VVLVAVDK.G		0	593	600	8	841.5273	421.7639	2	36.39	34.08	-16.8	Y	x
P01024	R.VVLVAVDKGVFVLNKK.N		2	593	608	16	1727.0709	576.6970	3	51.20	67.49	-1.1	Y				x	x	x
P01024	K.IWDVVEK.A		0	616	622	7	887.4752	444.7445	2	40.41	49.55	-0.9	Y	x	x	x	x	x	x
P01024	R.RSVQLTEK.R		1	671	678	8	959.5400	480.7779	2	45.73	20.44	1.2	Y
P01024	R.TRFISLGEACK.K		1	711	721	11	1223.6332	612.8275	2	40.82	53.67	6.0	Y						x
P01024	R.TRFISLGEACKK.V		2	711	722	12	1351.7281	451.5785	3	35.34	39.67	-10.7	Y					x	x
P01024	R.FISLGEAC(+57.02)K.K	Carbamidomethylation	0	713	721	9	1023.5059	512.7613	2	39.97	60.25	2.1	Y	x	x	x	x
P01024	R.FISLGEAC(+57.02)KK.V	Carbamidomethylation	1	713	722	10	1151.6008	384.8739	3	34.16	65.46	-0.9	Y	x	x	x	x
P01024	R.FISLGEACK.K		0	713	721	9	966.4844	484.2495	2	43.81	55.57	0.1	Y					x	x
P01024	R.FISLGEACKK.V		1	713	722	10	1094.5793	548.3013	2	37.57	42.58	7.9	Y					x	x
P01024	K.KVFLDC(+57.02)C(+57.02)NYITELR.R	Carbamidomethylation	1	722	735	14	1829.8804	610.9677	3	52.27	64.88	0.5	Y	x	x	x	x
P01024	K.VFLDC(+57.02)C(+57.02)NYITELR.R	Carbamidomethylation	0	723	735	13	1701.7854	851.8958	2	57.24	97.23	-5.0	Y	x	x	x	x
P01024	K.VFLDC(+57.02)C(+57.02)NYITELRR.Q	Carbamidomethylation	1	723	736	14	1857.8866	620.3048	3	52.82	38.05	3.2	Y	x		x	x
P01024	R.SNLDEDIIAEENIVSR.S		0	749	764	16	1815.8850	908.9507	2	56.08	86.72	1.0	Y	x	x	x	x	x	x
P01024	K.LMNIFLK.D		0	790	796	7	877.5095	439.7627	2	54.35	53.84	1.6	Y	x	x	x	x	x	x
P01024	K.DSITTWEILAVSM(+15.99)SDKK.G	Oxidation (M)	1	797	813	17	1938.9608	647.3331	3	58.05	27.04	8.6	Y				x
P01024	R.LPYSVVR.N		0	835	841	7	832.4807	417.2478	2	35.33	52.15	0.4	N	x		x	x
P01024	R.AVLYNYR.Q		0	849	855	7	897.4708	449.7421	2	32.15	53.47	-1.4	Y	x	x	x	x	x	x
P01024	R.AVLYNYRQNQELK.V		1	849	861	13	1637.8525	546.9562	3	35.86	32.22	-3.6	Y					x	x
P01024	K.VRVELLHNPAFC(+57.02)SLATTK.R	Carbamidomethylation	1	862	879	18	2055.0935	686.0407	3	50.66	79.66	3.3	Y			x	x
P01024	R.VELLHNPAFC(+57.02)SLATTK.R	Carbamidomethylation	0	864	879	16	1799.9240	600.9833	3	51.09	106.79	2.3	Y	x	x	x	x	x	x
P01024	R.VELLHNPAFCSLATTK.R		0	864	879	16	1742.9025	581.9749	3	53.00	80.13	0.3	Y					x	x
P01024	R.HQQTVTIPPK.S		0	882	891	10	1147.6349	574.8259	2	7.71	46.79	2.1	Y	x					x
P01024	K.SSLSVPYVIVPLK.T		0	892	904	13	1400.8279	701.4221	2	61.08	60.76	1.2	Y	x	x	x	x	x	x
P01024	K.SSLSVPYVIVPLKTGLQEVEVK.A		1	892	913	22	2384.3567	795.8051	3	65.22	41.44	15.4	Y					x
P01024	K.TGLQEVEVK.A		0	905	913	9	1001.5393	501.7763	2	32.46	72.30	-1.2	Y	x	x	x	x	x	x
P01024	K.AAVYHHFISDGVR.K		0	914	926	13	1470.7368	491.2528	3	33.32	95.50	-0.1	Y	x	x	x	x	x	x
P01024	K.AAVYHHFISDGVRK.S		1	914	927	14	1598.8317	533.9543	3	28.15	58.03	6.0	Y						x
P01024	R.TLDPERLGR.E		1	946	954	9	1055.5723	528.7916	2	30.84	25.01	-3.5	Y					x	x
P01024	R.EGVQKEDIPPADLSDQVPDTESETR.I		1	955	979	25	2754.2832	919.1009	3	45.57	74.90	-0.9	Y	x	x			x	x
P01024	R.ILLQGTPVAQMTEDAVDAER.L		0	980	999	20	2156.0784	1079.0497	2	62.09	101.90	3.0	Y	x	x	x	x	x	x
P01024	R.ILLQGTPVAQMTEDAVDAERLK.H		1	980	1001	22	2397.2573	800.0894	3	62.55	44.36	-4.6	Y					x	x
P01024	K.FGLEK.R		0	1037	1041	5	592.3220	593.3206	1	42.07	24.27	-14.8	N
P01024	R.QGALELIK.K		0	1043	1050	8	870.5175	436.2655	2	41.61	47.16	-1.1	Y	x	x	x	x	x	x
P01024	K.GYTQQLAFR.Q		0	1052	1060	9	1082.5509	542.2856	2	40.00	62.20	5.3	Y		x	x	x	x	x
P01024	K.GYTQQLAFRQPSSAFAAFVK.R		1	1052	1071	20	2216.1377	739.7180	3	58.57	23.06	-2.6	Y						x
P01024	R.QPSSAFAAFVK.R		0	1061	1071	11	1151.5974	576.8067	2	49.16	78.92	1.3	Y	x	x	x	x	x	x
P01024	R.APSTWLTAYVVK.V		0	1073	1084	12	1334.7234	668.3688	2	57.95	77.40	-0.3	Y	x	x	x	x	x
P01024	K.WLILEK.Q		0	1106	1111	6	800.4796	401.2480	2	49.92	44.19	2.3	N	x	x	x	x	x	x
P01024	K.QKPDGVFQEDAPVIHQEMIGGLR.N		1	1112	1134	23	2563.2852	641.8325	4	52.15	81.82	6.2	Y	x	x	x	x	x	x
P01024	K.DIC(+57.02)EEQVNSLPGSITK.A	Carbamidomethylation	0	1156	1171	16	1788.8563	895.4356	2	46.36	98.43	0.2	Y	x	x	x	x
P01024	K.DICEEQVNSLPGSITK.A		0	1156	1171	16	1731.8348	866.9256	2	48.55	66.95	1.0	Y					x	x
P01024	K.AGDFLEANYMNLQR.S		0	1172	1185	14	1640.7617	821.3889	2	54.83	91.87	0.9	Y	x	x	x	x	x	x
P01024	R.SYTVAIAGYALAQMGR.L		0	1186	1201	16	1670.8450	836.4286	2	62.37	74.12	-1.3	Y					x	x
P01024	R.LKGPLLNKFLTTAK.D		2	1202	1215	14	1542.9497	515.3209	3	47.30	20.79	-5.8	Y						x
P01024	K.DFDFVPPVVR.W		0	1245	1254	10	1189.6132	595.8147	2	59.10	91.48	1.4	Y	x	x	x	x
P01024	R.IHWESASLLR.S		0	1311	1320	10	1210.6459	404.5574	3	46.33	83.17	3.8	Y	x	x	x	x	x	x
P01024	R.SEETKENEGFTVTAEGK.G		1	1321	1337	17	1854.8483	619.2902	3	29.79	103.34	0.2	Y	x	x	x	x	x	x
P01024	K.ENEGFTVTAEGK.G		0	1326	1337	12	1280.5884	641.3050	2	32.45	53.28	5.5	Y	x		x	x		x
P01024	K.GQGTLSVVTMYHAK.A		0	1338	1351	14	1490.7551	746.3813	2	41.63	78.14	-4.7	Y	x	x	x	x	x	x
P01024	K.AKDQLTC(+57.02)NKFDLK.V	Carbamidomethylation	2	1352	1364	13	1579.8027	527.6100	3	33.69	27.65	3.5	Y		x	x
P01024	K.AKDQLTCNKFDLK.V		2	1352	1364	13	1522.7814	508.5997	3	36.13	42.04	-2.6	Y					x	x
P01024	K.DQLTCNKFDLK.V		1	1354	1364	11	1323.6493	662.8297	2	40.94	33.24	-3.3	Y					x
P01024	K.NTM(+15.99)ILEICTR.Y	Oxidation (M)	0	1382	1391	10	1208.5894	605.3050	2	47.34	36.24	5.0	Y					x
P01024	K.NTMILEIC(+57.02)TR.Y	Carbamidomethylation	0	1382	1391	10	1249.6158	625.8153	2	49.10	62.24	0.2	Y	x	x	x	x
P01024	K.NTMILEICTR.Y		0	1382	1391	10	1192.5945	597.3055	2	53.88	68.40	1.6	Y					x	x
P01024	R.YISKYELDK.A		1	1428	1436	9	1157.5968	386.8745	3	28.33	57.09	4.3	Y	x	x	x
P01024	R.YISKYELDKAFSDR.N		2	1428	1441	14	1733.8624	578.9628	3	42.60	68.82	2.4	Y				x
P01024	K.YELDKAFSDR.N		1	1432	1441	10	1242.5880	415.2063	3	39.18	32.60	7.3	Y
P01024	R.NTLIIYLDK.V		0	1442	1450	9	1091.6227	546.8188	2	51.69	55.11	0.4	Y	x	x	x	x		x
P01024	K.VSHSEDDC(+57.02)LAFK.V	Carbamidomethylation	0	1451	1462	12	1406.6136	469.8786	3	31.09	94.88	0.2	Y	x	x	x	x
P01024	K.VSHSEDDCLAFK.V		0	1451	1462	12	1349.5922	450.8713	3	35.72	56.21	0.0	Y					x	x
P01024	K.VHQYFNVELIQPGAVK.V		0	1463	1478	16	1840.9835	614.6696	3	53.53	89.66	1.9	Y	x	x	x	x	x	x
P01024	K.VYAYYNLEESC(+57.02)TR.F	Carbamidomethylation	0	1479	1491	13	1666.7297	834.3739	2	43.90	94.19	2.1	Y	x	x	x	x
P01024	K.VYAYYNLEESCTR.F		0	1479	1491	13	1609.7083	805.8660	2	47.82	77.56	5.7	Y					x	x
P01024	R.C(+57.02)AEENC(+57.02)FIQK.S	Carbamidomethylation	0	1513	1522	10	1297.5431	649.7783	2	29.94	65.69	-0.8	Y	x	x	x	x
P01024	K.SDDKVTLEERLDK.A		2	1523	1535	13	1546.7838	516.6028	3	31.85	63.68	1.8	Y					x	x
P01024	R.LDKAC(+57.02)EPGVDYVYK.T	Carbamidomethylation	1	1533	1546	14	1655.7865	552.9379	3	37.70	35.49	3.2	Y					x	x
P01024	R.LDKACEPGVDYVYK.T		1	1533	1546	14	1598.7650	533.9303	3	39.51	73.35	2.5	Y					x	x
P01024	K.AC(+57.02)EPGVDYVYK.T	Carbamidomethylation	0	1536	1546	11	1299.5804	650.7977	2	37.97	61.07	0.3	Y	x	x	x	x
P01024	K.ACEPGVDYVYK.T		0	1536	1546	11	1242.5591	622.2900	2	39.19	76.21	5.2	Y					x	x
P01024	R.TFISPIK.C		0	1583	1589	7	804.4745	403.2445	2	40.02	58.19	0.0	Y	x	x	x	x	x	x
P01024	K.DTWVEHWPEEDEC(+57.02)QDEENQK.Q	Carbamidomethylation	0	1625	1644	20	2602.0190	868.3514	3	47.39	64.04	5.2	Y	x	x	x	x
P01031	K.FQNSAILTIQPK.Q		0	79	90	12	1358.7557	680.3830	2	46.53	63.53	-3.2	Y	x	x	x	x
P01031	R.YGMWTIK.A		0	196	202	7	897.4418	449.7261	2	46.95	50.44	-4.7	Y	x		x	x	x	x
P01031	R.EDLKDDQK.E		1	273	280	8	989.4665	990.4873	1	60.13	34.47	13.7	Y
P01031	R.VFQFLEK.S		0	623	629	7	909.4960	455.7565	2	48.40	34.05	2.7	N		x			x
P01031	K.TLLPVSKPEIR.S		1	756	766	11	1251.7550	418.2578	3	41.35	54.97	-2.8	Y						x
P01031	K.MSAVEGIC(+57.02)TSESPVIDHQGTK.S	Carbamidomethylation	0	859	879	21	2245.0354	749.3555	3	42.13	45.70	4.1	Y			x
P01031	R.ESYSGVTLDPR.G		0	937	947	11	1222.5830	612.2986	2	38.27	56.76	-0.3	Y					x	x
P01031	K.GGSASTWLTAFALR.V		0	1071	1084	14	1436.7412	719.3734	2	66.50	37.54	-6.3	Y	x			x
P01031	K.AFDIC(+57.02)PLVK.I	Carbamidomethylation	0	1155	1163	9	1061.5579	531.7836	2	51.38	39.46	-4.9	Y				x
P01031	K.IDTQDIEASHYR.G		0	1381	1392	12	1446.6738	483.2304	3	35.09	52.11	-3.0	Y	x		x	x
P01031	K.VTC(+57.02)TNAELVK.G	Carbamidomethylation	0	1604	1613	10	1133.5751	567.7997	2	49.01	31.21	8.7	Y			x		x
P01042	K.KYNSQNQSNNQFVLYR.I		1	43	58	16	2001.9657	668.3302	3	38.95	48.96	1.5	Y					x
P01042	K.YNSQNQSNNQFVLYR.I		0	44	58	15	1873.8707	937.9528	2	43.12	73.11	10.8	Y	x	x	x	x	x	x
P01042	K.TVGSDTFYSFK.Y		0	65	75	11	1250.5819	626.2988	2	46.37	63.12	0.9	Y	x	x	x	x	x	x
P01042	K.TWQDC(+57.02)EYK.D	Carbamidomethylation	0	90	97	8	1128.4546	565.2322	2	28.41	40.08	-4.2	Y	x	x		x
P01042	K.TWQDC(+57.02)EYKDAAK.A	Carbamidomethylation	1	90	101	12	1513.6508	505.5582	3	26.32	47.35	1.4	Y	x	x	x	x
P01042	K.TWQDCEYKDAAK.A		1	90	101	12	1456.6293	486.5505	3	30.59	31.43	0.4	Y					x	x
P01042	R.QVVAGLNFR.I		0	188	196	9	1002.5610	502.2899	2	44.37	67.37	4.1	Y	x	x	x	x	x	x
P01042	K.ENFLFLTPDC(+57.02)K.S	Carbamidomethylation	0	209	219	11	1382.6541	692.3332	2	57.88	76.95	-1.6	Y	x	x	x	x
P01042	K.ENFLFLTPDCK.S		0	209	219	11	1325.6326	663.8276	2	60.12	52.57	6.1	Y					x
P01042	R.IASFSQNC(+57.02)DIYPGK.D	Carbamidomethylation	0	241	254	14	1598.7399	800.3778	2	42.72	80.14	0.7	Y	x	x	x	x
P01042	R.IASFSQNC(+57.02)DIYPGKDFVQPPTK.I	Carbamidomethylation	1	241	262	22	2511.2104	838.0660	3	50.30	52.01	-13.7	Y	x	x		x
P01042	R.IASFSQNCDIYPGKDFVQPPTK.I		1	241	262	22	2454.1890	819.0689	3	52.96	39.46	-1.7	Y					x	x
P01042	K.DFVQPPTK.I		0	255	262	8	930.4811	466.2494	2	30.10	31.41	3.4	Y
P01042	R.DIPTNSPELEETLTHTITK.L		0	270	288	19	2138.0742	713.7024	3	55.02	57.51	5.2	Y	x	x	x	x	x	x
P01042	K.KYFIDFVAR.E		1	316	324	9	1157.6233	579.8189	2	50.15	63.65	0.0	Y	x		x	x	x	x
P01042	K.YFIDFVAR.E		0	317	324	8	1029.5283	515.7721	2	55.47	67.77	1.3	Y	x	x	x	x	x	x
P01042	K.KLGQSLDC(+57.02)NAEVYVVPWEK.K	Carbamidomethylation	1	344	362	19	2234.1040	745.7069	3	54.63	34.03	-2.3	Y		x		x
P01042	K.LGQSLDC(+57.02)NAEVYVVPWEK.K	Carbamidomethylation	0	345	362	18	2106.0090	1054.0132	2	58.33	27.14	1.3	Y				x
P01042	K.KIYPTVNC(+57.02)QPLGMISLMK.R	Carbamidomethylation	1	363	380	18	2092.0884	698.3799	3	59.71	65.08	14.1	Y	x		x	x
P01042	K.KIYPTVNCQPLGMISLMK.R		1	363	380	18	2035.0669	679.3588	3	62.73	54.42	-6.0	Y					x
P01042	K.RPPGFSPFR.S		1	381	389	9	1059.5613	530.7858	2	38.06	52.70	-4.1	Y			x	x		x
P01591	R.SSEDPNEDIVER.N		0	47	58	12	1388.6055	695.3082	2	27.72	73.25	-2.6	Y	x	x	x	x	x	x
P01591	R.IIVPLNNR.E		0	62	69	8	937.5709	469.7932	2	38.37	47.92	1.0	Y			x	x
P01591	R.FVYHLSDLCK.K		0	83	92	10	1223.6008	408.8763	3	48.17	66.53	5.2	Y					x	x
P01591	K.C(+57.02)YTAVVPLVYGGETK.M	Carbamidomethylation	0	131	145	15	1655.8229	828.9209	2	51.91	85.10	2.6	Y	x	x	x	x	x	x
P01593	K.LLIYDASNLETGVPSR.F		0	68	83	16	1746.9152	874.4688	2	53.90	72.73	4.5	Y					x	x
P01594	K.LLIYDASNLETGVPSR.F		0	68	83	16	1746.9152	874.4688	2	53.90	72.73	4.5	Y					x	x
P01597	R.ASQSISSYLNWYQQKPGK.A		1	47	64	18	2084.0327	695.6811	3	53.44	33.57	-5.4	Y					x
P01597	K.LLIYAASSLQSGVPSR.F		0	68	83	16	1660.9148	831.4668	2	52.13	62.10	2.6	N					x
P01599	R.NDLGWYQQKPGK.A		1	53	64	12	1432.7098	717.3730	2	34.93	30.39	15.1	N						x
P01599	R.NDLGWYQQKPGKAPK.R		2	53	67	15	1728.8947	577.3068	3	32.18	26.57	2.3	N						x
P01602	R.ASQSISSWLAWYQQKPGK.A		1	47	64	18	2064.0427	689.0186	3	59.35	30.32	-4.3	Y			x	x	x
P01602	K.ASSLESGVPSR.F		0	73	83	11	1088.5461	545.2788	2	24.04	45.05	-2.8	N		x			x	x
P01611	K.LLIYAASSLQSGVPSR.F		0	68	83	16	1660.9148	831.4668	2	52.13	62.10	2.6	N					x
P01615	R.ASGVPDRFSGSGSGTDFTLK.I		1	80	99	20	1984.9490	662.6576	3	44.57	68.70	1.0	Y					x	x
P01615	R.FSGSGSGTDFTLK.I		0	87	99	13	1302.6091	652.3177	2	40.55	89.96	9.0	N	x	x	x	x	x	x
P01619	R.ASQSVSSSYLAWYQQKPGQAPR.L		1	45	66	22	2438.1978	813.7420	3	47.58	35.19	2.6	Y						x
P01619	R.LLIYGASSR.A		0	67	75	9	978.5498	490.2841	2	38.48	53.44	3.9	Y	x	x	x	x	x	x
P01619	R.ATGIPDRFSGSGSGTDFTLTISR.L		1	76	98	23	2342.1501	781.7248	3	53.25	63.56	1.0	N					x	x
P01619	R.FSGSGSGTDFTLTISR.L		0	83	98	16	1631.7791	816.8970	2	49.79	90.85	0.3	N	x	x	x	x	x	x
P01624	R.ASQSVSSNLAWYQQKPGQAPR.L		1	45	65	21	2302.1455	768.3917	3	41.74	71.34	3.4	Y	x	x	x	x	x	x
P01624	R.LLIYGASTR.A		0	66	74	9	992.5654	497.2886	2	39.56	48.86	-2.8	Y	x	x	x	x	x	x
P01700	K.LLIYSNNQRPSGVPDR.F		1	66	81	16	1827.9591	610.3287	3	39.16	54.65	2.8	Y	x	x	x	x	x	x
P01700	K.SGTSASLAISGLR.S		0	87	99	13	1218.6567	610.3353	2	43.03	70.59	-0.6	Y	x	x	x	x	x	x
P01709	K.LMIYEVSK.R		0	67	74	8	981.5205	491.7720	2	41.93	31.14	9.1	Y					x	x
P01743	R.SEDTAVYYC(+57.02)AR	Carbamidomethylation	0	107	117	11	1333.5608	667.7880	2	31.10	81.86	0.5	Y	x	x	x	x
P01743	R.SEDTAVYYCAR		0	107	117	11	1276.5394	639.2748	2	34.73	49.37	-3.5	Y					x	x
P01764	R.DNSKNTLYLQMNSLR.A		1	92	106	15	1795.8887	599.6377	3	48.24	53.78	1.4	N					x	x
P01764	R.AEDTAVYYC(+57.02)AK	Carbamidomethylation	0	107	117	11	1289.5598	645.7921	2	29.09	79.45	7.6	N	x	x	x	x
P01766	R.ENAKNSLYLQMNSLR.A		1	91	105	15	1779.8938	594.3074	3	53.26	23.75	3.8	Y						x
P01766	K.NSLYLQMNSLR.A		0	95	105	11	1337.6761	669.8413	2	49.65	70.85	-6.0	N	x	x	x	x	x	x
P01766	R.AGDTAVYYC(+57.02)AR	Carbamidomethylation	0	106	116	11	1245.5448	623.7800	2	28.61	53.55	0.5	Y	x		x	x
P01767	R.DNSKNTLYLQMNSLR.A		1	91	105	15	1795.8887	599.6377	3	48.24	53.78	1.4	N					x	x
P01767	R.AEDTAVYYC(+57.02)AR	Carbamidomethylation	0	106	116	11	1317.5659	659.7918	2	32.47	78.39	2.4	N	x	x	x	x
P01768	R.DNSKNTLYLQMNSLR.A		1	92	106	15	1795.8887	599.6377	3	48.24	53.78	1.4	N					x	x
P01768	R.AEDTAVYYC(+57.02)AK	Carbamidomethylation	0	107	117	11	1289.5598	645.7921	2	29.09	79.45	7.6	N	x	x	x	x
P01780	K.GLEWVANIK.Q		0	63	71	9	1028.5654	515.2915	2	51.76	46.96	2.9	Y			x	x
P01780	K.NSLYLQMNSLR.A		0	96	106	11	1337.6761	669.8413	2	49.65	70.85	-6.0	N	x	x	x	x	x	x
P01780	R.AEDTAVYYC(+57.02)AR	Carbamidomethylation	0	107	117	11	1317.5659	659.7918	2	32.47	78.39	2.4	N	x	x	x	x
P01782	R.LSC(+57.02)AASGFTFDDYAMHWVR.Q	Carbamidomethylation	0	39	57	19	2232.9722	745.3375	3	62.26	25.25	8.2	Y			x
P01782	K.NSLYLQMNSLR.A		0	96	106	11	1337.6761	669.8413	2	49.65	70.85	-6.0	N	x	x	x	x	x	x
P01782	R.AEDTALYYC(+57.02)AK.D	Carbamidomethylation	0	107	117	11	1303.5754	652.7996	2	35.46	83.72	7.1	Y	x	x	x	x
P01782	R.AEDTALYYCAK.D		0	107	117	11	1246.5540	624.2845	2	39.03	66.80	0.5	Y					x	x
P01834	RTVAAPSVFIFPPSDEQLK.S		0	1	19	19	2101.1206	701.3854	3	57.30	84.20	6.6	Y	x	x	x	x	x	x
P01834	R.TVAAPSVFIFPPSDEQLK.S		0	2	19	18	1945.0197	973.5169	2	62.32	111.89	-0.2	N	x	x	x	x	x	x
P01834	K.SGTASVVC(+57.02)LLNNFYPR.E	Carbamidomethylation	0	20	35	16	1796.8879	899.4525	2	68.54	119.42	1.3	N	x	x	x	x	x	x
P01834	K.SGTASVVCLLNNFYPR.E		0	20	35	16	1739.8665	870.9401	2	68.89	110.83	-0.5	N					x	x
P01834	K.VQWKVDNALQSGNSQESVTEQDSK.D		1	39	62	24	2676.2627	893.0944	3	42.04	62.93	-0.5	N					x	x
P01834	K.VDNALQSGNSQESVTEQDSK.D		0	43	62	20	2134.9614	1068.4872	2	28.01	146.16	-0.8	N	x	x	x	x	x	x
P01834	K.VDNALQSGNSQESVTEQDSKDSTYSLSSTLTLSK.A		1	43	76	34	3618.7019	1207.2439	3	50.52	77.16	2.2	N			x		x	x
P01834	K.VDNALQSGNSQESVTEQDSKDSTYSLSSTLTLSKADYEK.H		2	43	81	39	4224.9668	1057.2540	4	50.40	38.23	4.8	N						x
P01834	K.DSTYSLSSTLTLSK.A		0	63	76	14	1501.7511	751.8831	2	50.78	79.57	0.4	N	x	x	x	x	x	x
P01834	K.DSTYSLSSTLTLSKADYEK.H		1	63	81	19	2108.0161	703.6769	3	50.19	40.78	-3.5	N					x
P01834	K.HKVYAC(+57.02)EVTHQGLSSPVTK.S	Carbamidomethylation	1	82	100	19	2140.0735	714.3658	3	31.38	94.91	1.0	N	x		x	x	x	x
P01834	K.HKVYACEVTHQGLSSPVTK.S		1	82	100	19	2083.0520	521.7725	4	34.09	99.32	4.3	N					x	x
P01834	K.VYAC(+57.02)EVTHQGLSSPVTK.S	Carbamidomethylation	0	84	100	17	1874.9197	938.4670	2	37.06	139.68	-0.1	N	x	x	x	x	x	x
P01834	K.VYAC(+57.02)EVTHQGLSSPVTKSFNRG.E	Carbamidomethylation	1	84	105	22	2436.1855	610.0557	4	41.38	25.33	3.4	N			x
P01834	K.VYACEVTHQGLSSPVTK.S		0	84	100	17	1817.8982	909.9560	2	39.50	109.03	-0.4	N					x	x
P01859	K.GPSVFPLAPC(+57.02)SR.S	Carbamidomethylation	0	5	16	12	1286.6440	644.3312	2	48.89	72.33	3.0	N	x	x	x	x	x	x
P01859	K.GPSVFPLAPCSR.S		0	5	16	12	1229.6227	615.8187	2	50.99	76.78	0.2	N					x	x
P01859	R.STSESTAALGC(+57.02)LVK.D	Carbamidomethylation	0	17	30	14	1422.7024	712.3594	2	43.99	114.73	1.4	N	x	x	x	x	x	x
P01859	R.STSESTAALGCLVK.D		0	17	30	14	1365.6809	683.8494	2	46.29	105.30	2.4	N					x	x
P01859	K.CCVEC(+57.02)PPCPAPPVAGPSVFLFPPKPK.D	Carbamidomethylation	1	102	127	26	2736.3298	548.2727	5	57.40	21.38	-1.0	Y
P01859	K.DTLM(+15.99)ISR.T	Oxidation (M)	0	128	134	7	850.4219	426.2187	2	28.58	47.04	1.0	N			x	x
P01859	K.DTLMISR.T		0	128	134	7	834.4269	418.2197	2	32.17	53.09	-2.4	N	x	x	x	x	x	x
P01859	R.VVSVLTVVHQDWLNGK.E		0	181	196	16	1792.9835	897.4991	2	60.58	99.95	0.1	Y	x	x	x	x	x	x
P01859	R.VVSVLTVVHQDWLNGKEYK.C		1	181	199	19	2213.1843	738.7360	3	57.56	86.39	0.8	Y				x	x	x
P01859	K.VSNKGLPAPIEK.T		1	202	213	12	1251.7186	626.8697	2	30.13	52.83	5.0	Y					x	x
P01859	K.GLPAPIEK.T		0	206	213	8	823.4803	412.7485	2	32.21	51.04	2.7	N	x	x	x	x	x	x
P01859	K.GQPREPQVYTLPPSR.E		1	220	234	15	1723.9005	575.6439	3	37.12	59.73	5.5	N					x	x
P01859	K.GQPREPQVYTLPPSREEMTK.N		2	220	239	20	2342.1689	586.5497	4	37.82	59.11	0.4	N					x	x
P01859	R.EPQVYTLPPSR.E		0	224	234	11	1285.6666	643.8433	2	38.65	82.89	4.3	N	x	x	x	x	x	x
P01859	R.EPQVYTLPPSREEM(+15.99)TK.N	Oxidation (M)	1	224	239	16	1919.9298	640.9840	3	35.45	24.38	0.2	N					x
P01859	R.EPQVYTLPPSREEMTK.N		1	224	239	16	1903.9349	635.6532	3	39.28	79.59	1.5	N	x	x	x	x	x	x
P01859	R.EPQVYTLPPSREEMTKNQVSLTCLVK.G		2	224	249	26	2989.5251	748.3857	4	54.29	35.53	-3.8	N					x
P01859	R.EEMTKNQVSLTCLVK.G		1	235	249	15	1721.8691	574.9655	3	47.09	58.96	3.1	N					x	x
P01859	K.NQVSLTC(+57.02)LVK.G	Carbamidomethylation	0	240	249	10	1160.6223	581.3190	2	45.83	66.90	1.0	N	x	x	x	x	x	x
P01859	K.NQVSLTC(+57.02)LVKG.F	Carbamidomethylation	0	240	250	11	1217.6438	609.8298	2	45.93	35.89	1.1	N		x
P01859	K.NQVSLTCLVK.G		0	240	249	10	1103.6008	552.8096	2	47.85	68.83	3.5	N					x	x
P01859	K.TTPPM(+15.99)LDSDGSFFLYSK.L	Oxidation (M)	0	272	288	17	1920.8815	961.4453	2	57.45	57.13	-2.9	N	x		x	x	x	x
P01859	K.TTPPMLDSDGSFFLYSK.L		0	272	288	17	1904.8866	953.4513	2	61.85	83.29	0.8	N	x	x	x	x	x	x
P01859	R.WQQGNVFSC(+57.02)SVMHEALHNHYTQK.S	Carbamidomethylation	0	296	318	23	2800.2598	701.0723	4	48.59	86.23	0.2	N	x		x	x
P01860	K.GPSVFPLAPC(+57.02)SR.S	Carbamidomethylation	0	5	16	12	1286.6440	644.3312	2	48.89	72.33	3.0	N	x	x	x	x	x	x
P01860	K.GPSVFPLAPCSR.S		0	5	16	12	1229.6227	615.8187	2	50.99	76.78	0.2	N					x	x
P01860	R.STSGGTAALGC(+57.02)LVK.D	Carbamidomethylation	0	17	30	14	1320.6708	661.3423	2	42.30	96.35	-0.6	N	x	x	x	x	x	x
P01860	R.STSGGTAALGCLVK.D		0	17	30	14	1263.6493	632.8317	2	44.92	97.03	-0.4	N					x	x
P01860	R.VELKTPLGDTTHTC(+57.02)PR.C	Carbamidomethylation	1	98	113	16	1823.9199	608.9847	3	36.25	60.68	6.8	Y					x
P01860	R.VELKTPLGDTTHTCPR.C		1	98	113	16	1766.8984	589.9749	3	38.11	45.04	2.4	Y						x
P01860	R.C(+57.02)PAPELLGGPSVFLFPPKPK.D	Carbamidomethylation	1	159	178	20	2150.1597	717.7241	3	64.99	75.26	-4.3	N	x	x	x	x	x
P01860	K.DTLM(+15.99)ISR.T	Oxidation (M)	0	179	185	7	850.4219	426.2187	2	28.58	47.04	1.0	N			x	x
P01860	K.DTLMISR.T		0	179	185	7	834.4269	418.2197	2	32.17	53.09	-2.4	N	x	x	x	x	x	x
P01860	R.TPEVTC(+57.02)VVVDVSHEDPEVQFK.W	Carbamidomethylation	0	186	206	21	2413.1472	805.3931	3	56.00	42.85	4.3	Y	x		x	x
P01860	R.TPEVTCVVVDVSHEDPEVQFK.W		0	186	206	21	2356.1257	786.3868	3	56.66	54.12	5.5	Y					x
P01860	K.WYVDGVEVHNAK.T		0	207	218	12	1415.6833	708.8484	2	49.09	84.92	-0.8	N	x	x	x	x	x	x
P01860	R.VVSVLTVLHQDWLNGK.E		0	232	247	16	1806.9991	904.5081	2	65.84	98.13	1.3	N	x	x	x	x	x	x
P01860	R.VVSVLTVLHQDWLNGKEYK.C		1	232	250	19	2227.2000	743.4078	3	62.37	86.53	0.8	N	x	x	x	x	x	x
P01860	K.VSNKALPAPIEK.T		1	253	264	12	1265.7343	422.9197	3	29.59	50.05	2.3	N					x	x
P01860	K.VSNKALPAPIEKTISK.T		2	253	268	16	1694.9930	566.0052	3	36.67	38.52	0.4	N						x
P01860	K.ALPAPIEK.T		0	257	264	8	837.4960	419.7556	2	31.36	57.87	0.9	N	x	x	x	x	x	x
P01860	K.ALPAPIEKTISK.T		1	257	268	12	1266.7546	423.2552	3	39.42	53.41	-8.6	N						x
P01860	K.GQPREPQVYTLPPSR.E		1	271	285	15	1723.9005	575.6439	3	37.12	59.73	5.5	N					x	x
P01860	K.GQPREPQVYTLPPSREEMTK.N		2	271	290	20	2342.1689	586.5497	4	37.82	59.11	0.4	N					x	x
P01860	R.EPQVYTLPPSR.E		0	275	285	11	1285.6666	643.8433	2	38.65	82.89	4.3	N	x	x	x	x	x	x
P01860	R.EPQVYTLPPSREEM(+15.99)TK.N	Oxidation (M)	1	275	290	16	1919.9298	640.9840	3	35.45	24.38	0.2	N					x
P01860	R.EPQVYTLPPSREEMTK.N		1	275	290	16	1903.9349	635.6532	3	39.28	79.59	1.5	N	x	x	x	x	x	x
P01860	R.EPQVYTLPPSREEMTKNQVSLTCLVK.G		2	275	300	26	2989.5251	748.3857	4	54.29	35.53	-3.8	N					x
P01860	R.EEMTKNQVSLTCLVK.G		1	286	300	15	1721.8691	574.9655	3	47.09	58.96	3.1	N					x	x
P01860	K.NQVSLTC(+57.02)LVK.G	Carbamidomethylation	0	291	300	10	1160.6223	581.3190	2	45.83	66.90	1.0	N	x	x	x	x	x	x
P01860	K.NQVSLTC(+57.02)LVKG.F	Carbamidomethylation	0	291	301	11	1217.6438	609.8298	2	45.93	35.89	1.1	N		x
P01860	K.NQVSLTCLVK.G		0	291	300	10	1103.6008	552.8096	2	47.85	68.83	3.5	N					x	x
P01860	R.WQQGNIFSC(+57.02)SVMHEALHNR.F	Carbamidomethylation	0	347	365	19	2313.0532	579.2740	4	51.64	86.39	5.9	Y	x	x	x	x
P01861	K.GPSVFPLAPC(+57.02)SR.S	Carbamidomethylation	0	5	16	12	1286.6440	644.3312	2	48.89	72.33	3.0	N	x	x	x	x	x	x
P01861	K.GPSVFPLAPCSR.S		0	5	16	12	1229.6227	615.8187	2	50.99	76.78	0.2	N					x	x
P01861	R.STSESTAALGC(+57.02)LVK.D	Carbamidomethylation	0	17	30	14	1422.7024	712.3594	2	43.99	114.73	1.4	N	x	x	x	x	x	x
P01861	R.STSESTAALGCLVK.D		0	17	30	14	1365.6809	683.8494	2	46.29	105.30	2.4	N					x	x
P01861	K.YGPPC(+57.02)PSC(+57.02)PAPEFLGGPSVFLFPPKPK.D	Carbamidomethylation	1	102	128	27	2942.4497	981.8136	3	66.86	71.35	-10.4	Y	x	x	x	x
P01861	K.DTLM(+15.99)ISR.T	Oxidation (M)	0	129	135	7	850.4219	426.2187	2	28.58	47.04	1.0	N			x	x
P01861	K.DTLMISR.T		0	129	135	7	834.4269	418.2197	2	32.17	53.09	-2.4	N	x	x	x	x	x	x
P01861	R.VVSVLTVLHQDWLNGK.E		0	182	197	16	1806.9991	904.5081	2	65.84	98.13	1.3	N	x	x	x	x	x	x
P01861	R.VVSVLTVLHQDWLNGKEYK.C		1	182	200	19	2227.2000	743.4078	3	62.37	86.53	0.8	N	x	x	x	x	x	x
P01861	K.GQPREPQVYTLPPSQEEMTK.N		1	221	240	20	2314.1262	772.3834	3	40.92	50.86	0.9	Y					x
P01861	R.EPQVYTLPPSQEEMTK.N		0	225	240	16	1875.8923	938.9594	2	44.24	61.79	6.3	Y	x		x	x	x	x
P01861	K.NQVSLTC(+57.02)LVK.G	Carbamidomethylation	0	241	250	10	1160.6223	581.3190	2	45.83	66.90	1.0	N	x	x	x	x	x	x
P01861	K.NQVSLTC(+57.02)LVKG.F	Carbamidomethylation	0	241	251	11	1217.6438	609.8298	2	45.93	35.89	1.1	N		x
P01861	K.NQVSLTCLVK.G		0	241	250	10	1103.6008	552.8096	2	47.85	68.83	3.5	N					x	x
P01861	K.GFYPSDIAVEWESNGQPENNYK.T		0	251	272	22	2543.1240	1272.5702	2	59.26	81.97	0.7	N	x	x	x	x	x	x
P01861	K.TTPPVLDSDGSFFLYSR.L		0	273	289	17	1900.9207	951.4699	2	61.63	90.35	2.4	Y	x	x	x	x	x	x
P01871	R.GFPSVLR.G		0	55	61	7	774.4388	388.2267	2	43.13	53.48	0.1	N	x		x	x	x
P01871	K.YAATSQVLLPSK.D		0	65	76	12	1276.7026	639.3566	2	40.77	87.87	-3.2	N	x	x	x	x
P01871	K.YAATSQVLLPSKDVMQGTDEHVVC(+57.02)K.V	Carbamidomethylation	1	65	89	25	2775.3572	926.1139	3	46.50	63.07	-13.5	Y	x	x	x	x	x
P01871	K.YAATSQVLLPSKDVMQGTDEHVVCK.V		1	65	89	25	2718.3357	680.5929	4	47.72	66.19	2.5	Y					x	x
P01871	K.DVMQGTDEHVVC(+57.02)K.V	Carbamidomethylation	0	77	89	13	1516.6650	506.5700	3	29.45	49.93	15.3	Y	x	x	x	x
P01871	K.EKNVPLPVIAELPPK.V		1	98	112	15	1642.9657	548.6671	3	68.56	23.49	8.3	Y
P01871	K.NVPLPVIAELPPK.V		0	100	112	13	1385.8281	693.9251	2	59.56	73.01	5.4	N	x	x	x	x
P01871	K.VSVFVPPR.D		0	113	120	8	899.5228	450.7696	2	39.70	71.17	1.9	N	x	x	x	x
P01871	R.DGFFGNPR.K		0	121	128	8	908.4140	455.2217	2	38.87	61.73	16.4	N	x	x	x	x
P01871	K.LIC(+57.02)QATGFSPR.Q	Carbamidomethylation	0	132	142	11	1248.6284	625.3223	2	38.45	87.82	1.3	N	x	x	x	x
P01871	K.LICQATGFSPR.Q		0	132	142	11	1191.6071	596.8060	2	42.15	63.75	-8.1	N					x	x
P01871	R.QIQVSWLR.E		0	143	150	8	1028.5767	515.2950	2	50.09	56.58	-1.1	Y	x	x	x	x	x	x
P01871	R.EGKQVGSGVTTDQVQAEAK.E		1	151	169	19	1930.9596	644.6619	3	8.00	58.61	2.2	N					x	x
P01871	K.QVGSGVTTDQVQAEAK.E		0	154	169	16	1616.8005	809.4089	2	30.87	102.70	1.7	N	x	x	x	x	x	x
P01871	R.FTC(+57.02)TVTHTDLPSPLK.Q	Carbamidomethylation	0	301	315	15	1715.8552	572.9617	3	45.23	110.28	4.6	N	x	x	x	x
P01871	R.FTCTVTHTDLPSPLK.Q		0	301	315	15	1658.8337	830.4229	2	48.56	23.48	-1.6	N						x
P01871	R.GQPLSPEKYVTSAPMPEPQAPGR.Y		1	369	391	23	2436.2107	813.0799	3	47.33	43.31	2.9	Y						x
P01871	K.YVTSAPMPEPQAPGR.Y		0	377	391	15	1599.7715	800.8937	2	38.89	102.10	0.8	N	x	x	x	x	x	x
P01876	R.NFPPSQDASGDLYTTSSQLTLPATQC(+57.02)LAGK.S	Carbamidomethylation	0	52	81	30	3167.5081	1056.8345	3	58.86	48.45	-8.4	Y	x		x
P01876	R.DASGVTFTWTPSSGK.S		0	154	168	15	1539.7205	770.8677	2	50.20	88.85	0.3	Y	x	x	x	x	x	x
P01876	R.DLC(+57.02)GC(+57.02)YSVSSVLPGC(+57.02)AEPWNHGK.T	Carbamidomethylation	0	178	200	23	2592.1196	865.0480	3	55.96	64.74	1.0	Y	x	x	x	x
P01876	K.TFTC(+57.02)TAAYPESK.T	Carbamidomethylation	0	201	212	12	1374.6125	688.3139	2	32.73	88.41	0.5	Y	x	x	x	x	x	x
P01876	K.TFTCTAAYPESK.T		0	201	212	12	1317.5911	659.8035	2	37.59	76.70	1.0	Y					x	x
P01876	K.TFTCTAAYPESKTPLTATLSK.S		1	201	221	21	2230.1191	744.3813	3	49.67	28.07	1.3	Y						x
P01876	K.TPLTATLSK.S		0	213	221	9	930.5386	466.2771	2	33.39	71.38	1.1	Y	x	x	x	x	x	x
P01876	R.GFSPKDVLVR.W		1	254	263	10	1116.6292	559.3234	2	41.94	68.71	2.7	N					x	x
P01876	R.WLQGSQELPR.E		0	264	273	10	1212.6251	607.3204	2	41.46	85.16	0.9	N	x	x	x	x	x	x
P01876	R.WLQGSQELPREK.Y		1	264	275	12	1469.7627	490.9294	3	36.26	49.07	2.6	N					x	x
P01876	R.EKYLTWASR.Q		1	274	282	9	1152.5928	385.2037	3	38.15	59.16	-2.9	N					x	x
P01876	K.YLTWASR.Q		0	276	282	7	895.4552	448.7347	2	38.93	51.04	-0.3	N	x	x	x	x	x	x
P01876	R.QEPSQGTTTFAVTSILR.V		0	283	299	17	1834.9425	612.6568	3	56.72	100.43	3.3	Y	x	x	x	x	x	x
P01876	K.KGDTFSC(+57.02)M(+15.99)VGHEALPLAFTQK.T	Carbamidomethylation; Oxidation (M)	1	307	327	21	2352.1243	589.0398	4	50.44	49.84	2.5	Y			x
P01876	K.KGDTFSC(+57.02)MVGHEALPLAFTQK.T	Carbamidomethylation	1	307	327	21	2336.1294	585.0405	4	55.24	108.78	1.4	Y	x	x	x	x	x	x
P01876	K.KGDTFSCM(+15.99)VGHEALPLAFTQK.T	Oxidation (M)	1	307	327	21	2295.1028	766.0437	3	52.73	52.41	2.8	Y					x	x
P01876	K.KGDTFSCMVGHEALPLAFTQK.T		1	307	327	21	2279.1079	570.7868	4	56.95	90.04	4.5	Y					x	x
P01876	K.GDTFSC(+57.02)MVGHEALPLAFTQK.T	Carbamidomethylation	0	308	327	20	2208.0344	737.0211	3	59.45	41.59	3.2	Y	x	x	x	x
P01876	K.GDTFSCMVGHEALPLAFTQK.T		0	308	327	20	2151.0129	718.0053	3	60.89	46.79	-8.8	Y
P01880	K.APDVFPIISGC(+57.02)R.H	Carbamidomethylation	0	5	16	12	1330.6703	666.3462	2	54.51	58.73	5.7	Y	x		x	x
P01880	K.VPTGGVEEGLLER.H		0	210	222	13	1354.7092	678.3635	2	44.20	51.12	2.4	Y			x
P02042	R.LLVVYPWTQR.F		0	32	41	10	1273.7183	637.8656	2	57.66	69.14	-1.3	N	x	x	x	x	x	x
P02042	K.KVLGAFSDGLAHLDNLK.G		1	67	83	17	1796.9784	599.9977	3	53.65	44.11	-3.9	N					x	x
P02042	K.VLGAFSDGLAHLDNLK.G		0	68	83	16	1668.8834	557.3001	3	57.23	63.56	-2.9	N	x	x	x	x	x	x
P02042	K.GTFSQLSELHC(+57.02)DK.L	Carbamidomethylation	0	84	96	13	1520.6929	761.3521	2	50.41	31.10	-2.1	Y	x		x
P02042	K.LHVDPENFR.L		0	97	105	9	1125.5566	563.7892	2	36.86	61.69	6.4	N	x		x	x		x
P02042	K.VVAGVANALAHK.Y		0	134	145	12	1148.6665	383.8973	3	33.20	99.73	3.0	N	x	x	x	x	x
P02042	K.VVAGVANALAHKYH		1	134	147	14	1448.7888	483.9387	3	36.59	64.24	3.8	N				x	x	x
P02533	K.VTMQNLNDR.L		0	117	125	9	1089.5237	545.7651	2	26.92	52.75	-7.3	N		x	x
P02533	R.LAADDFR.T		0	195	201	7	806.3922	404.2036	2	29.54	48.62	0.6	N		x	x	x		x
P02538	K.DAKNK.L		1	422	426	5	574.3074	575.3081	1	61.59	20.79	-11.5	N
P02549	R.EDALK.D		0	1660	1664	5	574.2962	575.3093	1	98.20	30.86	10.2	N
P02647	R.VKDLATVYVDVLK.D		1	35	47	13	1461.8442	488.2880	3	53.30	88.45	-1.5	Y	x	x	x	x	x	x
P02647	R.VKDLATVYVDVLKDSGR.D		2	35	51	17	1877.0258	626.6782	3	53.98	80.62	-7.0	Y					x	x
P02647	K.DLATVYVDVLK.D		0	37	47	11	1234.6809	618.3470	2	60.71	67.66	-1.2	Y	x	x	x	x	x	x
P02647	K.DSGRDYVSQFEGSALGK.Q		1	48	64	17	1814.8435	908.4313	2	48.44	84.52	2.5	Y	x	x	x	x	x	x
P02647	R.DYVSQFEGSALGK.Q		0	52	64	13	1399.6619	700.8400	2	51.71	83.39	2.5	Y	x	x	x	x	x	x
P02647	K.QLNLK.L		0	65	69	5	614.3751	615.3893	1	111.47	25.45	11.3	N
P02647	K.LLDNWDSVTSTFSK.L		0	70	83	14	1611.7781	806.8962	2	58.31	101.04	-0.1	Y	x	x	x	x	x	x
P02647	K.LREQLGPVTQEFWDNLEK.E		1	84	101	18	2201.1116	734.7117	3	61.97	69.02	0.7	Y	x	x	x	x
P02647	R.EQLGPVTQEFWDNLEK.E		0	86	101	16	1931.9265	966.9752	2	64.48	63.59	4.8	Y	x	x	x	x
P02647	K.ETEGLRQEMSKDLEEVK.A		2	102	118	17	2019.9783	674.3326	3	44.74	51.78	-1.1	Y	x	x	x	x
P02647	R.QEMSKDLEEVK.A		1	108	118	11	1334.6388	668.3241	2	29.00	44.25	-3.9	Y	x	x		x
P02647	K.VQPYLDDFQK.K		0	121	130	10	1251.6135	626.8142	2	43.62	65.41	0.3	Y	x	x	x	x	x	x
P02647	K.VQPYLDDFQKK.W		1	121	131	11	1379.7085	460.9114	3	38.87	64.08	2.9	Y	x	x	x	x	x	x
P02647	K.KWQEEMELYR.Q		1	131	140	10	1410.6602	471.2260	3	42.82	71.76	-2.8	Y	x		x	x	x	x
P02647	K.WQEEM(+15.99)ELYR.Q	Oxidation (M)	0	132	140	9	1298.5601	650.2899	2	38.89	39.50	4.0	Y	x	x	x
P02647	K.WQEEMELYR.Q		0	132	140	9	1282.5652	642.2898	2	46.10	63.15	-0.1	Y	x	x	x	x	x	x
P02647	R.QKVEPLRAELQEGAR.Q		2	141	155	15	1722.9376	431.7432	4	33.15	68.54	3.4	Y	x	x	x	x	x	x
P02647	K.VEPLRAELQEGAR.Q		1	143	155	13	1466.7841	489.9348	3	36.22	74.12	-1.0	Y	x	x	x	x	x	x
P02647	K.LSPLGEEMR.D		0	165	173	9	1030.5117	516.2637	2	38.51	73.70	1.2	Y	x	x	x	x
P02647	K.LSPLGEEMRDR.A		1	165	175	11	1301.6398	434.8891	3	35.10	70.74	4.3	Y	x		x	x		x
P02647	K.LSPLGEEMRDRAR.A		2	165	177	13	1528.7780	510.6062	3	37.61	21.69	12.3	Y					x
P02647	R.THLAPYSDELR.Q		0	185	195	11	1300.6411	434.5539	3	34.47	94.99	-1.0	Y	x	x	x	x	x	x
P02647	R.THLAPYSDELRQR.L		1	185	197	13	1584.8008	529.2766	3	31.78	65.91	4.6	Y		x		x	x	x
P02647	R.LAARLEALKENGGAR.L		2	198	212	15	1567.8794	523.6337	3	31.79	50.66	-0.1	Y					x	x
P02647	R.QGLLPVLESFK.V		0	240	250	11	1229.7019	615.8574	2	64.83	75.91	-1.3	Y	x	x	x	x	x	x
P02647	K.VSFLSALEEYTK.K		0	251	262	12	1385.7078	693.8640	2	67.58	94.53	4.0	Y	x	x	x		x	x
P02647	K.VSFLSALEEYTKK.L		1	251	263	13	1513.8027	505.6089	3	61.87	91.13	1.5	Y	x	x	x	x	x	x
P02649	R.WELALGR.F		0	44	50	7	843.4603	422.7348	2	48.88	39.15	-6.2	Y				x
P02649	R.FWDYLR.W		0	51	56	6	898.4337	450.2256	2	51.31	43.26	3.3	N	x	x	x	x
P02649	R.ALM(+15.99)DETM(+15.99)KELK.A	Oxidation (M)	1	80	90	11	1339.6364	670.8288	2	68.07	27.00	5.0	Y			x
P02649	R.ALMDETMK.E		0	80	87	8	937.4249	469.7128	2	31.97	21.85	-14.7	Y
P02649	K.AYKSELEEQLTPVAEETR.A		1	91	108	18	2092.0325	698.3500	3	44.90	58.85	-2.0	Y					x	x
P02649	R.LGADMEDVC(+57.02)GR.L	Carbamidomethylation	0	122	132	11	1221.5118	611.7655	2	36.06	66.11	3.8	Y	x			x
P02649	R.LGADMEDVCGR.L		0	122	132	11	1164.4904	583.2509	2	39.92	75.86	-2.6	Y					x	x
P02649	R.GEVQAMLGQSTEELR.V		0	138	152	15	1646.7933	824.4082	2	49.97	69.16	5.2	Y				x
P02649	R.LGPLVEQGR.V		0	199	207	9	967.5450	484.7820	2	32.36	68.12	4.6	Y		x	x	x	x	x
P02649	R.AATVGSLAGQPLQER.A		0	210	224	15	1496.7947	749.4030	2	40.23	90.98	-2.1	Y	x		x	x	x	x
P02649	R.LQAEAFQAR.L		0	270	278	9	1032.5352	517.2774	2	30.78	50.68	4.9	Y		x	x	x	x
P02649	K.SWFEPLVEDMQR.Q		0	281	292	12	1535.7079	768.8699	2	64.29	59.84	11.3	Y	x	x	x		x
P02649	R.QWAGLVEK.V		0	293	300	8	929.4971	465.7582	2	38.68	36.47	5.2	Y					x
P02649	K.VQAAVGTSAAPVPSDNH		0	301	317	17	1619.7903	810.9037	2	31.44	100.35	1.6	Y	x	x	x	x	x	x
P02652	K.SKEQLTPLIK.K		1	68	77	10	1155.6863	578.8499	2	35.39	72.43	-1.0	Y	x	x	x	x	x	x
P02652	K.EQLTPLIK.K		0	70	77	8	940.5593	471.2836	2	41.51	62.47	-7.0	Y	x	x	x	x	x	x
P02652	K.EQLTPLIKK.A		1	70	78	9	1068.6543	535.3340	2	32.71	42.43	-0.7	Y	x	x		x		x
P02654	K.LKEFGNTLEDK.A		1	37	47	11	1292.6611	647.3346	2	32.84	44.11	-5.0	Y	x		x	x
P02654	K.LKEFGNTLEDKAR.E		2	37	49	13	1519.7994	507.6043	3	31.41	49.15	-5.5	Y					x	x
P02654	K.EFGNTLEDK.A		0	39	47	9	1051.4822	526.7498	2	28.97	51.77	2.8	Y	x	x	x	x
P02654	K.MREWFSETFQK.V		1	64	74	11	1487.6868	496.9043	3	48.43	78.45	2.9	Y	x		x	x	x	x
P02654	R.EWFSETFQK.V		0	66	74	9	1200.5452	601.2836	2	50.25	57.33	6.3	Y			x	x	x
P02655	K.ESLSSYWESAK.T		0	42	52	11	1285.5826	643.7964	2	46.77	54.50	-3.4	Y	x	x	x	x	x	x
P02655	K.TYLPAVDEK.L		0	62	70	9	1034.5284	518.2712	2	36.42	65.80	-0.6	Y	x	x	x	x
P02655	K.TYLPAVDEKLRDLYSK.S		2	62	77	16	1910.0149	637.6841	3	51.84	21.06	8.1	Y						x
P02656	K.TAKDALSSVQESQVAQQAR.G		1	42	60	19	2016.0236	673.0190	3	36.44	76.86	5.8	Y					x	x
P02656	K.DALSSVQESQVAQQAR.G		0	45	60	16	1715.8438	858.9296	2	39.30	94.66	0.5	Y	x	x	x	x	x	x
P02656	R.GWVTDGFSSLK.D		0	61	71	11	1195.5873	598.7999	2	53.47	49.23	-1.8	Y	x	x	x	x
P02656	K.DYWSTVK.D		0	72	78	7	897.4232	449.7213	2	38.26	51.49	5.4	Y	x	x	x	x
P02671	R.HQSAC(+57.02)K.D	Carbamidomethylation	0	43	48	6	729.3228	730.3256	1	21.72	21.89	-6.2	Y
P02671	K.DSDWPFC(+57.02)SDEDWNYK.C	Carbamidomethylation	0	49	63	15	1962.7366	982.3663	2	60.51	67.10	-9.5	Y	x	x	x	x
P02671	K.DSDWPFCSDEDWNYK.C		0	49	63	15	1905.7152	953.8630	2	63.25	43.33	-1.9	Y					x
P02671	R.M(+15.99)KGLIDEVNQDFTNRINK.L	Oxidation (M)	2	70	87	18	2150.0789	717.7052	3	49.80	33.21	6.9	Y
P02671	R.MKGLIDEVNQDFTNR.I		1	70	84	15	1778.8621	890.4451	2	50.67	71.75	7.7	Y				x	x	x
P02671	R.MKGLIDEVNQDFTNRINK.L		2	70	87	18	2134.0840	534.5304	4	51.77	41.87	4.0	Y					x
P02671	K.GLIDEVNQDFTNR.I		0	72	84	13	1519.7267	760.8709	2	53.37	93.76	0.4	Y	x	x	x	x	x	x
P02671	K.GLIDEVNQDFTNRINK.L		1	72	87	16	1874.9486	625.9911	3	54.62	63.97	1.6	Y					x	x
P02671	K.LKNSLFEYQK.N		1	88	97	10	1268.6764	423.8984	3	37.83	68.12	-2.4	Y				x	x	x
P02671	K.NSLFEYQK.N		0	90	97	8	1027.4974	514.7584	2	38.27	57.13	4.6	Y	x	x	x	x	x	x
P02671	K.NNKDSHSLTTNIMEILR.G		1	98	114	17	1985.0000	662.6752	3	56.35	80.47	1.9	Y	x	x	x	x	x	x
P02671	K.DSHSLTTNIM(+15.99)EILR.G	Oxidation (M)	0	101	114	14	1644.8141	549.2775	3	56.28	74.06	-2.0	Y		x		x	x	x
P02671	K.DSHSLTTNIMEILR.G		0	101	114	14	1628.8192	815.4177	2	63.58	95.76	1.0	Y	x	x	x	x	x	x
P02671	K.VIEKVQHIQLLQK.N		1	145	157	13	1574.9508	394.7447	4	38.94	36.43	-0.7	Y						x
P02671	K.VQHIQLLQK.N		0	149	157	9	1105.6608	369.5609	3	33.29	69.60	0.0	Y	x	x	x	x	x	x
P02671	K.RLEVDIDIK.I		1	168	176	9	1099.6237	550.8204	2	43.74	40.79	2.3	Y		x	x	x	x	x
P02671	R.LEVDIDIK.I		0	169	176	8	943.5226	472.7695	2	47.64	32.63	2.0	Y					x
P02671	R.EVDLKDYEDQQK.Q		1	191	202	12	1508.6995	755.3583	2	33.66	86.28	1.7	Y	x	x	x	x	x	x
P02671	R.EVDLKDYEDQQKQLEQVIAK.D		2	191	210	20	2418.2278	605.5671	4	52.19	73.51	4.8	Y				x	x	x
P02671	K.QLEQVIAK.D		0	203	210	8	927.5389	464.7754	2	29.32	32.10	-2.9	Y	x	x
P02671	K.DLLPSR.D		0	211	216	6	699.3915	700.4036	1	31.18	35.80	6.9	N				x	x	x
P02671	R.DRQHLPLIK.M		1	217	225	9	1118.6560	373.8934	3	32.00	45.86	2.2	Y					x	x
P02671	K.M(+15.99)KPVPDLVPGNFK.S	Oxidation (M)	1	226	238	13	1456.7748	486.5983	3	44.77	69.18	-1.1	Y					x
P02671	K.MKPVPDLVPGNFK.S		1	226	238	13	1440.7799	481.2688	3	48.50	75.52	3.2	Y	x	x	x	x	x	x
P02671	K.ALTDM(+15.99)PQMR.M	Oxidation (M)	0	250	258	9	1077.4948	539.7601	2	27.62	38.75	10.2	Y	x				x
P02671	K.ALTDMPQM(+15.99)R.M	Oxidation (M)	0	250	258	9	1077.4948	539.7537	2	28.74	32.59	-1.7	Y					x
P02671	K.ALTDMPQMR.M		0	250	258	9	1061.4998	531.7567	2	39.96	65.87	-0.9	Y	x	x	x	x	x	x
P02671	R.M(+15.99)ELERPGGNEITR.G	Oxidation (M)	1	259	271	13	1516.7303	506.5808	3	28.97	39.04	-6.5	Y		x		x		x
P02671	R.MELERPGGNEITR.G		1	259	271	13	1500.7355	501.2526	3	33.73	73.84	0.4	Y	x	x	x	x	x	x
P02671	R.GGSTSYGTGSETESPR.N		0	272	287	16	1571.6699	786.8420	2	7.74	24.27	-0.2	Y	x
P02671	R.GGSTSYGTGSETESPRNPSSAGSWNSGSSGPGSTGNR.N		1	272	308	37	3516.5010	1173.1796	3	34.36	43.19	4.5	Y					x
P02671	R.NPSSAGSWNSGSSGPGSTGNR.N		0	288	308	21	1962.8416	982.4265	2	8.33	110.24	-1.6	Y	x	x	x	x	x	x
P02671	R.NPGSSGTGGTATWKPGSSGPGSTGSWNSGSSGTGSTGNQNPGSPR.P		1	309	353	45	4119.8140	1374.2947	3	38.94	30.24	11.7	Y		x
P02671	R.PGSTGTWNPGSSER.G		0	354	367	14	1431.6378	716.8279	2	27.30	61.15	2.5	Y	x	x	x
P02671	R.PNNPDWGTFEEVSGNVSPGTR.R		0	405	425	21	2259.0193	754.0123	3	53.13	73.85	-1.8	Y	x	x	x	x
P02671	K.ELRTGKEK.V		2	441	448	8	959.5400	480.7759	2	68.63	21.95	-2.8	Y
P02671	R.HPDEAAFFDTASTGK.T		0	513	527	15	1592.7107	531.9122	3	40.65	90.15	2.5	Y	x	x	x	x	x	x
P02671	R.GSESGIFTNTK.E		0	548	558	11	1139.5459	570.7811	2	30.06	77.68	1.5	Y	x	x	x	x	x	x
P02671	K.ESSSHHPGIAEFPSR.G		0	559	573	15	1636.7593	546.5949	3	30.30	88.09	2.2	Y	x	x	x	x	x	x
P02671	K.SSSYSKQFTSSTSYNRGDSTFESK.S		2	576	599	24	2680.1887	894.3989	3	35.67	36.55	-5.1	Y						x
P02671	K.QFTSSTSYNRGDSTFESK.S		1	582	599	18	2040.9025	681.3082	3	32.16	61.48	0.1	Y	x	x	x	x	x	x
P02675	K.KREEAPSLRPAPPPISGGGYR.A		2	52	72	21	2234.1919	559.5554	4	37.27	65.08	0.2	Y	x
P02675	K.REEAPSLRPAPPPISGGGYR.A		2	53	72	20	2106.0969	527.5320	4	39.18	103.69	0.9	Y	x		x	x	x	x
P02675	R.EEAPSLRPAPPPISGGGYR.A		1	54	72	19	1949.9958	651.0090	3	41.74	109.50	4.8	Y	x	x	x	x	x	x
P02675	R.NSVDELNNNVEAVSQTSSSSFQYMYLLK.D		0	125	152	28	3166.4766	1056.5038	3	67.21	36.21	4.1	Y			x
P02675	K.QVKDNENVVNEYSSELEK.H		1	161	178	18	2123.0017	708.6771	3	43.33	55.51	3.7	Y	x	x	x	x	x	x
P02675	K.DNENVVNEYSSELEK.H		0	164	178	15	1767.7799	884.8958	2	47.97	104.55	-1.7	Y	x	x	x	x	x	x
P02675	K.HQLYIDETVNSNIPTNLR.V		0	179	196	18	2126.0757	1064.0454	2	49.23	51.06	0.3	Y					x
P02675	R.SILENLR.S		0	200	206	7	843.4814	422.7499	2	41.50	38.87	4.5	Y	x	x	x	x	x	x
P02675	R.SKIQKLESDVSAQMEYCR.T		2	207	224	18	2114.0137	705.6801	3	47.73	44.61	2.3	Y					x
P02675	K.IQKLESDVSAQMEYCR.T		1	209	224	16	1898.8866	633.9722	3	43.45	70.10	4.4	Y					x	x
P02675	K.LESDVSAQMEYC(+57.02)R.T	Carbamidomethylation	0	212	224	13	1586.6705	794.3434	2	37.99	82.56	1.1	Y	x	x	x	x	x
P02675	K.LESDVSAQMEYCR.T		0	212	224	13	1529.6490	765.8318	2	41.02	85.46	0.0	Y					x	x
P02675	R.TPC(+57.02)TVSC(+57.02)NIPVVSGK.E	Carbamidomethylation	0	225	239	15	1617.7854	809.9007	2	41.42	115.45	0.9	Y	x	x	x	x	x	x
P02675	R.TPC(+57.02)TVSC(+57.02)NIPVVSGKEC(+57.02)EEIIR.K	Carbamidomethylation	1	225	246	22	2547.2131	850.0753	3	48.36	82.13	-3.6	Y	x	x	x	x
P02675	R.TPC(+57.02)TVSCNIPVVSGK.E	Carbamidomethylation	0	225	239	15	1560.7640	781.3919	2	45.84	80.38	3.3	Y					x	x
P02675	R.TPC(+57.02)TVSCNIPVVSGKEC(+57.02)EEIIR.K	Carbamidomethylation	1	225	246	22	2490.1917	831.0735	3	51.34	53.20	2.8	Y					x
P02675	R.TPCTVSC(+57.02)NIPVVSGK.E	Carbamidomethylation	0	225	239	15	1560.7640	781.3922	2	43.35	85.26	3.7	Y					x	x
P02675	R.TPCTVSCNIPVVSGK.E		0	225	239	15	1503.7426	752.8808	2	47.81	85.95	3.0	Y					x	x
P02675	R.TPCTVSCNIPVVSGKEC(+57.02)EEIIR.K	Carbamidomethylation	1	225	246	22	2433.1702	812.0648	3	52.75	30.52	0.9	Y					x
P02675	R.KGGETSEM(+15.99)YLIQPDS.S	Oxidation (M)	0	247	261	15	1669.7505	835.8719	2	26.63	21.45	-12.7	Y		x
P02675	R.KGGETSEM(+15.99)YLIQPDSSVKPYR.V	Oxidation (M)	2	247	267	21	2400.1631	601.0476	4	40.55	34.27	-0.7	Y					x
P02675	R.KGGETSEMYLIQPDSSVKPYR.V		2	247	267	21	2384.1682	597.0565	4	44.53	100.74	12.1	Y	x	x	x	x	x	x
P02675	K.GGETSEM(+15.99)YLIQPDSSVKPYR.V	Oxidation (M)	1	248	267	20	2272.0681	758.3649	3	43.62	34.57	2.1	Y					x
P02675	K.GGETSEMYLIQPDSSVKPYR.V		1	248	267	20	2256.0732	753.0311	3	47.99	88.29	-0.8	Y	x	x	x	x	x	x
P02675	R.VYC(+57.02)DMNTENGGWTVIQNR.Q	Carbamidomethylation	0	268	285	18	2155.9417	1078.9805	2	48.81	110.97	2.2	Y	x	x	x	x	x	x
P02675	R.VYCDMNTENGGWTVIQNR.Q		0	268	285	18	2098.9202	1050.4661	2	51.66	99.23	-1.2	Y					x	x
P02675	R.KWDPYKQGFGNVATNTDGK.N		2	295	313	19	2125.0227	709.3495	3	40.51	95.73	1.9	Y	x	x	x		x	x
P02675	K.WDPYKQGFGNVATNTDGK.N		1	296	313	18	1996.9279	666.6483	3	44.39	55.23	-2.5	Y	x	x	x	x	x	x
P02675	K.QGFGNVATNTDGK.N		0	301	313	13	1307.6106	654.8127	2	27.62	75.85	0.3	Y	x	x	x	x	x	x
P02675	K.NYC(+57.02)GLPGEYWLGNDK.I	Carbamidomethylation	0	314	328	15	1784.7828	893.3984	2	55.90	109.54	-0.4	Y	x	x	x	x	x
P02675	K.NYCGLPGEYWLGNDK.I		0	314	328	15	1727.7614	864.8893	2	58.18	67.37	1.5	Y					x	x
P02675	R.M(+15.99)GPTELLIEMEDWK.G	Oxidation (M)	0	335	348	14	1706.7896	854.4051	2	67.89	42.60	3.6	Y			x
P02675	R.M(+15.99)GPTELLIEMEDWKGDKVK.A	Oxidation (M)	2	335	353	19	2234.0962	559.5365	4	58.73	32.88	9.3	Y						x
P02675	R.MGPTELLIEMEDWK.G		0	335	348	14	1690.7946	846.4000	2	72.36	59.00	-5.4	Y	x		x
P02675	R.MGPTELLIEMEDWKGDK.V		1	335	351	17	1990.9380	664.6541	3	66.18	55.43	1.2	Y	x		x	x	x	x
P02675	R.MGPTELLIEMEDWKGDKVK.A		2	335	353	19	2218.1013	555.5331	4	63.02	49.68	0.9	Y					x	x
P02675	K.AHYGGFTVQNEANK.Y		0	354	367	14	1534.7164	768.3676	2	30.35	96.52	2.7	Y	x	x	x	x	x	x
P02675	K.AHYGGFTVQNEANKYQISVNK.Y		1	354	374	21	2367.1606	592.7982	4	42.94	100.65	1.2	Y	x	x	x	x	x	x
P02675	K.AHYGGFTVQNEANKYQISVNKYR.G		2	354	376	23	2686.3252	672.5785	4	43.47	44.37	-15.0	Y
P02675	K.YQISVNKYR.G		1	368	376	9	1169.6193	585.8170	2	31.82	37.64	0.1	Y					x	x
P02675	R.TMTIHNGMFFSTYDR.D		0	396	410	15	1819.8021	607.6082	3	50.86	73.17	0.3	Y	x	x	x	x	x
P02675	R.TMTIHNGMFFSTYDRDNDGWLTSDPRK.Q		2	396	422	27	3204.4392	802.1229	4	54.99	32.69	7.2	Y					x
P02675	R.DNDGWLTSDPR.K		0	411	421	11	1274.5527	638.2859	2	41.73	73.97	3.6	Y	x	x	x	x
P02675	K.QC(+57.02)SKEDGGGWWYNR.C	Carbamidomethylation	1	423	436	14	1741.7267	581.5858	3	40.24	56.71	5.0	Y				x	x	x
P02675	K.QCSKEDGGGWWYNR.C		1	423	436	14	1684.7052	562.5786	3	40.84	51.73	5.1	Y					x	x
P02675	K.EDGGGWWYNR.C		0	427	436	10	1238.5105	620.2632	2	46.22	78.49	1.1	Y	x	x	x	x	x	x
P02675	R.YYWGGQYTWDM(+15.99)AK.H	Oxidation (M)	0	446	458	13	1683.7028	842.8604	2	52.19	64.80	2.1	Y			x	x		x
P02675	R.YYWGGQYTWDMAK.H		0	446	458	13	1667.7079	834.8604	2	56.82	87.37	-1.0	Y	x	x	x	x	x	x
P02675	K.HGTDDGVVWM(+15.99)NWK.G	Oxidation (M)	0	459	471	13	1559.6827	780.8528	2	45.36	77.83	5.3	Y					x
P02675	K.HGTDDGVVWMNWK.G		0	459	471	13	1543.6877	772.8513	2	52.21	103.50	0.1	Y	x	x	x	x	x	x
P02675	K.IRPFFPQ.Q		0	484	490	7	903.4966	452.7559	2	46.97	32.20	0.6	Y	x	x	x	x	x	x
P02675	K.IRPFFPQQ		1	484	491	8	1031.5552	516.7850	2	45.23	64.57	0.3	Y	x	x	x	x	x	x
P02679	R.DNC(+57.02)C(+57.02)ILDER.F	Carbamidomethylation	0	32	40	9	1193.4805	597.7476	2	35.53	74.37	0.1	Y	x	x	x	x	x	x
P02679	R.DNC(+57.02)CILDER.F	Carbamidomethylation	0	32	40	9	1136.4590	569.2354	2	37.14	68.29	-2.5	Y					x	x
P02679	R.DNCC(+57.02)ILDER.F	Carbamidomethylation	0	32	40	9	1136.4590	569.2370	2	37.92	56.09	0.4	Y					x	x
P02679	R.DNCCILDER.F		0	32	40	9	1079.4376	540.7281	2	40.23	64.98	3.7	Y					x	x
P02679	R.FGSYC(+57.02)PTTC(+57.02)GIADFLSTYQTK.V	Carbamidomethylation	0	41	61	21	2416.0715	1209.0500	2	66.01	64.68	5.8	Y	x		x	x
P02679	K.AIQLTYNPDESSKPNM(+15.99)IDAATLK.S	Oxidation (M)	1	89	111	23	2535.2527	846.0854	3	47.31	55.56	-7.2	Y			x	x	x	x
P02679	K.AIQLTYNPDESSKPNMIDAATLK.S		1	89	111	23	2519.2578	840.7626	3	51.76	64.89	3.3	Y	x	x	x	x	x	x
P02679	R.KMLEEIMK.Y		1	114	121	8	1020.5348	511.2774	2	36.42	47.66	5.3	Y
P02679	K.MLEEIMK.Y		0	115	121	7	892.4398	447.2260	2	41.25	58.97	-2.6	Y	x	x	x	x	x
P02679	K.YEASILTHDSSIR.Y		0	122	134	13	1490.7365	746.3759	2	38.96	100.23	0.6	Y	x	x	x	x	x	x
P02679	R.YLQEIYNSNNQK.I		0	135	146	12	1512.7208	757.3679	2	36.28	78.38	0.2	Y	x	x	x	x	x	x
P02679	K.VAQLEAQC(+57.02)QEPC(+57.02)K.D	Carbamidomethylation	0	154	166	13	1559.7072	780.8591	2	27.67	73.00	-2.3	Y	x	x	x	x
P02679	K.VAQLEAQC(+57.02)QEPC(+57.02)KDTVQIHDITGK.D	Carbamidomethylation	1	154	177	24	2767.3269	692.8415	4	41.59	84.52	3.6	Y	x	x	x	x
P02679	K.DTVQIHDITGK.D		0	167	177	11	1225.6302	613.8224	2	34.32	48.82	0.0	Y			x	x
P02679	K.QSGLYFIKPLK.A		1	189	199	11	1292.7493	431.9253	3	48.55	76.98	3.6	Y	x	x	x	x	x	x
P02679	K.RLDGSVDFK.K		1	223	231	9	1035.5349	518.7758	2	30.24	48.46	2.1	Y	x		x
P02679	R.LDGSVDFK.K		0	224	231	8	879.4338	440.7247	2	32.17	55.17	1.2	Y	x		x	x		x
P02679	R.LDGSVDFKKNWIQYK.E		2	224	238	15	1839.9519	614.3240	3	46.77	30.86	-0.9	Y
P02679	K.KNWIQYK.E		1	232	238	7	978.5287	490.2710	2	31.19	40.39	-1.3	Y	x		x	x	x	x
P02679	K.NWIQYK.E		0	233	238	6	850.4337	426.2224	2	37.79	49.86	-4.2	Y	x	x	x	x	x	x
P02679	K.EGFGHLSPTGTTEFWLGNEK.I		0	239	258	20	2206.0330	736.3538	3	57.53	104.23	3.0	Y	x	x	x	x	x	x
P02679	K.IHLISTQSAIPYALR.V		0	259	273	15	1681.9515	561.6584	3	52.99	107.35	1.1	Y	x	x	x	x	x	x
P02679	R.VELEDWNGR.T		0	274	282	9	1116.5200	559.2692	2	41.02	71.14	3.5	Y	x	x	x	x	x	x
P02679	R.VELEDWNGRTSTADYAMFK.V		1	274	292	19	2232.0156	745.0099	3	53.30	25.97	-3.4	Y					x	x
P02679	R.TSTADYAMFK.V		0	283	292	10	1133.5063	567.7609	2	40.33	72.74	0.8	Y	x	x	x	x	x	x
P02679	K.C(+57.02)HAGHLNGVYYQGGTYSK.A	Carbamidomethylation	0	365	382	18	2010.9006	671.3099	3	30.32	89.77	3.7	Y	x	x	x	x		x
P02679	K.ASTPNGYDNGIIWATWK.T		0	383	399	17	1892.9056	947.4617	2	59.59	90.30	1.7	Y	x	x	x	x	x	x
P02679	R.LTIGEGQQHHLGGAK.Q		0	418	432	15	1544.8059	515.9398	3	8.02	87.15	-5.4	Y			x	x	x	x
P02743	K.VFVFPR.E		0	27	32	6	763.4380	382.7282	2	45.47	51.54	4.9	Y					x	x
P02743	R.AYSLFSYNTQGR.D		0	65	76	12	1405.6626	703.8392	2	48.42	69.89	0.9	Y	x	x	x	x	x	x
P02743	R.DNELLVYK.E		0	77	84	8	992.5178	497.2684	2	41.50	37.12	4.5	Y				x
P02743	R.VGEYSLYIGR.H		0	87	96	10	1155.5924	578.8064	2	45.76	73.53	5.0	Y	x		x	x	x	x
P02743	R.QGYFVEAQPK.I		0	140	149	10	1165.5768	583.7971	2	35.34	70.38	2.4	Y			x	x	x	x
P02743	K.IVLGQEQDSYGGK.F		0	150	162	13	1392.6885	697.3572	2	34.25	63.33	8.1	Y	x	x	x	x
P02743	K.IVLGQEQDSYGGKFDR.S		1	150	165	16	1810.8849	604.6375	3	39.56	80.74	3.1	Y	x	x	x	x
P02743	R.GYVIIKPLVWV		1	213	223	11	1285.7798	643.8956	2	68.86	40.99	-2.4	Y			x		x
P02745	R.SLGFC(+57.02)DTTNK.G	Carbamidomethylation	0	186	195	10	1141.5073	571.7659	2	31.39	41.00	8.6	Y	x	x	x	x
P02746	K.GPMGPK.G		0	93	98	6	585.2944	586.3038	1	71.36	21.81	3.5	N	x
P02746	R.TINVPLRR.D		1	129	136	8	967.5927	484.8048	2	31.73	28.23	2.5	Y		x
P02746	R.DQTIRFDHVITNMNNNYEPR.S		1	137	156	20	2476.1553	620.0482	4	49.45	63.68	3.3	Y					x
P02746	R.FDHVITNMNNNYEPR.S		0	142	156	15	1862.8369	621.9556	3	40.06	76.49	4.4	Y	x	x	x	x	x
P02746	K.VPGLYYFTYHASSR.G		0	164	177	14	1659.8044	554.2756	3	51.68	77.72	0.3	Y	x	x	x	x		x
P02746	R.GNLCVNLMR.G		0	178	186	9	1018.5052	510.2639	2	46.55	50.70	7.9	Y					x	x
P02746	K.LEQGENVFLQATDK.N		0	216	229	14	1590.7889	796.4019	2	46.79	78.42	0.1	Y	x	x	x	x
P02747	K.FQSVFTVTR.Q		0	118	126	9	1083.5713	542.7944	2	46.25	44.37	2.7	Y	x	x	x		x
P02747	R.QTHQPPAPNSLIR.F		0	127	139	13	1457.7739	486.9320	3	34.04	87.69	0.1	Y	x	x	x	x	x	x
P02747	R.FNAVLTNPQGDYDTSTGK.F		0	140	157	18	1926.8959	964.4515	2	43.80	85.27	-3.8	Y	x	x	x	x
P02747	K.TNQVNSGGVLLR.L		0	199	210	12	1256.6837	629.3481	2	35.72	66.41	-1.6	Y	x	x	x	x
P02748	R.SIEVFGQFNGKR.C		1	66	77	12	1380.7150	461.2510	3	43.90	42.76	11.8	Y						x
P02748	R.RPWNVASLIYETK.G		1	195	207	13	1575.8409	788.9236	2	55.58	58.54	-5.2	Y			x	x	x	x
P02748	R.TEHYEEQIEAFK.S		0	214	225	12	1522.6940	508.5749	3	40.19	48.80	5.8	Y	x				x
P02748	K.TSNFNAAISLK.F		0	232	242	11	1164.6139	583.3049	2	43.12	57.67	-16.1	Y	x				x	x
P02748	K.LSPIYNLVPVK.M		0	473	483	11	1241.7383	621.8767	2	56.19	67.25	0.5	Y	x	x	x	x	x	x
P02748	R.AIEDYINEFSVR.K		0	497	508	12	1454.7041	728.3598	2	58.83	55.11	0.7	Y					x
P02749	R.TC(+57.02)PKPDDLPFSTVVPLK.T	Carbamidomethylation	1	22	38	17	1912.9968	638.6722	3	55.60	89.60	-1.1	Y	x	x	x	x
P02749	K.TFYEPGEEITYSC(+57.02)KPGYVSR.G	Carbamidomethylation	1	39	58	20	2382.0837	795.0408	3	46.14	72.82	7.1	Y	x	x	x	x		x
P02749	K.TFYEPGEEITYSCKPGYVSR.G		1	39	58	20	2325.0623	776.0286	3	48.67	61.87	0.8	Y					x	x
P02749	R.VC(+57.02)PFAGILENGAVR.Y	Carbamidomethylation	0	83	96	14	1501.7711	751.8964	2	57.62	79.83	4.7	Y	x	x	x	x	x	x
P02749	K.ATFGC(+57.02)HDGYSLDGPEEIEC(+57.02)TK.L	Carbamidomethylation	0	230	250	21	2384.9888	796.0023	3	45.26	86.56	-1.5	Y	x	x	x	x
P02749	K.LGNWSAMPSC(+57.02)KASCK.V	Carbamidomethylation	1	251	265	15	1638.7317	820.3723	2	59.72	21.50	-1.1	Y			x
P02749	K.KC(+57.02)SYTEDAQC(+57.02)IDGTIEVPK.C	Carbamidomethylation	1	306	324	19	2212.9980	738.6719	3	44.34	57.13	-1.9	Y	x	x		x
P02749	K.KC(+57.02)SYTEDAQCIDGTIEVPK.C	Carbamidomethylation	1	306	324	19	2155.9766	719.6661	3	45.98	56.46	-0.1	Y
P02751	K.HYQINQQWER.T		0	58	67	10	1400.6586	701.3423	2	33.86	48.49	8.2	Y	x		x	x
P02751	R.TYLGNALVC(+57.02)TC(+57.02)YGGSR.G	Carbamidomethylation	0	68	83	16	1790.8080	896.4174	2	48.11	61.61	6.8	Y	x	x	x	x
P02751	K.DSMIWDC(+57.02)TC(+57.02)IGAGR.G	Carbamidomethylation	0	117	130	14	1640.6746	821.3397	2	52.70	40.71	-6.0	Y			x	x
P02751	K.GEWTCKPIAEK.C		1	175	185	11	1260.6172	631.3198	2	33.08	33.12	6.3	Y					x	x
P02751	R.GNLLQC(+57.02)IC(+57.02)TGNGR.G	Carbamidomethylation	0	253	265	13	1461.6816	731.8477	2	46.88	71.70	-0.5	Y	x		x	x
P02751	R.GNLLQCICTGNGR.G		0	253	265	13	1347.6388	674.8260	2	56.13	56.44	-1.0	Y					x	x
P02751	R.HTSVQTTSSGSGPFTDVR.A		0	273	290	18	1862.8759	621.9680	3	33.75	87.34	3.3	Y	x	x	x	x	x	x
P02751	R.TFYSC(+57.02)TTEGR.Q	Carbamidomethylation	0	370	379	10	1220.5132	611.2655	2	28.63	53.89	2.7	Y	x	x	x	x
P02751	R.TFYSCTTEGR.Q		0	370	379	10	1163.4917	582.7593	2	32.15	39.99	10.6	Y						x
P02751	R.QDGHLWC(+57.02)STTSNYEQDQK.Y	Carbamidomethylation	0	380	397	18	2195.9177	732.9789	3	36.29	47.16	-1.3	Y	x		x	x
P02751	K.WC(+57.02)GTTQNYDADQK.F	Carbamidomethylation	0	445	457	13	1585.6467	793.8352	2	28.55	40.71	5.8	Y	x	x	x	x
P02751	R.GEWTC(+57.02)IAYSQLR.D	Carbamidomethylation	0	504	515	12	1482.6925	742.3515	2	51.44	64.58	-2.7	Y	x	x	x	x
P02751	R.YQC(+57.02)YC(+57.02)YGR.G	Carbamidomethylation	0	585	592	8	1168.4430	585.2278	2	22.86	48.49	-1.7	Y	x		x	x
P02751	R.WKEATIPGHLNSYTIK.G		1	654	669	16	1856.9784	620.0051	3	44.00	25.81	8.2	Y					x
P02751	R.WSRPQAPITGYR.I		1	831	842	12	1430.7418	477.9219	3	38.17	75.90	1.5	Y	x	x	x	x	x	x
P02751	R.DLQFVEVTDVK.V		0	912	922	11	1291.6659	646.8400	2	52.17	49.63	-0.3	Y	x		x		x	x
P02751	K.VTIMWTPPESAVTGYR.V		0	923	938	16	1806.8975	904.4568	2	57.55	62.31	0.9	Y	x	x	x	x
P02751	R.VDVIPVNLPGEHGQR.L		0	939	953	15	1628.8634	543.9627	3	47.61	91.67	1.8	Y	x	x	x	x	x	x
P02751	R.LTVGLTR.R		0	1029	1035	7	758.4650	380.2407	2	33.66	32.17	2.5	Y	x		x	x	x	x
P02751	R.QYNVGPSVSKYPLR.N		1	1041	1054	14	1606.8467	536.6207	3	39.13	51.57	-4.0	Y						x
P02751	R.NLQPASEYTVSLVAIK.G		0	1055	1070	16	1731.9407	866.9806	2	55.53	48.49	3.4	Y	x	x	x	x	x	x
P02751	R.NLQPASEYTVSLVAIKGNQESPK.A		1	1055	1077	23	2472.2859	825.1016	3	50.24	59.15	-1.2	Y					x	x
P02751	R.STTPDITGYR.I		0	1198	1207	10	1109.5353	555.7746	2	34.05	57.77	-0.6	Y	x	x	x	x	x	x
P02751	K.DDKESVPISDTIIPAVPPPTDLR.F		1	1252	1274	23	2474.2903	825.7716	3	59.22	65.49	1.1	Y	x		x
P02751	R.FTNIGPDTMR.V		0	1275	1284	10	1150.5441	576.2806	2	38.50	62.36	2.2	Y	x	x	x	x	x	x
P02751	R.EESPLLIGQQSTVSDVPR.D		0	1435	1452	18	1954.0007	978.0071	2	49.92	72.05	-0.6	Y				x
P02751	R.ITYGETGGNSPVQEFTVPGSK.S		0	1480	1500	21	2167.0432	1084.5302	2	49.87	56.16	1.2	Y					x
P02751	R.GDSPASSKPISINYR.T		1	1525	1539	15	1590.8002	531.2746	3	35.07	66.24	1.1	Y					x	x
P02751	R.TEIDKPSQMQVTDVQDNSISVK.W		1	1540	1561	22	2461.2007	821.4077	3	43.39	63.09	0.3	Y		x			x	x
P02751	K.WLPSSSPVTGYR.V		0	1562	1573	12	1348.6775	675.3420	2	45.36	65.64	-5.9	Y	x	x	x	x	x	x
P02751	K.TGPMK.E		0	1762	1766	5	532.2679	533.2818	1	36.29	30.87	12.4	N
P02751	K.YEVSVYALK.D		0	1788	1796	9	1070.5648	536.2900	2	45.55	72.84	0.5	Y	x	x	x	x
P02751	R.TKTETITGFQVDAVPANGQTPIQR.T		1	1836	1859	24	2571.3293	858.1161	3	48.11	42.23	-1.1	Y					x	x
P02751	R.SYTITGLQPGTDYK.I		0	1867	1880	14	1542.7566	772.3856	2	44.90	84.70	0.1	Y	x	x	x	x	x	x
P02751	K.IYLYTLNDNAR.S		0	1881	1891	11	1354.6881	678.3535	2	47.43	67.93	3.1	Y	x	x	x	x	x	x
P02751	R.SSPVVIDASTAIDAPSNLR.F		0	1892	1910	19	1911.9901	957.0042	2	52.29	83.82	1.9	Y					x	x
P02751	R.FLATTPNSLLVSWQPPR.A		0	1911	1927	17	1926.0363	964.0142	2	64.56	49.91	-11.7	Y					x	x
P02751	R.VPGTSTSATLTGLTR.G		0	2150	2164	15	1460.7834	731.3986	2	42.06	86.54	-0.6	Y	x	x	x	x	x	x
P02751	K.LLC(+57.02)QC(+57.02)LGFGSGHFR.C	Carbamidomethylation	0	2231	2244	14	1650.7759	551.2667	3	48.24	78.18	1.5	Y			x	x
P02751	K.TYHVGEQWQK.E		0	2301	2310	10	1274.6044	638.3087	2	28.96	42.14	-1.3	Y			x	x
P02751	R.RPGGEPSPEGTTGQSYNQYSQR.Y		1	2335	2356	22	2395.0789	799.3737	3	28.37	73.69	8.5	Y	x		x	x	x	x
P02753	R.FSGTWYAMAK.K		0	38	47	10	1160.5325	581.2801	2	47.23	59.72	11.3	Y					x	x
P02753	K.MKYWGVASFLQK.G		1	106	117	12	1456.7537	486.5940	3	56.73	57.61	4.5	Y					x	x
P02753	K.YWGVASFLQK.G		0	108	117	10	1197.6182	599.8160	2	59.79	65.26	-0.5	Y	x	x	x	x	x	x
P02753	R.QEELC(+57.02)LAR.Q	Carbamidomethylation	0	174	181	8	1017.4913	509.7524	2	32.50	25.17	-1.0	Y		x
P02753	R.QEELCLAR.Q		0	174	181	8	960.4698	481.2418	2	34.38	24.37	-0.9	Y					x
P02753	R.LIVHNGYCDGR.S		0	185	195	11	1245.5924	416.2048	3	27.99	62.97	0.1	Y					x	x
P02760	R.ETLLQDFR.V		0	159	166	8	1020.5240	511.2710	2	49.35	57.80	3.4	Y	x	x	x	x	x	x
P02760	R.VVAQGVGIPEDSIFTMADR.G		0	167	185	19	2003.9985	1003.0165	2	60.96	51.46	9.9	Y	x	x	x	x
P02760	R.GEC(+57.02)VPGEQEPEPILIPR.V	Carbamidomethylation	0	186	202	17	1918.9458	960.4762	2	50.94	38.23	-4.1	Y		x
P02760	K.KEDSC(+57.02)QLGYSAGPC(+57.02)MGMTSR.Y	Carbamidomethylation	1	227	246	20	2233.9224	745.6512	3	40.04	70.27	4.3	Y	x	x	x	x
P02760	R.TVAAC(+57.02)NLPIVR.G	Carbamidomethylation	0	283	293	11	1212.6649	607.3389	2	42.75	63.77	-1.3	Y	x	x	x	x
P02760	R.TVAACNLPIVR.G		0	283	293	11	1155.6434	578.8310	2	46.68	60.27	3.5	Y					x	x
P02760	R.AFIQLWAFDAVK.G		0	298	309	12	1407.7550	704.8846	2	70.04	37.09	-0.3	Y	x		x	x	x	x
P02760	K.C(+57.02)VLFPYGGC(+57.02)QGNGNK.F	Carbamidomethylation	0	312	326	15	1669.7341	835.8703	2	45.96	48.19	-4.8	Y	x
P02760	R.EYC(+57.02)GVPGDGDEELLR.F	Carbamidomethylation	0	335	349	15	1707.7410	854.8790	2	46.07	67.76	1.5	Y	x	x	x	x
P02760	R.EYCGVPGDGDEELLR.F		0	335	349	15	1650.7195	826.3618	2	48.47	60.25	-6.3	Y					x	x
P02763	K.WFYIASAFR.N		0	43	51	9	1159.5814	580.7969	2	62.07	75.88	-1.8	N	x	x	x	x	x	x
P02763	K.TEDTIFLR.E		0	74	81	8	993.5131	497.7630	2	43.07	64.59	-1.6	N	x	x	x	x
P02763	R.YVGGQEHFAHLLILR.D		0	109	123	15	1751.9470	438.9988	4	50.98	89.79	10.9	Y	x	x	x	x	x	x
P02763	K.TYMLAFDVNDEK.N		0	127	138	12	1444.6544	723.3350	2	53.10	69.47	0.7	Y	x	x
P02763	K.EQLGEFYEALDC(+57.02)LR.I	Carbamidomethylation	0	154	167	14	1741.7981	871.9044	2	64.74	89.35	-2.3	Y	x	x	x	x
P02763	K.SDVVYTDWK.K		0	171	179	9	1111.5186	556.7676	2	41.10	78.45	1.8	Y	x	x
P02763	K.SDVVYTDWKK.D		1	171	180	10	1239.6135	414.2147	3	33.95	72.52	7.0	Y	x	x		x	x	x
P02765	K.HTLNQIDEVK.V		0	58	67	10	1195.6196	598.8148	2	26.31	33.40	-3.8	Y				x
P02765	R.QLKEHAVEGDC(+57.02)DFQLLK.L	Carbamidomethylation	1	104	120	17	2028.9938	508.2590	4	43.52	68.08	6.5	Y	x	x	x	x	x
P02765	K.EHAVEGDC(+57.02)DFQLLK.L	Carbamidomethylation	0	107	120	14	1659.7562	554.2616	3	44.86	108.47	4.1	Y	x	x	x	x
P02765	K.EHAVEGDCDFQLLK.L		0	107	120	14	1602.7347	802.3784	2	47.98	67.95	4.7	Y						x
P02765	K.EHAVEGDCDFQLLKLDGK.F		1	107	124	18	2015.9622	672.9992	3	51.24	55.55	6.8	Y					x
P02765	K.FSVVYAK.C		0	125	131	7	812.4432	407.2299	2	35.08	60.90	2.4	Y	x	x	x	x	x	x
P02765	R.HTFMGVVSLGSPSGEVSHPR.K		0	318	337	20	2080.0159	521.0112	4	45.84	118.31	-0.1	Y	x	x	x	x	x	x
P02765	R.TVVQPSVGAAAGPVVPPC(+57.02)PGR.I	Carbamidomethylation	0	341	361	21	2015.0621	1008.5433	2	44.65	93.30	5.0	Y	x	x	x	x	x
P02765	R.TVVQPSVGAAAGPVVPPCPGR.I		0	341	361	21	1958.0408	980.0284	2	46.64	90.75	0.7	Y					x	x
P02766	R.GSPAINVAVHVFR.K		0	42	54	13	1365.7517	456.2618	3	48.76	96.39	8.7	Y				x	x	x
P02766	R.GSPAINVAVHVFRK.A		1	42	55	14	1493.8467	498.9586	3	43.79	87.12	4.8	Y					x	x
P02766	R.KAADDTWEPFASGK.T		1	55	68	14	1521.7100	761.8658	2	42.60	93.45	4.6	Y			x	x	x	x
P02766	K.AADDTWEPFASGK.T		0	56	68	13	1393.6150	697.8144	2	47.74	90.74	-0.5	Y	x	x	x	x	x	x
P02766	K.TSESGELHGLTTEEEFVEGIYK.V		0	69	90	22	2454.1438	819.0562	3	58.76	52.96	1.2	Y			x	x
P02766	K.ALGISPFHEHAEVVFTANDSGPR.R		0	101	123	23	2450.1978	817.7414	3	50.22	67.96	1.9	Y					x	x
P02766	R.RYTIAALLSPYSYSTTAVVTNPK.E		1	124	146	23	2515.3323	839.4517	3	62.44	56.47	0.3	Y					x
P02766	R.RYTIAALLSPYSYSTTAVVTNPKE		2	124	147	24	2644.3748	882.4666	3	62.70	77.20	1.2	Y					x
P02768	R.FKDLGEENFK.A		1	35	44	10	1225.5979	409.5406	3	35.89	99.92	1.7	Y	x	x	x	x	x	x
P02768	K.DLGEENFK.A		0	37	44	8	950.4345	476.2251	2	31.46	61.99	1.2	Y	x	x	x	x
P02768	K.ALVLIAFAQYLQQC(+57.02)PFEDHVK.L	Carbamidomethylation	0	45	65	21	2489.2776	830.7753	3	77.56	38.53	10.7	Y	x		x
P02768	K.LVNEVTEFAK.T		0	66	75	10	1148.6077	575.3124	2	42.51	90.90	2.3	Y	x	x	x	x	x	x
P02768	K.TC(+57.02)VADESAENC(+57.02)DK.S	Carbamidomethylation	0	76	88	13	1497.5712	749.7973	2	7.60	89.31	5.9	Y	x	x	x	x
P02768	K.TC(+57.02)VADESAENC(+57.02)DKSLHTLFGDK.L	Carbamidomethylation	1	76	97	22	2496.0896	833.0334	3	45.44	66.96	-4.4	Y				x	x	x
P02768	K.TC(+57.02)VADESAENCDKSLHTLFGDK.L	Carbamidomethylation	1	76	97	22	2439.0681	814.0351	3	51.51	67.48	6.3	Y					x	x
P02768	K.TCVADESAENC(+57.02)DK.S	Carbamidomethylation	0	76	88	13	1440.5497	721.2805	2	7.53	57.58	-2.3	Y						x
P02768	K.TCVADESAENC(+57.02)DKSLHTLFGDK.L	Carbamidomethylation	1	76	97	22	2439.0681	814.0283	3	46.34	60.68	-2.0	Y					x	x
P02768	K.TCVADESAENCDK.S		0	76	88	13	1383.5282	692.7705	2	7.69	89.76	-1.3	Y					x	x
P02768	K.TCVADESAENCDKSLHTLFGDK.L		1	76	97	22	2382.0466	795.0290	3	52.74	28.26	7.8	Y					x
P02768	K.SLHTLFGDK.L		0	89	97	9	1016.5291	509.2726	2	37.83	94.32	1.5	Y	x	x	x	x	x	x
P02768	K.SLHTLFGDKLC(+57.02)TVATLR.E	Carbamidomethylation	1	89	105	17	1931.0298	644.6843	3	53.88	126.75	0.7	Y	x	x	x	x	x	x
P02768	K.SLHTLFGDKLCTVATLR.E		1	89	105	17	1874.0084	625.6783	3	56.03	96.39	2.5	Y					x	x
P02768	K.LC(+57.02)TVATLR.E	Carbamidomethylation	0	98	105	8	932.5114	467.2633	2	33.23	62.79	0.8	Y	x	x	x	x	x	x
P02768	K.LCTVATLR.E		0	98	105	8	875.4899	438.7522	2	36.74	59.81	0.0	Y					x	x
P02768	R.ETYGEM(+15.99)ADC(+57.02)C(+57.02)AK.Q	Oxidation (M); Carbamidomethylation	0	106	117	12	1449.5210	725.7676	2	23.90	80.91	-0.3	Y	x	x	x	x	x
P02768	R.ETYGEM(+15.99)ADCC(+57.02)AK.Q	Oxidation (M); Carbamidomethylation	0	106	117	12	1392.4996	697.2620	2	31.57	24.68	7.0	Y
P02768	R.ETYGEM(+15.99)ADCCAK.Q	Oxidation (M)	0	106	117	12	1335.4781	668.7442	2	8.08	57.06	-3.2	Y					x	x
P02768	R.ETYGEMADC(+57.02)C(+57.02)AK.Q	Carbamidomethylation	0	106	117	12	1433.5261	717.7712	2	27.36	86.04	1.2	Y	x	x	x	x	x	x
P02768	R.ETYGEMADC(+57.02)CAK.Q	Carbamidomethylation	0	106	117	12	1376.5046	689.2601	2	33.33	73.93	0.8	Y					x	x
P02768	R.ETYGEMADCC(+57.02)AK.Q	Carbamidomethylation	0	106	117	12	1376.5046	689.2601	2	33.47	69.03	0.7	Y					x	x
P02768	R.ETYGEMADCCAK.Q		0	106	117	12	1319.4832	660.7480	2	36.81	66.77	-1.3	Y					x	x
P02768	R.ETYGEMADCCAKQEPER.N		1	106	122	17	1958.7808	653.9382	3	38.11	34.09	6.1	Y					x
P02768	K.QEPERNEC(+57.02)FLQHK.D	Carbamidomethylation	1	118	130	13	1713.7893	572.2714	3	7.96	64.69	1.7	Y	x	x	x	x		x
P02768	K.QEPERNEC(+57.02)FLQHKDDNPNLPR.L	Carbamidomethylation	2	118	138	21	2635.2197	659.8145	4	35.14	77.33	3.4	Y	x	x	x	x	x	x
P02768	K.QEPERNECFLQHK.D		1	118	130	13	1656.7678	553.2629	3	26.84	31.74	-0.6	Y						x
P02768	K.QEPERNECFLQHKDDNPNLPR.L		2	118	138	21	2578.1982	645.5578	4	36.47	96.23	1.5	Y					x	x
P02768	R.NEC(+57.02)FLQHKDDNPNLPR.L	Carbamidomethylation	1	123	138	16	1995.9221	666.3146	3	35.71	118.88	-0.1	Y	x	x	x	x	x	x
P02768	R.NECFLQHKDDNPNLPR.L		1	123	138	16	1938.9006	647.3091	3	36.99	83.53	2.6	Y					x	x
P02768	K.DDNPNLPR.L		0	131	138	8	939.4410	470.7262	2	8.14	38.44	-3.3	Y	x		x	x
P02768	R.LVRPEVDVM(+15.99)C(+57.02)TAFHDNEETFLK.K	Oxidation (M); Carbamidomethylation	1	139	160	22	2665.2515	667.3226	4	50.83	82.24	3.7	Y	x	x	x	x
P02768	R.LVRPEVDVM(+15.99)C(+57.02)TAFHDNEETFLKK.Y	Oxidation (M); Carbamidomethylation	2	139	161	23	2793.3464	699.3438	4	47.62	76.34	-0.2	Y	x	x	x	x	x	x
P02768	R.LVRPEVDVM(+15.99)CTAFHDNEETFLKK.Y	Oxidation (M)	2	139	161	23	2736.3250	685.0877	4	49.73	52.47	-1.2	Y					x	x
P02768	R.LVRPEVDVM.C		0	139	147	9	1056.5637	529.2920	2	43.73	61.05	5.4	Y	x	x	x	x	x	x
P02768	R.LVRPEVDVMC(+57.02)TAFHDNEETFLK.K	Carbamidomethylation	1	139	160	22	2649.2566	663.3250	4	57.40	86.55	5.4	Y	x	x	x	x	x	x
P02768	R.LVRPEVDVMC(+57.02)TAFHDNEETFLKK.Y	Carbamidomethylation	2	139	161	23	2777.3516	695.3492	4	54.33	100.82	5.9	Y	x	x	x	x	x	x
P02768	R.LVRPEVDVMCTAFHDNEETFLK.K		1	139	160	22	2592.2351	649.0690	4	60.05	63.93	4.6	Y					x
P02768	R.LVRPEVDVMCTAFHDNEETFLKK.Y		2	139	161	23	2720.3301	681.0921	4	57.16	90.08	3.4	Y					x	x
P02768	K.KYLYEIAR.R		1	161	168	8	1054.5811	528.2983	2	36.78	53.53	0.9	Y	x	x	x	x	x	x
P02768	K.KYLYEIARR.H		2	161	169	9	1210.6821	404.5684	3	31.52	31.60	1.1	Y					x	x
P02768	K.YLYEIAR.R		0	162	168	7	926.4861	464.2515	2	39.75	56.73	2.5	Y	x	x	x	x	x	x
P02768	K.YLYEIARR.H		1	162	169	8	1082.5873	542.3022	2	34.95	55.01	2.5	Y					x	x
P02768	R.RHPYFYAPELL.F		0	169	179	11	1404.7190	703.3666	2	55.31	39.20	-0.3	Y			x
P02768	R.RHPYFYAPELLF.F		0	169	180	12	1551.7874	776.9000	2	63.97	52.73	-1.3	Y			x
P02768	R.RHPYFYAPELLFFAK.R		1	169	183	15	1897.9878	633.6685	3	64.81	99.52	-2.1	Y	x	x	x	x	x	x
P02768	R.HPYFYAPELLFFAK.R		0	170	183	14	1741.8867	581.6368	3	69.40	83.40	1.1	Y	x	x	x	x	x	x
P02768	R.HPYFYAPELLFFAKR.Y		1	170	184	15	1897.9878	633.6733	3	64.37	71.51	5.5	Y				x
P02768	R.YKAAFTEC(+57.02)C(+57.02)QAADK.A	Carbamidomethylation	1	185	198	14	1661.7178	554.9135	3	26.88	90.66	0.6	Y	x	x		x	x	x
P02768	R.YKAAFTEC(+57.02)C(+57.02)QAADKAAC(+57.02)LLPK.L	Carbamidomethylation	2	185	205	21	2415.1384	806.0530	3	47.94	38.47	-0.5	Y				x
P02768	R.YKAAFTEC(+57.02)CQAADK.A	Carbamidomethylation	1	185	198	14	1604.6963	535.9083	3	31.62	87.87	4.3	Y					x	x
P02768	R.YKAAFTECC(+57.02)QAADK.A	Carbamidomethylation	1	185	198	14	1604.6963	535.9069	3	32.19	90.91	1.5	Y					x	x
P02768	R.YKAAFTECCQAADK.A		1	185	198	14	1547.6748	774.8463	2	36.55	96.30	2.1	Y					x	x
P02768	K.AAFTEC(+57.02)C(+57.02)QAADK.A	Carbamidomethylation	0	187	198	12	1370.5594	686.2896	2	7.97	97.90	3.7	Y	x	x	x	x
P02768	K.AAFTEC(+57.02)C(+57.02)QAADKAAC(+57.02)LLPK.L	Carbamidomethylation	1	187	205	19	2123.9802	709.0016	3	49.57	63.42	1.3	Y	x	x	x	x	x	x
P02768	K.AAFTEC(+57.02)C(+57.02)QAADKAACLLPK.L	Carbamidomethylation	1	187	205	19	2066.9587	689.9955	3	50.54	56.66	2.9	Y					x	x
P02768	K.AAFTEC(+57.02)CQAADK.A	Carbamidomethylation	0	187	198	12	1313.5380	657.7775	2	30.23	69.81	1.8	Y					x	x
P02768	K.AAFTEC(+57.02)CQAADKAAC(+57.02)LLPK.L	Carbamidomethylation	1	187	205	19	2066.9587	689.9910	3	51.81	32.61	-3.6	Y					x
P02768	K.AAFTEC(+57.02)CQAADKAACLLPK.L	Carbamidomethylation	1	187	205	19	2009.9373	670.9893	3	56.11	30.70	4.3	Y						x
P02768	K.AAFTECC(+57.02)QAADK.A	Carbamidomethylation	0	187	198	12	1313.5380	657.7762	2	29.60	87.93	-0.1	Y					x	x
P02768	K.AAFTECC(+57.02)QAADKAAC(+57.02)LLPK.L	Carbamidomethylation	1	187	205	19	2066.9587	689.9938	3	51.94	21.85	0.4	Y					x
P02768	K.AAFTECC(+57.02)QAADKAACLLPK.L	Carbamidomethylation	1	187	205	19	2009.9373	670.9894	3	57.02	42.47	4.6	Y						x
P02768	K.AAFTECCQAADK.A		0	187	198	12	1256.5165	629.2661	2	35.54	93.10	0.9	Y					x	x
P02768	K.AAC(+57.02)LLPK.L	Carbamidomethylation	0	199	205	7	771.4313	386.7246	2	46.83	43.47	4.4	Y	x	x	x	x
P02768	K.AAC(+57.02)LLPKLDELRDEGK.A	Carbamidomethylation	2	199	214	16	1826.9559	457.7475	4	48.13	56.08	2.6	Y				x	x	x
P02768	K.AACLLPKLDELRDEGK.A		2	199	214	16	1769.9344	590.9868	3	49.25	63.85	2.3	Y					x	x
P02768	K.LDELRDEGK.A		1	206	214	9	1073.5353	537.7740	2	7.83	64.45	-1.7	Y	x	x	x	x	x	x
P02768	K.LDELRDEGKASSAK.Q		2	206	219	14	1517.7684	506.9314	3	7.50	38.71	2.6	Y					x	x
P02768	R.LKC(+57.02)ASLQKFGER.A	Carbamidomethylation	2	222	233	12	1435.7605	479.5958	3	30.30	60.79	3.5	Y						x
P02768	R.LKCASLQKFGER.A		2	222	233	12	1378.7390	460.5920	3	33.73	39.78	11.0	Y						x
P02768	R.AFKAWAVAR.L		1	234	242	9	1018.5712	510.2935	2	36.94	50.49	1.2	Y					x	x
P02768	R.LSQRFPKAEFAEVSK.L		2	243	257	15	1735.9257	579.6512	3	39.16	70.37	3.6	Y					x	x
P02768	R.FPKAEFAEVSK.L		1	247	257	11	1251.6499	626.8331	2	38.55	67.84	1.4	Y					x	x
P02768	K.AEFAEVSK.L		0	250	257	8	879.4338	440.7218	2	24.70	47.35	-5.4	Y	x	x	x	x		x
P02768	K.AEFAEVSKLVTDLTK.V		1	250	264	15	1649.8876	550.9661	3	63.40	73.90	-6.7	Y				x	x	x
P02768	K.LVTDLTK.V		0	258	264	7	788.4644	395.2391	2	28.42	45.71	-1.0	Y	x	x	x	x	x	x
P02768	K.VHTEC(+57.02)C(+57.02)HGDLLEC(+57.02)ADDR.A	Carbamidomethylation	0	265	281	17	2085.8303	696.2850	3	32.13	126.84	1.4	Y	x	x	x	x
P02768	K.VHTEC(+57.02)C(+57.02)HGDLLEC(+57.02)ADDRADLAK.Y	Carbamidomethylation	1	265	286	22	2584.1104	862.3779	3	38.33	121.42	0.6	Y	x	x	x	x		x
P02768	K.VHTEC(+57.02)C(+57.02)HGDLLECADDRADLAK.Y	Carbamidomethylation	1	265	286	22	2527.0889	632.7805	4	40.32	90.01	1.5	Y					x	x
P02768	K.VHTEC(+57.02)CHGDLLEC(+57.02)ADDRADLAK.Y	Carbamidomethylation	1	265	286	22	2527.0889	632.7803	4	39.52	58.61	1.3	Y						x
P02768	K.VHTEC(+57.02)CHGDLLECADDRADLAK.Y	Carbamidomethylation	1	265	286	22	2470.0674	824.3639	3	41.50	61.70	1.0	Y					x	x
P02768	K.VHTECC(+57.02)HGDLLEC(+57.02)ADDRADLAK.Y	Carbamidomethylation	1	265	286	22	2527.0889	843.3727	3	39.54	24.97	2.9	Y						x
P02768	K.VHTECC(+57.02)HGDLLECADDRADLAK.Y	Carbamidomethylation	1	265	286	22	2470.0674	824.3632	3	41.30	36.84	0.2	Y					x	x
P02768	K.YIC(+57.02)ENQDSISSK.L	Carbamidomethylation	0	287	298	12	1442.6348	722.3265	2	23.77	97.41	2.5	Y	x	x	x	x	x	x
P02768	K.YIC(+57.02)ENQDSISSKLK.E	Carbamidomethylation	1	287	300	14	1683.8137	562.2806	3	32.70	66.71	3.8	Y	x	x	x	x		x
P02768	K.YICENQDSISSK.L		0	287	298	12	1385.6133	693.8148	2	29.13	94.15	1.2	Y					x	x
P02768	K.YICENQDSISSKLK.E		1	287	300	14	1626.7922	543.2773	3	37.45	52.58	10.9	Y					x	x
P02768	K.LKEC(+57.02)C(+57.02)EKPLLEK.S	Carbamidomethylation	2	299	310	12	1545.7894	516.2703	3	36.61	73.71	-0.3	Y	x	x	x	x
P02768	K.LKEC(+57.02)CEKPLLEK.S	Carbamidomethylation	2	299	310	12	1488.7679	497.2642	3	28.69	84.83	1.9	Y					x	x
P02768	K.LKECC(+57.02)EKPLLEK.S	Carbamidomethylation	2	299	310	12	1488.7679	497.2637	3	29.56	62.13	0.8	Y					x	x
P02768	K.LKECCEKPLLEK.S		2	299	310	12	1431.7465	478.2562	3	31.04	85.54	0.3	Y					x	x
P02768	K.EC(+57.02)C(+57.02)EKPLLEK.S	Carbamidomethylation	1	301	310	10	1304.6105	653.3049	2	31.98	65.14	-11.6	Y	x	x	x	x
P02768	K.EC(+57.02)CEKPLLEK.S	Carbamidomethylation	1	301	310	10	1247.5890	624.8038	2	28.18	57.89	3.3	Y						x
P02768	K.ECC(+57.02)EKPLLEK.S	Carbamidomethylation	1	301	310	10	1247.5890	624.8074	2	28.50	24.02	9.1	Y
P02768	K.ECCEKPLLEK.S		1	301	310	10	1190.5675	596.2910	2	30.59	66.60	-0.1	Y					x	x
P02768	K.SHC(+57.02)IAEVENDEM(+15.99)PADLPSLAADFVESK.D	Carbamidomethylation; Oxidation (M)	0	311	337	27	2989.3320	997.4551	3	63.49	84.43	3.8	Y	x	x	x	x	x
P02768	K.SHC(+57.02)IAEVENDEMPADLPSLAADFVESK.D	Carbamidomethylation	0	311	337	27	2973.3372	992.1234	3	68.17	89.78	3.7	Y	x	x	x	x
P02768	K.DVFLGM(+15.99)FLYEYAR.R	Oxidation (M)	0	348	360	13	1638.7751	820.3954	2	72.24	80.65	0.7	Y	x	x	x	x
P02768	K.DVFLGMFLYEYAR.R		0	348	360	13	1622.7803	812.3961	2	77.38	58.34	-1.6	Y	x		x
P02768	R.RHPDYSVVL.L		0	361	369	9	1084.5665	543.2910	2	39.47	25.19	0.9	Y
P02768	R.RHPDYSVVLLLR.L		1	361	372	12	1466.8357	489.9545	3	51.56	100.64	4.0	Y	x	x	x	x	x	x
P02768	R.HPDYSVVLLLR.L		0	362	372	11	1310.7346	656.3739	2	54.90	92.05	-1.0	Y	x	x	x	x	x	x
P02768	R.LAKTYETTLEK.C		1	373	383	11	1295.6973	432.8997	3	27.07	57.82	-15.5	Y					x	x
P02768	K.TYETTLEK.C		0	376	383	8	983.4811	492.7468	2	20.67	54.56	-2.1	Y	x	x	x	x		x
P02768	K.C(+57.02)C(+57.02)AAADPHEC(+57.02)YAK.V	Carbamidomethylation	0	384	396	13	1551.5905	518.2057	3	7.63	98.73	3.1	Y	x	x	x	x
P02768	K.VFDEFKPLVEEPQNLIK.Q		1	397	413	17	2044.0880	682.3704	3	61.35	132.33	0.7	Y	x	x	x	x	x	x
P02768	K.PLVEEPQNLIK.Q		0	403	413	11	1278.7183	640.3646	2	47.63	48.70	-2.9	Y	x	x
P02768	K.QNC(+57.02)ELFEQLGEYK.F	Carbamidomethylation	0	414	426	13	1656.7454	829.3799	2	54.41	107.90	-0.1	Y	x	x	x	x	x	x
P02768	K.QNC(+57.02)ELFEQLGEYKFQNALLVR.Y	Carbamidomethylation	1	414	434	21	2598.2900	867.1030	3	65.98	44.42	-1.1	Y					x
P02768	K.QNCELFEQLGEYK.F		0	414	426	13	1599.7239	800.8698	2	56.90	81.26	0.7	Y					x	x
P02768	K.FQNALLVR.Y		0	427	434	8	959.5552	480.7863	2	42.69	65.76	3.0	Y	x	x	x	x	x	x
P02768	R.YTKKVPQVSTPTLVEVSR.N		2	435	452	18	2031.1364	678.0540	3	41.17	103.35	1.9	Y					x	x
P02768	K.KVPQVSTPTLVEVSR.N		1	438	452	15	1638.9304	547.3187	3	43.72	127.42	2.3	Y	x	x	x	x	x	x
P02768	K.KVPQVSTPTLVEVSRNLGK.V		2	438	456	19	2051.1738	684.7312	3	48.58	57.19	-1.0	Y					x	x
P02768	K.VPQVSTPTLVEVSR.N		0	439	452	14	1510.8354	756.4210	2	47.44	106.70	-5.3	Y	x	x	x	x	x	x
P02768	K.VPQVSTPTLVEVSRNLGK.V		1	439	456	18	1923.0789	642.0344	3	51.98	38.49	1.3	Y						x
P02768	K.HPEAK.R		0	464	468	5	580.2969	581.2934	1	37.01	31.37	-18.5	N
P02768	K.RM(+15.99)PC(+57.02)AEDYLSVVLNQLC(+57.02)VLHEK.T	Oxidation (M); Carbamidomethylation	1	469	490	22	2689.3025	673.3396	4	72.22	59.45	10.0	Y			x	x
P02768	K.RMPC(+57.02)AEDYLSVVLNQLC(+57.02)VLHEK.T	Carbamidomethylation	1	469	490	22	2673.3076	669.3374	4	74.36	46.23	4.8	Y			x	x
P02768	R.M(+15.99)PC(+57.02)AEDYLSVVLNQLC(+57.02)VLHEK.T	Oxidation (M); Carbamidomethylation	0	470	490	21	2533.2014	845.4033	3	75.63	49.87	-5.3	Y	x
P02768	R.MPC(+57.02)AEDYLSVVLNQLC(+57.02)VLHEK.T	Carbamidomethylation	0	470	490	21	2517.2065	840.0750	3	77.89	54.16	-1.4	Y	x		x	x
P02768	K.C(+57.02)C(+57.02)TESLVNR.R	Carbamidomethylation	0	500	508	9	1137.4907	569.7551	2	20.17	74.29	4.3	Y	x	x	x	x
P02768	K.C(+57.02)C(+57.02)TESLVNRRPC(+57.02)FSALEVDETYVPK.E	Carbamidomethylation	2	500	524	25	3029.4045	758.3587	4	52.54	34.07	0.4	Y					x
P02768	K.C(+57.02)CTESLVNR.R	Carbamidomethylation	0	500	508	9	1080.4692	541.2401	2	26.10	61.25	-3.3	Y						x
P02768	R.RPC(+57.02)FSALEVDETYVPK.E	Carbamidomethylation	1	509	524	16	1909.9243	637.6486	3	50.62	108.37	-0.1	Y	x	x	x	x	x	x
P02768	R.RPCFSALEVDETYVPK.E		1	509	524	16	1852.9028	618.6442	3	51.45	93.94	4.3	Y					x	x
P02768	K.EFNAETFTFHADIC(+57.02)TLSEK.E	Carbamidomethylation	0	525	543	19	2259.0154	754.0151	3	58.22	90.78	3.6	Y	x	x	x	x
P02768	K.EFNAETFTFHADIC(+57.02)TLSEKER.Q	Carbamidomethylation	1	525	545	21	2544.1589	849.0626	3	55.32	63.32	2.7	Y	x	x	x	x	x	x
P02768	K.EFNAETFTFHADICTLSEK.E		0	525	543	19	2201.9939	735.0077	3	60.37	45.18	3.3	Y					x
P02768	K.EFNAETFTFHADICTLSEKER.Q		1	525	545	21	2487.1377	622.7953	4	57.00	64.77	5.9	Y					x	x
P02768	R.QIKKQTALVELVK.H		2	546	558	13	1496.9290	499.9846	3	37.09	39.06	1.9	Y					x	x
P02768	K.KQTALVELVK.H		1	549	558	10	1127.6914	376.9052	3	38.52	71.95	2.1	Y	x	x	x	x	x	x
P02768	K.QTALVELVK.H		0	550	558	9	999.5964	500.8059	2	45.76	72.08	0.8	Y	x	x	x	x	x	x
P02768	K.QTALVELVKHKPK.A		2	550	562	13	1489.8979	497.6419	3	33.71	45.00	4.0	Y						x
P02768	K.ATKEQLKAVM(+15.99)DDFAAFVEK.C	Oxidation (M)	2	563	581	19	2156.0823	719.7060	3	56.53	29.77	6.4	Y					x
P02768	K.ATKEQLKAVMDDFAAFVEK.C		2	563	581	19	2140.0874	714.3692	3	66.56	62.26	-0.8	Y					x	x
P02768	K.EQLKAVM(+15.99)DDFAAFVEK.C	Oxidation (M)	1	566	581	16	1855.9026	619.6455	3	56.54	31.65	6.5	Y					x	x
P02768	K.EQLKAVMDDFAAFVEK.C		1	566	581	16	1839.9076	614.3124	3	67.05	63.41	4.2	Y					x	x
P02768	K.AVM(+15.99)DDFAAFVEK.C	Oxidation (M)	0	570	581	12	1357.6223	679.8210	2	52.50	89.51	3.8	Y	x	x	x	x	x	x
P02768	K.AVMDDFAAFVEK.C		0	570	581	12	1341.6274	671.8214	2	61.00	106.34	0.6	Y	x	x	x	x	x	x
P02768	K.ADDKETC(+57.02)FAEEGKK.L	Carbamidomethylation	2	585	598	14	1626.7195	543.2476	3	7.48	106.46	0.8	Y	x	x	x	x
P02768	K.ADDKETCFAEEGKK.L		2	585	598	14	1569.6980	524.2415	3	7.61	92.73	2.9	Y					x	x
P02768	K.KLVAASQAALG.L		0	598	608	11	1027.6025	514.8076	2	32.32	32.67	-1.8	Y	x	x	x		x	x
P02768	K.KLVAASQAALGL		1	598	609	12	1140.6866	571.3495	2	46.73	60.46	-1.8	Y	x	x	x	x	x	x
P02768	K.LVAASQAALGL		0	599	609	11	1012.5917	507.3045	2	51.58	76.36	2.8	Y	x	x	x	x	x	x
P02774	R.KFPSGTFEQVSQLVK.E		1	51	65	15	1693.9038	565.6462	3	53.65	58.99	7.7	Y	x	x				x
P02774	K.SC(+57.02)ESNSPFPVHPGTAEC(+57.02)C(+57.02)TK.E	Carbamidomethylation	0	95	114	20	2263.9297	755.6520	3	36.85	102.53	2.0	Y	x	x	x	x
P02774	K.HQPQEFPTYVEPTNDEIC(+57.02)EAFR.K	Carbamidomethylation	0	128	149	22	2706.2019	903.0713	3	55.33	75.28	-3.6	Y	x	x	x
P02774	K.HLSLLTTLSNR.V		0	208	218	11	1253.7092	627.8644	2	46.89	70.73	4.0	Y	x	x	x	x	x	x
P02774	R.VC(+57.02)SQYAAYGEK.K	Carbamidomethylation	0	219	229	11	1274.5601	638.2858	2	21.59	79.04	-2.4	Y	x	x	x	x
P02774	R.VCSQYAAYGEK.K		0	219	229	11	1217.5387	609.7744	2	25.96	64.82	-3.6	Y
P02774	K.VM(+15.99)DKYTFELSR.R	Oxidation (M)	1	342	352	11	1403.6754	468.8986	3	40.01	38.98	-1.0	Y					x
P02774	K.VMDKYTFELSR.R		1	342	352	11	1387.6805	463.5676	3	43.34	78.01	0.4	Y	x	x	x	x	x	x
P02774	K.YTFELSR.R		0	346	352	7	914.4498	458.2334	2	42.57	52.89	2.6	Y	x	x
P02774	R.RTHLPEVFLSK.V		1	353	363	11	1325.7455	442.9235	3	40.97	81.79	2.5	Y		x	x	x		x
P02774	K.VLEPTLK.S		0	364	370	7	798.4851	400.2495	2	31.95	47.73	-0.7	Y	x	x	x	x	x	x
P02774	K.SLGEC(+57.02)C(+57.02)DVEDSTTC(+57.02)FNAK.G	Carbamidomethylation	0	371	388	18	2091.8184	1046.9163	2	40.87	87.74	-0.2	Y	x	x	x	x
P02774	K.ELSSFIDK.G		0	395	402	8	937.4756	469.7461	2	40.14	45.61	2.2	Y	x	x
P02774	K.LPDATPTELAK.L		0	430	440	11	1154.6183	578.3174	2	37.65	64.29	1.7	Y	x	x	x	x	x	x
P02787	K.SVIPSDGPSVAC(+57.02)VK.K	Carbamidomethylation	0	47	60	14	1414.7125	708.3650	2	40.90	69.37	2.1	Y	x	x	x	x	x	x
P02787	K.SVIPSDGPSVAC(+57.02)VKK.A	Carbamidomethylation	1	47	61	15	1542.8075	772.4070	2	36.29	26.27	-5.2	Y				x
P02787	K.SVIPSDGPSVACVK.K		0	47	60	14	1357.6912	679.8558	2	43.28	64.24	4.4	Y					x	x
P02787	K.SVIPSDGPSVACVKK.A		1	47	61	15	1485.7861	496.2707	3	38.00	59.98	2.8	Y					x	x
P02787	K.KASYLDC(+57.02)IR.A	Carbamidomethylation	1	61	69	9	1124.5648	563.2833	2	33.97	62.64	-11.3	Y	x	x	x	x
P02787	K.KASYLDCIR.A		1	61	69	9	1067.5433	534.7711	2	38.14	45.95	-14.7	Y					x	x
P02787	K.ASYLDC(+57.02)IR.A	Carbamidomethylation	0	62	69	8	996.4698	499.2424	2	40.71	66.19	0.5	Y	x	x	x	x	x	x
P02787	K.ASYLDCIR.A		0	62	69	8	939.4484	470.7325	2	44.51	64.53	2.2	Y					x	x
P02787	K.EDPQTFYYAVAVVK.K		0	108	121	14	1628.8086	815.4122	2	56.99	93.56	0.8	Y	x	x	x	x		x
P02787	K.EDPQTFYYAVAVVKK.D		1	108	122	15	1756.9036	586.6414	3	51.30	79.46	-0.8	Y					x	x
P02787	K.KDSGFQMNQLR.G		1	122	132	11	1322.6401	441.8879	3	35.11	79.70	1.3	Y	x	x	x	x	x	x
P02787	K.DSGFQM(+15.99)NQLR.G	Oxidation (M)	0	123	132	10	1210.5400	606.2767	2	28.41	47.17	-0.9	Y					x	x
P02787	K.DSGFQMNQLR.G		0	123	132	10	1194.5452	598.2806	2	41.77	74.95	1.2	Y	x	x	x	x	x	x
P02787	R.SAGWNIPIGLLYC(+57.02)DLPEPR.K	Carbamidomethylation	0	144	162	19	2170.0881	1086.0519	2	74.46	49.32	0.5	Y			x
P02787	K.C(+57.02)LKDGAGDVAFVK.H	Carbamidomethylation	1	213	225	13	1378.6914	460.5710	3	37.62	86.36	-0.1	Y	x	x	x	x	x	x
P02787	K.DGAGDVAFVK.H		0	216	225	10	977.4818	489.7490	2	35.82	74.43	1.7	Y	x	x	x	x	x	x
P02787	K.HSTIFENLANK.A		0	226	236	11	1272.6462	637.3307	2	39.85	98.57	0.5	Y	x	x	x	x
P02787	K.HSTIFENLANKADR.D		1	226	239	14	1614.8114	539.2767	3	40.49	89.34	-1.9	Y	x	x	x	x	x	x
P02787	K.ADRDQYELLC(+57.02)LDNTR.K	Carbamidomethylation	1	237	251	15	1880.8687	627.9648	3	47.88	101.54	2.2	Y	x	x	x	x
P02787	K.ADRDQYELLCLDNTR.K		1	237	251	15	1823.8472	608.9532	3	49.59	51.42	-5.2	Y					x	x
P02787	R.DQYELLC(+57.02)LDNTR.K	Carbamidomethylation	0	240	251	12	1538.7035	770.3588	2	52.92	75.92	-0.3	Y	x	x	x	x
P02787	R.DQYELLCLDNTR.K		0	240	251	12	1481.6820	741.8436	2	54.83	47.98	-6.4	Y						x
P02787	R.KPVDEYKDC(+57.02)HLAQVPSHTVVAR.S	Carbamidomethylation	2	252	273	22	2548.2856	510.6655	5	36.10	59.47	2.2	Y	x					x
P02787	K.DC(+57.02)HLAQVPSHTVVAR.S	Carbamidomethylation	0	259	273	15	1688.8417	423.2181	4	32.93	112.04	0.9	Y	x	x	x	x	x	x
P02787	K.DCHLAQVPSHTVVAR.S		0	259	273	15	1631.8202	544.9453	3	34.58	77.73	-3.7	Y					x
P02787	K.SKEFQLFSSPHGK.D		1	298	310	13	1490.7517	497.9259	3	37.95	83.27	2.9	Y	x	x	x	x	x	x
P02787	K.SKEFQLFSSPHGKDLLFK.D		2	298	315	18	2107.1101	527.7904	4	51.96	47.50	10.6	Y						x
P02787	K.EFQLFSSPHGK.D		0	300	310	11	1275.6248	638.8196	2	43.92	82.11	0.0	Y	x	x	x	x	x	x
P02787	K.EFQLFSSPHGKDLLFK.D		1	300	315	16	1891.9832	631.6630	3	56.76	53.81	-8.4	Y					x	x
P02787	K.DLLFKDSAHGFLK.V		1	311	323	13	1489.7928	497.6062	3	50.08	68.10	2.6	Y					x	x
P02787	K.DSAHGFLKVPPR.M		1	316	327	12	1322.7095	441.9108	3	34.62	82.37	0.8	Y					x	x
P02787	K.M(+15.99)YLGYEYVTAIR.N	Oxidation (M)	0	332	343	12	1493.7224	747.8651	2	53.02	71.22	-4.6	Y	x	x	x	x	x
P02787	K.MYLGYEYVTAIR.N		0	332	343	12	1477.7275	739.8714	2	56.59	86.93	0.5	Y	x	x	x	x	x	x
P02787	R.NLREGTC(+57.02)PEAPTDECKPVK.W	Carbamidomethylation	2	344	362	19	2143.0037	715.3429	3	30.23	57.14	1.5	Y					x	x
P02787	R.NLREGTCPEAPTDECKPVK.W		2	344	362	19	2085.9822	522.5040	4	32.83	48.87	2.3	Y					x	x
P02787	R.EGTC(+57.02)PEAPTDEC(+57.02)KPVK.W	Carbamidomethylation	1	347	362	16	1816.7971	606.6082	3	7.58	116.29	3.0	Y	x	x	x	x	x	x
P02787	R.EGTC(+57.02)PEAPTDECKPVK.W	Carbamidomethylation	1	347	362	16	1759.7756	587.6025	3	25.55	63.13	5.7	Y					x	x
P02787	R.EGTCPEAPTDEC(+57.02)KPVK.W	Carbamidomethylation	1	347	362	16	1759.7756	587.5999	3	7.97	79.08	1.3	Y					x	x
P02787	R.EGTCPEAPTDECKPVK.W		1	347	362	16	1702.7542	568.5937	3	30.23	79.41	3.0	Y					x	x
P02787	R.LKC(+57.02)DEWSVNSVGK.I	Carbamidomethylation	1	372	384	13	1520.7292	761.3734	2	37.59	87.66	2.0	Y	x	x	x	x
P02787	R.LKCDEWSVNSVGK.I		1	372	384	13	1463.7079	732.8626	2	40.69	83.47	1.9	Y					x	x
P02787	K.C(+57.02)DEWSVNSVGK.I	Carbamidomethylation	0	374	384	11	1279.5503	640.7817	2	38.17	76.34	-1.2	Y	x	x	x	x
P02787	K.IEC(+57.02)VSAETTEDC(+57.02)IAK.I	Carbamidomethylation	0	385	399	15	1724.7596	863.3870	2	37.55	98.58	-0.2	Y	x	x	x	x
P02787	K.IEC(+57.02)VSAETTEDCIAK.I	Carbamidomethylation	0	385	399	15	1667.7382	834.8725	2	40.41	34.99	-4.6	Y					x
P02787	K.IECVSAETTEDC(+57.02)IAK.I	Carbamidomethylation	0	385	399	15	1667.7382	834.8780	2	39.71	58.02	2.0	Y					x	x
P02787	K.IECVSAETTEDCIAK.I		0	385	399	15	1610.7168	806.3702	2	42.49	87.86	5.6	Y					x	x
P02787	K.IM(+15.99)NGEADAMSLDGGFVYIAGK.C	Oxidation (M)	0	400	420	21	2174.0024	1088.0269	2	59.43	61.90	16.9	Y					x	x
P02787	K.IMNGEADAM(+15.99)SLDGGFVYIAGK.C	Oxidation (M)	0	400	420	21	2174.0024	1088.0063	2	57.15	61.41	-2.0	Y					x	x
P02787	K.IMNGEADAMSLDGGFVYIAGK.C		0	400	420	21	2158.0073	1080.0149	2	61.75	71.03	3.7	Y			x		x	x
P02787	K.SDNC(+57.02)EDTPEAGYFAIAVVK.K	Carbamidomethylation	0	434	452	19	2084.9360	1043.4738	2	57.48	67.38	-1.5	Y	x	x	x	x
P02787	K.KSASDLTWDNLK.G		1	453	464	12	1376.6936	689.3535	2	41.49	64.27	-0.8	Y	x	x	x	x	x	x
P02787	K.SASDLTWDNLK.G		0	454	464	11	1248.5986	625.3080	2	46.77	90.61	2.3	Y	x	x	x	x	x	x
P02787	K.SASDLTWDNLKG.K		0	454	465	12	1305.6201	653.8165	2	46.53	28.22	-1.2	Y		x
P02787	K.SASDLTWDNLKGK.K		1	454	466	13	1433.7151	717.8665	2	41.09	64.58	2.3	Y					x	x
P02787	K.SASDLTWDNLKGKK.S		2	454	467	14	1561.8099	521.6047	3	36.62	26.80	-11.2	Y					x
P02787	R.TAGWNIPM(+15.99)GLLYNK.I	Oxidation (M)	0	476	489	14	1592.8021	797.4083	2	58.56	57.40	0.0	Y	x		x	x	x	x
P02787	R.TAGWNIPMGLLYNK.I		0	476	489	14	1576.8071	789.4125	2	65.89	81.79	2.1	Y	x	x	x	x	x	x
P02787	K.INHCR.F		0	490	494	5	641.3068	642.3120	1	75.18	20.78	-3.2	N
P02787	R.FDEFFSEGC(+57.02)APGSK.K	Carbamidomethylation	0	495	508	14	1576.6504	789.3318	2	47.67	99.76	-0.8	Y	x	x	x	x	x	x
P02787	R.FDEFFSEGC(+57.02)APGSKK.D	Carbamidomethylation	1	495	509	15	1704.7454	569.2565	3	43.27	96.83	1.4	Y	x	x	x	x	x	x
P02787	R.FDEFFSEGCAPGSK.K		0	495	508	14	1519.6289	760.8198	2	49.44	99.35	-2.6	Y					x	x
P02787	R.FDEFFSEGCAPGSKK.D		1	495	509	15	1647.7239	550.2510	3	44.77	92.00	4.5	Y					x	x
P02787	K.LC(+57.02)MGSGLNLC(+57.02)EPNNK.E	Carbamidomethylation	0	516	530	15	1705.7585	853.8882	2	46.23	104.31	2.0	Y	x	x	x	x
P02787	K.LC(+57.02)MGSGLNLC(+57.02)EPNNKEGYYGYTGAFR.C	Carbamidomethylation	1	516	541	26	2970.3098	991.1268	3	55.75	22.38	16.4	Y			x
P02787	K.LC(+57.02)MGSGLNLCEPNNK.E	Carbamidomethylation	0	516	530	15	1648.7372	825.3785	2	49.13	54.32	3.2	Y					x	x
P02787	K.EGYYGYTGAFR.C		0	531	541	11	1282.5618	642.2897	2	44.22	73.62	2.5	Y	x	x	x	x	x	x
P02787	R.C(+57.02)LVEKGDVAFVK.H	Carbamidomethylation	1	542	553	12	1363.7169	682.8621	2	40.31	32.43	-5.3	Y					x
P02787	K.HQTVPQNTGGKNPDPWAK.N		1	554	571	18	1973.9707	659.0005	3	28.51	66.27	4.6	Y	x	x	x	x	x	x
P02787	K.NLNEKDYELLC(+57.02)LDGTR.K	Carbamidomethylation	1	572	587	16	1951.9309	651.6517	3	50.50	84.25	1.2	Y	x	x	x	x		x
P02787	K.NLNEKDYELLCLDGTR.K		1	572	587	16	1894.9094	632.6418	3	52.74	70.97	-3.1	Y					x	x
P02787	K.DYELLC(+57.02)LDGTR.K	Carbamidomethylation	0	577	587	11	1353.6234	677.8167	2	53.93	68.62	-3.4	Y	x	x	x	x
P02787	K.DYELLCLDGTR.K		0	577	587	11	1296.6019	649.3069	2	56.37	34.46	-2.1	Y					x
P02787	R.KPVEEYANC(+57.02)HLAR.A	Carbamidomethylation	1	588	600	13	1585.7671	529.5971	3	7.89	120.53	1.5	Y	x	x	x	x	x	x
P02787	R.KPVEEYANCHLAR.A		1	588	600	13	1528.7456	510.5931	3	30.25	61.33	7.8	Y					x	x
P02787	R.SETKDLLFR.D		1	643	651	9	1107.5924	554.8034	2	37.73	38.86	-0.1	Y						x
P02787	R.SETKDLLFRDDTVC(+57.02)LAK.L	Carbamidomethylation	2	643	659	17	2010.0092	671.0132	3	46.87	59.97	4.3	Y				x	x	x
P02787	R.SETKDLLFRDDTVCLAK.L		2	643	659	17	1952.9877	652.0037	3	48.22	87.13	0.8	Y					x	x
P02787	K.DLLFR.D		0	647	651	5	662.3751	663.3817	1	44.06	44.02	-1.1	N	x	x	x	x
P02787	K.DLLFRDDTVC(+57.02)LAK.L	Carbamidomethylation	1	647	659	13	1564.7919	783.4037	2	52.24	70.39	0.6	Y	x	x	x	x	x	x
P02787	K.DLLFRDDTVCLAK.L		1	647	659	13	1507.7704	754.8926	2	53.84	55.84	0.1	Y					x	x
P02787	R.NTYEKYLGEEYVK.A		1	664	676	13	1634.7827	545.9372	3	41.86	51.31	4.3	Y					x	x
P02787	K.YLGEEYVK.A		0	669	676	8	999.4913	500.7543	2	39.08	74.47	2.8	Y	x	x	x	x		x
P02787	R.KC(+57.02)STSSLLEAC(+57.02)TFR.R	Carbamidomethylation	1	683	696	14	1658.7756	830.3955	2	43.05	82.12	0.5	Y	x	x	x	x
P02787	K.C(+57.02)STSSLLEAC(+57.02)TFR.R	Carbamidomethylation	0	684	696	13	1530.6807	766.3387	2	48.30	88.13	-11.7	Y	x	x	x	x	x
P02787	K.C(+57.02)STSSLLEACTFR.R	Carbamidomethylation	0	684	696	13	1473.6592	737.8379	2	56.51	71.06	1.4	Y					x	x
P02788	R.QAQEK.F		0	292	296	5	602.3024	603.3141	1	29.09	21.36	7.4	N			x
P02788	R.KPVTEARSCHLAM(+15.99)APNHAVVSRMDK.V	Oxidation (M)	2	600	624	25	2763.3730	553.6757	5	55.15	24.39	-11.3	Y						x
P02790	K.GEFVWK.S		0	72	77	6	764.3857	383.2027	2	40.26	45.31	6.7	Y			x		x
P02790	R.WKNFPSPVDAAFR.Q		1	90	102	13	1533.7728	512.2654	3	52.19	76.33	1.1	Y					x	x
P02790	K.NFPSPVDAAFR.Q		0	92	102	11	1219.5985	610.8085	2	50.55	79.18	3.2	Y	x	x	x	x	x	x
P02790	R.QGHNSVFLIK.G		0	103	112	10	1141.6244	381.5478	3	37.54	68.65	-2.6	Y	x	x	x	x	x	x
P02790	K.GDKVWVYPPEKK.E		2	113	124	12	1444.7714	482.5941	3	32.53	43.52	-7.6	Y	x		x	x	x	x
P02790	K.VWVYPPEK.K		0	116	123	8	1016.5331	509.2738	2	40.99	34.71	0.0	Y			x
P02790	K.LLQDEFPGIPSPLDAAVEC(+57.02)HR.G	Carbamidomethylation	0	131	151	21	2363.1580	788.7276	3	62.50	85.46	1.3	Y	x	x	x	x
P02790	R.GEC(+57.02)QAEGVLFFQGDR.E	Carbamidomethylation	0	152	166	15	1711.7623	856.8919	2	53.17	93.53	4.1	Y	x	x	x	x
P02790	R.EWFWDLATGTMK.E		0	167	178	12	1483.6805	742.8447	2	69.58	44.92	-3.9	Y	x		x	x
P02790	R.YYC(+57.02)FQGNQFLR.F	Carbamidomethylation	0	198	208	11	1494.6714	748.3433	2	51.12	76.21	0.4	Y	x	x	x	x	x	x
P02790	R.YYCFQGNQFLR.F		0	198	208	11	1437.6499	719.8350	2	53.68	76.14	3.8	Y					x	x
P02790	R.FDPVRGEVPPR.Y		1	209	219	11	1267.6672	423.5624	3	33.88	48.07	-1.5	Y			x	x
P02790	R.GEVPPR.Y		0	214	219	6	653.3496	654.3594	1	52.68	22.07	3.8	Y				x
P02790	R.DYFMPC(+57.02)PGR.G	Carbamidomethylation	0	226	234	9	1141.4685	571.7420	2	43.56	68.14	0.8	Y	x	x	x	x
P02790	R.DYFMPCPGR.G		0	226	234	9	1084.4470	543.2327	2	46.46	61.04	3.6	Y					x	x
P02790	K.GGYTLVSGYPK.R		0	333	343	11	1140.5815	571.2972	2	41.01	75.25	-1.4	Y	x	x	x	x	x	x
P02790	K.EVGTPHGIILDSVDAAFIC(+57.02)PGSSR.L	Carbamidomethylation	0	348	371	24	2497.2271	833.4197	3	62.18	68.96	4.1	Y	x	x	x	x
P02790	K.EVGTPHGIILDSVDAAFICPGSSR.L		0	348	371	24	2440.2056	814.4071	3	63.35	40.16	-2.5	Y
P02790	R.RLWWLDLK.S		1	379	386	8	1128.6444	565.3299	2	60.38	56.71	0.7	Y	x	x	x	x	x	x
P02790	R.LWWLDLK.S		0	380	386	7	972.5433	487.2784	2	66.93	39.32	-1.0	Y	x	x	x	x
P02790	K.SGAQATWTELPWPHEK.V		0	387	402	16	1836.8795	613.3007	3	53.92	97.26	0.4	Y	x	x	x	x	x	x
P02790	K.VDGALC(+57.02)MEK.S	Carbamidomethylation	0	403	411	9	1021.4572	511.7345	2	28.14	52.25	-2.8	Y	x	x	x	x
P02790	K.VDGALCMEK.S		0	403	411	9	964.4358	483.2261	2	30.52	49.12	2.0	Y					x	x
P02790	K.SLGPNSC(+57.02)SANGPGLYLIHGPNLYC(+57.02)YSDVEK.L	Carbamidomethylation	0	412	441	30	3281.5122	1094.8418	3	59.46	29.99	-2.6	Y	x		x
P03952	R.C(+57.02)QFFSYATQTFHK.A	Carbamidomethylation	0	147	159	13	1663.7452	555.5900	3	49.66	37.41	1.8	Y				x
P03952	K.YSPGGTPTAIK.V		0	170	180	11	1090.5658	546.2805	2	28.19	24.57	-17.8	Y	x
P03952	K.PCALSEIGCHM(+15.99)NIFQHLAFSDVDVARVLTPDAFVC(+57.02)R.T	Oxidation (M); Carbamidomethylation	1	193	228	36	4046.9263	1012.7391	4	68.41	20.44	0.3	Y
P03952	R.IAYGTQGSSGYSLR.L		0	360	373	14	1458.7103	730.3588	2	37.63	63.40	-5.0	Y					x	x
P03952	K.PIC(+57.02)LPSK.G	Carbamidomethylation	0	501	507	7	813.4418	407.7273	2	45.04	21.15	-2.3	N			x
P03952	R.LVGITSWGEGC(+57.02)AR.R	Carbamidomethylation	0	592	604	13	1404.6820	703.3585	2	48.39	38.14	14.5	Y
P03952	K.TQSSDGK.A		0	625	631	7	721.3242	722.3189	1	83.92	21.94	-17.4	Y
P04003	K.YTC(+57.02)LPGYVR.S	Carbamidomethylation	0	79	87	9	1127.5433	564.7808	2	39.87	58.25	3.2	Y	x
P04003	K.YTCLPGYVR.S		0	79	87	9	1070.5219	536.2711	2	42.23	60.15	5.4	Y					x	x
P04003	R.GVGWSHPLPQC(+57.02)EIVK.C	Carbamidomethylation	0	160	174	15	1705.8610	569.6278	3	45.51	65.62	0.4	Y	x	x	x	x	x	x
P04003	R.GVGWSHPLPQCEIVK.C		0	160	174	15	1648.8395	550.6230	3	49.33	26.49	4.8	Y					x
P04003	K.EDVYVVGTVLR.Y		0	319	329	11	1248.6714	625.3398	2	50.42	86.05	-5.1	Y	x	x	x	x
P04003	R.C(+57.02)HPGYKPTTDEPTTVIC(+57.02)QK.N	Carbamidomethylation	1	332	350	19	2231.0352	744.6851	3	32.85	84.29	-0.7	Y	x	x	x	x
P04003	R.WTPYQGC(+57.02)EALC(+57.02)C(+57.02)PEPK.L	Carbamidomethylation	0	354	369	16	1994.8325	998.4269	2	46.53	74.96	3.4	Y	x	x	x	x
P04003	R.FSAIC(+57.02)QGDGTWSPR.T	Carbamidomethylation	0	405	418	14	1580.7041	791.3588	2	44.40	86.04	-0.7	Y	x	x	x	x	x	x
P04003	R.FSAICQGDGTWSPR.T		0	405	418	14	1523.6827	762.8467	2	46.77	82.47	-2.5	Y					x	x
P04003	K.QSSSYSFFK.E		0	439	447	9	1079.4923	540.7579	2	42.79	47.48	8.2	Y	x		x	x
P04003	K.EEIIYEC(+57.02)DKGYILVGQAK.L	Carbamidomethylation	1	448	465	18	2127.0557	532.7734	4	37.42	20.41	4.1	Y
P04003	R.TWYPEVPK.C		0	530	537	8	1018.5123	510.2653	2	44.92	53.54	3.6	Y	x	x	x	x	x	x
P04003	R.LMQC(+57.02)LPNPEDVK.M	Carbamidomethylation	0	555	566	12	1442.6897	722.3512	2	45.75	74.31	-1.3	Y	x	x	x	x
P04003	R.LMQCLPNPEDVK.M		0	555	566	12	1385.6683	693.8401	2	48.62	47.50	-1.9	Y					x	x
P04003	K.LSLEIEQLELQR.D		0	574	585	12	1469.8090	735.9156	2	57.87	74.62	5.2	Y	x	x	x	x	x
P04004	R.GQYCYELDEK.A		0	177	186	10	1246.5176	624.2665	2	37.44	51.62	0.8	Y					x	x
P04004	R.DVWGIEGPIDAAFTR.I		0	198	212	15	1645.8099	823.9112	2	67.86	67.84	-1.3	Y	x	x	x	x	x	x
P04004	R.FEDGVLDPDYPR.N		0	230	241	12	1421.6462	711.8348	2	47.34	70.42	6.2	Y	x	x	x	x	x
P04004	R.DWHGVPGQVDAAMAGR.I		0	338	353	16	1665.7682	556.2628	3	46.63	96.39	-0.9	Y	x	x	x	x	x	x
P04004	R.IYISGMAPR.P		0	354	362	9	1006.5270	504.2722	2	39.61	52.67	2.9	Y	x	x	x	x
P04004	R.IYISGMAPRPSLAK.K		1	354	367	14	1502.8279	752.4222	2	43.07	72.66	1.3	Y	x		x	x	x	x
P04004	R.RVDTVDPPYPR.S		1	453	463	11	1313.6727	657.8420	2	31.89	53.37	-2.5	Y	x	x	x	x	x	x
P04004	R.SIAQYWLGC(+57.02)PAPGHL	Carbamidomethylation	0	464	478	15	1668.8082	835.4135	2	60.87	79.97	2.5	Y	x	x	x	x	x	x
P04004	R.SIAQYWLGCPAPGHL		0	464	478	15	1611.7867	806.8971	2	64.06	44.01	-4.4	Y					x	x
P04114	R.KYTYNYEAESSSGVPGTADSR.S		1	51	71	21	2281.0134	761.3448	3	35.83	65.92	-0.4	Y	x	x	x	x	x	x
P04114	K.VELEVPQLC(+57.02)SFILK.T	Carbamidomethylation	0	80	93	14	1673.9061	837.9522	2	69.99	29.60	-9.7	Y			x
P04114	K.EVYGFNPEGK.A		0	101	110	10	1138.5294	570.2640	2	38.01	29.59	-14.1	Y			x		x
P04114	K.NSEEFAAAMSR.Y		0	118	128	11	1211.5240	606.7664	2	36.13	69.63	-4.9	Y	x	x	x	x	x	x
P04114	K.QVFLYPEKDEPTYILNIK.R		1	140	157	18	2209.1670	737.3952	3	59.68	39.62	-1.5	Y	x
P04114	K.QVFLYPEKDEPTYILNIKR.G		2	140	158	19	2365.2681	592.3237	4	54.81	51.14	-1.0	Y					x	x
P04114	R.GIISALLVPPETEEAK.Q		0	159	174	16	1665.9188	833.9622	2	61.53	54.50	-5.4	Y	x	x	x	x		x
P04114	K.GNVATEISTER.D		0	197	207	11	1175.5782	588.7961	2	30.53	68.47	-0.4	Y	x	x	x	x	x	x
P04114	R.TGISPLALIK.G		0	220	229	10	1011.6328	506.8246	2	56.75	79.82	1.7	Y	x	x	x	x	x	x
P04114	K.GMTRPLSTLISSSQSC(+57.02)QYTLDAK.R	Carbamidomethylation	1	230	252	23	2543.2358	848.7527	3	52.88	52.35	0.2	Y			x
P04114	K.GMTRPLSTLISSSQSCQYTLDAK.R		1	230	252	23	2486.2146	829.7446	3	55.55	41.16	-1.0	Y					x
P04114	K.EQHLFLPFSYK.N		0	263	273	11	1407.7186	470.2474	3	55.48	76.84	1.2	Y	x	x	x	x	x	x
P04114	K.NKYGMVAQVTQTLK.L		1	274	287	14	1579.8392	527.6213	3	44.60	53.73	1.8	Y					x	x
P04114	K.YGMVAQVTQTLK.L		0	276	287	12	1337.7013	669.8585	2	47.44	76.13	0.9	Y	x	x	x	x	x	x
P04114	K.KMGLAFESTK.S		1	305	314	10	1110.5743	556.2876	2	34.03	30.28	-12.3	Y					x	x
P04114	K.MGLAFESTK.S		0	306	314	9	982.4794	492.2429	2	40.23	61.31	-8.4	Y			x	x
P04114	K.STSPPKQAEAVLK.T		1	315	327	13	1354.7456	452.5856	3	30.24	37.30	-7.8	Y					x
P04114	K.KLTISEQNIQR.A		1	334	344	11	1328.7412	665.3786	2	31.86	40.88	1.1	Y					x	x
P04114	K.LTISEQNIQR.A		0	335	344	10	1200.6462	601.3307	2	35.86	63.35	0.6	Y	x	x	x	x	x	x
P04114	R.VIGNMGQTMEQLTPELK.S		0	491	507	17	1887.9434	944.9796	2	57.26	83.67	0.7	Y	x	x	x	x	x	x
P04114	K.C(+57.02)VQSTKPSLMIQK.A	Carbamidomethylation	1	513	525	13	1518.7898	507.2733	3	33.35	40.23	5.4	Y	x	x	x	x
P04114	K.DKDQEVLLQTFLDDASPGDKR.L		2	538	558	21	2389.1760	797.4008	3	61.50	70.23	1.9	Y	x		x	x	x	x
P04114	R.LAAYLMLMR.S		0	559	567	9	1080.5824	541.2999	2	58.32	59.31	2.6	Y	x	x	x	x	x	x
P04114	K.IVQILPWEQNEQVK.N		0	577	590	14	1722.9304	862.4713	2	56.43	65.28	-1.4	Y	x	x	x	x		x
P04114	K.SVSLPSLDPASAK.I		0	642	654	13	1270.6769	636.3456	2	47.46	68.52	-0.2	Y	x	x	x	x	x	x
P04114	K.IEGNLIFDPNNYLPK.E		0	655	669	15	1745.8988	873.9608	2	64.82	40.47	4.7	Y			x		x	x
P04114	K.GFEPTLEALFGK.Q		0	696	707	12	1307.6761	654.8478	2	66.91	60.77	3.8	Y	x	x	x	x		x
P04114	K.QGFFPDSVNK.A		0	708	717	10	1137.5454	569.7805	2	43.33	50.72	0.9	Y					x	x
P04114	K.ALYWVNGQVPDGVSK.V		0	718	732	15	1631.8307	816.9227	2	51.23	78.81	0.1	Y	x	x	x	x	x	x
P04114	K.VLVDHFGYTK.D		0	733	742	10	1177.6132	393.5426	3	37.86	65.12	-6.0	Y	x			x	x	x
P04114	R.TLQGIPQMIGEVIR.K		0	805	818	14	1553.8599	777.9312	2	67.47	28.15	-7.8	Y			x
P04114	R.TLQGIPQMIGEVIRK.G		1	805	819	15	1681.9548	561.6582	3	62.10	33.32	-1.2	Y					x	x
P04114	K.LLSGGNTLHLVSTTK.T		0	935	949	15	1539.8621	514.2919	3	42.68	64.37	-5.3	Y	x	x	x	x	x	x
P04114	K.TEVIPPLIENR.Q		0	950	960	11	1279.7136	640.8645	2	49.60	75.17	0.6	Y	x	x	x	x	x	x
P04114	K.ITEVALMGHLSC(+57.02)DTK.E	Carbamidomethylation	0	1101	1115	15	1673.8116	558.9469	3	45.97	20.60	4.3	Y			x
P04114	R.SEILAHWSPAK.L		0	1135	1145	11	1237.6455	619.8325	2	40.30	86.28	4.0	Y				x	x	x
P04114	K.LLLQMDSSATAYGSTVSKR.V		1	1146	1164	19	2027.0358	676.6829	3	47.29	39.64	-4.4	Y					x
P04114	K.KMTSNFPVDLSDYPK.S		1	1188	1202	15	1740.8392	581.2842	3	49.93	52.74	-4.8	Y					x	x
P04114	K.MTSNFPVDLSDYPK.S		0	1189	1202	14	1612.7443	807.3837	2	53.82	45.85	5.4	Y					x	x
P04114	R.LLDHRVPQTDMTFR.H		1	1211	1224	14	1727.8777	576.9703	3	40.94	43.66	6.5	Y						x
P04114	R.VPQTDMTFR.H		0	1216	1224	9	1093.5226	547.7693	2	36.29	58.43	1.4	Y	x		x	x	x
P04114	K.LIVAMSSWLQK.A		0	1230	1240	11	1274.7057	638.3547	2	59.02	61.21	-8.4	Y			x	x	x	x
P04114	K.ASGSLPYTQTLQDHLNSLK.E		0	1241	1259	19	2072.0537	691.6918	3	53.51	33.16	-0.1	Y			x
P04114	R.EFQVPTFTIPK.L		0	1334	1344	11	1305.6969	653.8555	2	59.78	36.12	-0.4	Y			x	x		x
P04114	R.LNGESNLR.F		0	1514	1521	8	901.4617	451.7316	2	43.51	21.07	-14.6	Y		x
P04114	K.YENYELTLK.S		0	1563	1571	9	1171.5760	586.7955	2	42.98	59.56	0.4	Y			x	x
P04114	R.SEYQADYESLR.F		0	1600	1610	11	1359.5942	680.8059	2	37.46	68.41	2.2	Y			x	x	x	x
P04114	R.IGQDGISTSATTNLK.C		0	1647	1661	15	1504.7733	753.3920	2	36.58	88.39	-2.5	Y			x	x	x	x
P04114	K.LSNDMMGSYAEMK.F		0	1738	1750	13	1475.6095	738.8160	2	44.26	67.50	5.4	Y			x	x	x
P04114	K.YNALDLTNNGK.L		0	1803	1813	11	1221.5990	611.8079	2	38.68	55.54	1.8	Y			x	x	x
P04114	R.SVMAPFTMTIDAHTNGNGK.L		0	1898	1916	19	1990.9241	664.6488	3	51.18	53.48	0.3	Y					x	x
P04114	K.LALWGEHTGQLYSK.F		0	1917	1930	14	1601.8202	534.9487	3	47.75	81.80	2.6	Y			x	x	x	x
P04114	K.FLLKAEPLAFTFSHDYK.G		1	1931	1947	17	2026.0563	676.3674	3	61.50	26.18	11.9	Y
P04114	K.AEPLAFTFSHDYK.G		0	1935	1947	13	1524.7249	763.3649	2	49.24	23.58	-6.3	Y						x
P04114	K.VSALLTPAEQTGTWK.L		0	1968	1982	15	1600.8461	801.4260	2	48.38	67.43	-5.4	Y			x	x	x	x
P04114	K.LKTQFNNNEYSQDLDAYNTK.D		1	1983	2002	20	2405.1135	802.7162	3	43.27	24.68	5.5	Y					x
P04114	K.TQFNNNEYSQDLDAYNTKDK.I		1	1985	2004	20	2407.0564	803.3611	3	40.87	40.52	2.1	Y					x
P04114	K.TQFNNNEYSQDLDAYNTKDKIGVELTGR.T		2	1985	2012	28	3232.5271	809.1396	4	50.41	24.33	0.7	Y					x
P04114	R.TLADLTLLDSPIK.V		0	2013	2025	13	1398.7970	700.4017	2	62.28	67.18	-5.9	Y			x	x
P04114	R.DAVEKPQEFTIVAFVK.Y		1	2044	2059	16	1819.9719	607.6696	3	58.56	59.93	8.3	Y				x
P04114	R.QTIIVVLENVQR.N		0	2086	2097	12	1410.8195	706.4098	2	56.60	61.80	-10.2	Y			x	x
P04114	K.HINIDQFVR.K		0	2101	2109	9	1140.6040	571.3095	2	44.04	68.98	0.4	Y	x	x	x	x	x	x
P04114	K.LPQQANDYLNSFNWER.Q		0	2118	2133	16	1993.9282	997.9698	2	58.91	45.75	-1.5	Y	x			x
P04114	R.ITENDIQIALDDAK.I		0	2151	2164	14	1557.7886	779.8994	2	53.64	57.20	-2.8	Y	x		x	x	x
P04114	K.LKQHIEAIDVR.V		1	2285	2295	11	1320.7513	441.2534	3	30.14	50.85	-9.7	Y			x	x	x	x
P04114	K.LSNVLQQVK.I		0	2377	2385	9	1027.6025	514.8094	2	38.15	33.29	1.6	Y					x
P04114	R.LNGEIQALELPQK.A		0	2450	2462	13	1451.7983	726.9077	2	48.96	78.25	1.7	Y			x	x
P04114	K.LFLEETK.A		0	2468	2474	7	878.4749	440.2431	2	38.20	21.88	-3.6	Y				x
P04114	R.MYQMDIQQELQR.Y		0	2523	2534	12	1581.7279	791.8813	2	49.39	50.23	12.7	Y					x
P04114	K.ALVEQGFTVPEIK.T		0	2579	2591	13	1429.7816	715.8977	2	54.16	81.56	-0.5	Y			x	x	x	x
P04114	R.IPSVQINFK.D		0	2626	2634	9	1044.5968	523.3068	2	48.66	60.25	2.2	Y			x	x
P04114	R.DLKVEDIPLAR.I		1	2695	2705	11	1267.7135	634.8596	2	47.35	51.17	-7.0	Y					x	x
P04114	K.INPLALK.E		0	2819	2825	7	767.4905	384.7522	2	40.71	31.52	-0.7	Y					x
P04114	R.TEHGSEMLFFGNAIEGK.S		0	2837	2853	17	1865.8618	622.9644	3	55.04	74.46	5.1	Y			x	x	x	x
P04114	K.NTLELSNGVIVK.I		0	2865	2876	12	1285.7241	643.8700	2	45.39	51.77	1.0	Y			x	x	x	x
P04114	K.INNQLTLDSNTK.Y		0	2877	2888	12	1359.6995	680.8571	2	33.18	65.61	0.1	Y			x	x
P04114	K.LDFSSQADLR.N		0	2898	2907	10	1150.5618	576.2894	2	41.95	56.40	2.2	Y			x	x	x
P04114	K.WACPR.F		0	2931	2935	5	631.2900	632.2983	1	82.52	22.24	1.6	Y
P04114	K.GMALFGEGK.A		0	3006	3014	9	908.4426	455.2271	2	42.77	47.42	-3.3	Y					x	x
P04114	R.LPYTIITTPPLK.D		0	3137	3148	12	1355.8064	678.9103	2	55.60	62.90	-0.2	Y			x	x
P04114	K.TGLKEFLK.T		1	3156	3163	8	934.5487	468.2808	2	38.54	56.30	-1.9	Y				x	x	x
P04114	K.QSFDLSVK.A		0	3167	3174	8	922.4760	462.2451	2	39.61	53.76	-0.4	Y					x	x
P04114	R.NNALDFVTK.S		0	3213	3221	9	1020.5240	511.2672	2	43.14	57.62	-4.2	Y		x	x	x	x	x
P04114	K.AVSMPSFSILGSDVR.V		0	3277	3291	15	1564.7919	783.3972	2	61.62	73.90	-7.7	Y	x	x	x	x	x	x
P04114	K.LSLPDFK.E		0	3315	3321	7	818.4537	410.2337	2	49.53	56.32	-1.1	Y			x	x
P04114	K.NMEVSVATTTK.A		0	3420	3430	11	1179.5806	590.7993	2	30.89	69.12	2.9	Y			x	x	x	x
P04114	R.MNFKQELNGNTK.S		1	3438	3449	12	1422.6925	475.2409	3	33.30	52.75	5.8	Y					x	x
P04114	K.SKPTVSSSMEFK.Y		1	3450	3461	12	1326.6489	664.3279	2	31.21	46.17	-5.7	Y			x	x
P04114	R.EYSGTIASEANTYLNSK.S		0	3508	3524	17	1846.8584	924.4388	2	48.73	63.03	2.5	Y						x
P04114	K.IDDIWNLEVK.E		0	3538	3547	10	1243.6448	622.8323	2	56.94	67.64	4.3	Y	x		x	x
P04114	K.ENFAGEATLQR.I		0	3548	3558	11	1234.5942	618.3075	2	36.31	59.87	5.0	Y			x	x
P04114	R.IYSLWEHSTK.N		0	3559	3568	10	1262.6295	421.8837	3	40.94	54.20	-0.1	Y			x	x	x
P04114	K.NHLQLEGLFFTNGEHTSK.A		0	3569	3586	18	2071.0122	691.3461	3	52.66	78.43	2.0	Y			x	x	x	x
P04114	R.IHSGSFQSQVELSNDQEK.A		0	3639	3656	18	2031.9497	678.3234	3	36.06	72.55	-0.7	Y	x	x	x	x	x	x
P04114	K.AHLDIAGSLEGHLR.F		0	3657	3670	14	1487.7844	496.9353	3	46.27	84.11	-0.2	Y			x	x	x	x
P04114	K.NIILPVYDK.S		0	3674	3682	9	1073.6121	537.8129	2	48.46	54.30	-0.8	Y	x	x	x	x
P04114	K.SLWDFLK.L		0	3683	3689	7	907.4803	454.7504	2	66.74	32.61	6.5	Y	x	x	x
P04114	K.LDVTTSIGR.R		0	3690	3698	9	960.5240	481.2681	2	36.92	55.86	-2.4	Y			x	x
P04114	R.VSTAFVYTK.N		0	3704	3712	9	1014.5386	508.2760	2	36.32	63.88	-1.1	Y			x	x
P04114	K.NPNGYSFSIPVK.V		0	3713	3724	12	1321.6666	661.8405	2	48.94	56.22	-0.2	Y	x		x	x	x	x
P04114	K.VLADKFIIPGLK.L		1	3725	3736	12	1312.8118	438.6107	3	55.58	51.72	-1.2	Y	x		x	x		x
P04114	R.TSSFALNLPTLPEVK.F		0	3776	3790	15	1615.8821	808.9534	2	63.72	50.38	6.3	Y	x	x	x	x
P04114	K.FPEVDVLTK.Y		0	3791	3799	9	1046.5648	524.2867	2	49.18	71.33	-5.7	Y	x	x	x	x	x	x
P04114	K.SVSDGIAALDLNAVANK.I		0	3830	3846	17	1656.8682	829.4385	2	54.94	54.42	-3.5	Y					x	x
P04114	K.SPAFTDLHLR.Y		0	3980	3989	10	1155.6036	386.2104	3	43.98	81.39	5.1	Y	x		x	x	x	x
P04114	K.ATGVLYDYVNK.Y		0	4077	4087	11	1241.6292	621.8226	2	43.92	59.33	1.2	Y			x	x
P04114	R.NLQNNAEWVYQGAIR.Q		0	4107	4121	15	1774.8750	888.4426	2	51.64	83.35	-2.5	Y		x	x	x	x	x
P04114	R.QIDDIDVR.F		0	4122	4129	8	972.4876	487.2515	2	33.47	45.93	0.9	Y		x		x	x	x
P04114	K.AASGTTGTYQEWK.D		0	4133	4145	13	1398.6416	700.3258	2	31.26	21.65	-3.2	Y					x
P04114	K.AASGTTGTYQEWKDK.A		1	4133	4147	15	1641.7634	548.2593	3	27.75	31.63	-4.5	Y					x
P04114	R.FQFPGKPGIYTR.E		1	4202	4213	12	1409.7455	470.9229	3	45.38	47.33	0.9	Y			x	x
P04114	R.EELC(+57.02)TMFIR.E	Carbamidomethylation	0	4214	4222	9	1197.5522	599.7822	2	52.03	53.38	-2.0	Y			x	x
P04114	R.EELCTMFIR.E		0	4214	4222	9	1140.5308	571.2773	2	55.89	51.44	8.1	Y						x
P04114	R.EVGTVLSQVYSK.V		0	4223	4234	12	1308.6925	655.3552	2	45.11	70.09	2.6	Y	x	x	x	x
P04114	K.LIDVISMYR.E		0	4262	4270	9	1108.5951	555.3048	2	54.80	50.97	0.0	Y			x	x
P04114	K.IAELSATAQEIIK.S		0	4466	4478	13	1385.7766	693.8998	2	50.85	72.58	6.1	Y	x	x	x	x	x
P04114	K.KIISDYHQQFR.Y		1	4486	4496	11	1433.7415	478.9209	3	29.67	64.96	-0.4	Y	x	x	x	x	x	x
P04114	K.IISDYHQQFR.Y		0	4487	4496	10	1305.6466	436.2220	3	31.70	74.11	-1.9	Y	x	x	x	x	x	x
P04196	R.DGYLFQLLR.I		0	44	52	9	1123.6025	562.8110	2	66.26	64.65	4.4	Y	x	x	x	x	x	x
P04196	R.KYWNDC(+57.02)EPPDSR.R	Carbamidomethylation	1	84	95	12	1565.6569	522.9020	3	29.69	36.51	17.5	Y		x
P04196	R.RPSEIVIGQCK.V		1	96	106	11	1228.6598	615.3375	2	30.92	67.60	0.6	Y					x	x
P04196	K.VIATR.H		0	107	111	5	558.3489	559.3583	1	36.85	21.14	3.8	N						x
P04196	K.DSPVLIDFFEDTER.Y		0	140	153	14	1681.7834	841.9005	2	70.75	65.69	1.7	Y	x		x	x	x
P04196	K.YKEENDDFASFRVDR.I		2	165	179	15	1889.8544	630.9607	3	40.92	38.14	3.1	Y					x
P04196	R.VRGGEGTGYFVDFSVR.N		1	186	201	16	1744.8533	582.6288	3	50.75	63.02	6.4	Y					x
P04196	R.GGEGTGYFVDFSVR.N		0	188	201	14	1489.6837	745.8453	2	55.13	25.15	-5.1	Y						x
P04196	R.ADLFYDVEALDLESPK.N		0	220	235	16	1823.8828	912.9483	2	67.10	42.35	-0.4	Y			x
P04196	K.SGFPQVSMFFTHTFPK		0	510	525	16	1856.8920	619.9683	3	65.52	41.01	-4.8	Y					x
P04211	R.FSGSLLGGK.A		0	83	91	9	864.4705	433.2432	2	37.79	47.66	1.7	Y	x			x	x	x
P04217	K.HQFLLTGDTQGR.Y		0	79	90	12	1371.6895	686.8518	2	35.73	67.78	-0.3	Y	x	x	x	x	x	x
P04217	R.SGLSTGWTQLSK.L		0	95	106	12	1263.6459	632.8311	2	45.59	75.26	1.3	Y	x	x	x	x
P04217	K.LLELTGPK.S		0	107	114	8	869.5222	435.7687	2	40.30	59.69	0.7	Y	x	x	x	x
P04217	K.VTLTC(+57.02)VAPLSGVDFQLR.R	Carbamidomethylation	0	228	244	17	1874.9924	938.5076	2	63.97	38.38	4.3	Y	x		x	x
P04217	R.C(+57.02)LAPLEGAR.F	Carbamidomethylation	0	325	333	9	985.5015	493.7599	2	34.04	66.65	3.8	Y			x	x		x
P04217	R.ATWSGAVLAGR.D		0	407	417	11	1087.5774	544.7952	2	42.35	67.08	-1.5	Y					x	x
P04217	R.C(+57.02)EGPIPDVTFELLR.E	Carbamidomethylation	0	423	436	14	1644.8181	823.4180	2	66.76	66.72	2.1	Y	x	x	x	x
P04217	R.EGETK.A		0	437	441	5	562.2598	563.2713	1	31.18	32.37	7.5	N
P04217	R.TPGAAANLELIFVGPQHAGNYR.C		0	448	469	22	2295.1760	766.0615	3	59.16	74.12	-5.9	Y		x	x	x	x	x
P04259	K.YEELQITAGR.H		0	360	369	10	1178.5931	590.3043	2	39.30	62.36	0.7	N		x	x	x		x
P04259	K.DAKNK.L		1	422	426	5	574.3074	575.3081	1	61.59	20.79	-11.5	N
P04264	R.SLVNLGGSK.S		0	66	74	9	873.4919	437.7518	2	33.62	58.61	-3.2	Y		x	x	x		x
P04264	K.SLNNQFASFIDK.V		0	186	197	12	1382.6830	692.3466	2	54.13	61.09	-3.1	Y		x	x	x
P04264	K.SLNNQFASFIDKVR.F		1	186	199	14	1637.8525	546.9564	3	57.78	38.56	-3.1	Y		x				x
P04264	R.FLEQQNQVLQTK.W		0	200	211	12	1474.7780	738.3843	2	39.07	75.89	-16.2	N	x	x	x	x		x
P04264	K.WELLQQVDTSTR.T		0	212	223	12	1474.7416	738.3754	2	53.06	59.95	-3.7	Y			x
P04264	K.NMQDMVEDYR.N		0	258	267	10	1299.5223	650.7693	2	43.16	64.62	1.4	Y			x	x
P04264	R.SLDLDSIIAEVK.A		0	344	355	12	1301.7078	651.8641	2	66.24	58.28	4.5	Y		x	x	x
P04264	K.YEELQITAGR.H		0	377	386	10	1178.5931	590.3043	2	39.30	62.36	0.7	N		x	x	x		x
P04264	K.IEISELNR.V		0	396	403	8	972.5240	487.2668	2	38.20	39.87	-5.0	N		x	x	x
P04264	K.QISNLQQSISDAEQR.G		0	418	432	15	1715.8438	858.9279	2	43.97	82.91	-1.4	Y			x
P04264	K.DAKNK.L		1	439	443	5	574.3074	575.3081	1	61.59	20.79	-11.5	N
P04264	K.LNDLEDALQQAK.E		0	444	455	12	1356.6885	679.3463	2	47.33	65.63	-7.8	Y			x	x
P04264	K.EDLAR.L		0	456	460	5	602.3024	603.3141	1	58.44	29.58	7.5	N
P04432	R.ASQSISSYLNWYQQKPGK.A		1	47	64	18	2084.0327	695.6811	3	53.44	33.57	-5.4	Y					x
P04432	K.LLIYAASSLQSGVPSR.F		0	68	83	16	1660.9148	831.4668	2	52.13	62.10	2.6	N					x
P04433	R.ASQSVSSYLAWYQQKPGQAPR.L		1	45	65	21	2351.1658	784.7227	3	50.97	47.32	-8.3	Y		x		x	x	x
P04433	R.LLIYDASNR.A		0	66	74	9	1063.5662	532.7863	2	40.49	58.11	-7.7	Y	x	x	x	x
P05090	K.C(+57.02)PNPPVQENFDVNK.Y	Carbamidomethylation	0	28	41	14	1656.7566	829.3889	2	38.67	51.50	4.0	Y	x	x
P05090	K.IPTTFENGR.C		0	52	60	9	1033.5193	517.7719	2	32.09	41.45	9.5	Y	x
P05090	R.NPNLPPETVDSLK.N		0	152	164	13	1422.7355	712.3754	2	41.73	35.34	0.5	Y	x	x
P05090	K.NILTSNNIDVK.K		0	165	175	11	1229.6615	615.8355	2	42.45	61.57	-4.1	Y	x	x	x	x
P05090	K.MTVTDQVNC(+57.02)PK.L	Carbamidomethylation	0	177	187	11	1291.5901	646.7953	2	29.38	41.71	-10.8	Y					x	x
P05090	K.MTVTDQVNCPK.L		0	177	187	11	1234.5686	618.3013	2	34.86	20.89	15.8	Y					x
P05155	K.LYHAFSAMK.K		0	153	161	9	1066.5270	534.2699	2	33.82	66.24	-1.6	Y			x	x
P05155	K.TNLESILSYPK.D		0	191	201	11	1263.6710	632.8466	2	55.05	81.19	6.0	Y	x	x	x	x	x	x
P05155	K.DFTC(+57.02)VHQALK.G	Carbamidomethylation	0	202	211	10	1217.5863	609.8002	2	35.31	62.65	-0.3	Y	x	x	x	x
P05155	K.GVTSVSQIFHSPDLAIR.D		0	217	233	17	1825.9686	609.6633	3	56.83	75.51	-0.4	Y	x	x	x	x
P05155	R.MEPFHFK.N		0	310	316	7	934.4371	468.2264	2	39.33	36.34	1.3	Y		x	x		x	x
P05155	K.NSVIKVPMMNSK.K		1	317	328	12	1346.7051	449.9082	3	42.03	69.97	-1.7	Y					x	x
P05155	K.VPMM(+15.99)NSKK.Y	Oxidation (M)	1	322	329	8	949.4725	475.7466	2	50.18	23.41	6.5	Y			x
P05155	K.KYPVAHFIDQTLK.A		1	329	341	13	1558.8507	520.6255	3	46.30	58.30	2.5	Y			x	x
P05155	K.HRLEDMEQALSPSVFK.A		1	365	380	16	1885.9355	629.6519	3	51.10	76.65	-0.9	Y			x	x	x
P05155	R.LEDMEQALSPSVFK.A		0	367	380	14	1592.7755	797.3933	2	56.65	77.34	-2.2	Y	x	x			x	x
P05155	K.AIMEK.L		0	381	385	5	590.3098	591.3093	1	38.70	28.28	-13.0	N				x
P05155	K.AIMEKLEMSK.F		1	381	390	10	1178.6039	590.3133	2	36.94	61.36	6.9	Y					x	x
P05155	K.FQPTLLTLPR.I		0	391	400	10	1184.6917	593.3531	2	56.37	49.13	0.1	Y	x	x	x	x	x	x
P05155	K.VTTSQDMLSIMEK.L		0	403	415	13	1481.7106	741.8639	2	52.17	69.59	1.8	Y	x	x	x	x
P05156	R.SFPTYC(+57.02)QQK.S	Carbamidomethylation	0	81	89	9	1157.5176	579.7751	2	29.80	33.25	15.7	Y		x	x
P05156	R.GLETSLAECTFTK.R		0	188	200	13	1398.6700	700.3386	2	52.49	51.38	-5.3	Y					x	x
P05156	R.AQLGDLPWQVAIK.D		0	346	358	13	1437.7980	719.9075	2	60.93	42.56	1.7	Y	x
P05156	R.VFSLQWGEVK.L		0	481	490	10	1191.6288	596.8168	2	55.49	47.13	-8.2	Y			x	x		x
P05543	K.NALALFVLPK.E		0	264	273	10	1084.6644	543.3415	2	63.23	54.81	3.7	Y	x	x	x	x
P05546	K.FAFNLYR.V		0	133	139	7	929.4759	465.7442	2	51.66	51.40	-2.2	N					x	x
P05546	K.YEITTIHNLFR.K		0	193	203	11	1405.7354	703.8776	2	52.70	79.25	3.8	Y	x	x	x	x
P05546	R.SVNDLYIQK.Q		0	220	228	9	1078.5658	540.2887	2	35.40	59.24	-2.7	Y	x	x	x	x	x	x
P05546	K.QFPILLDFK.T		0	229	237	9	1119.6328	560.8280	2	66.15	57.37	7.7	Y	x	x	x	x	x	x
P05546	K.M(+15.99)SGM(+15.99)K.T	Oxidation (M)	0	363	367	5	584.2299	585.2376	1	23.50	20.96	0.8	Y		x
P05546	K.NYNLVESLK.L		0	402	410	9	1078.5658	540.2900	2	45.64	61.53	-0.4	Y	x	x	x	x	x	x
P05546	R.MLFDKNGNMAGISDQR.I		1	416	431	16	1795.8345	599.6176	3	44.31	52.55	-1.9	Y					x
P05546	K.NGNMAGISDQR.I		0	421	431	11	1161.5197	581.7717	2	25.60	30.16	8.0	Y
P05546	R.IAIDLFK.H		0	432	438	7	818.4902	410.2554	2	53.80	26.11	7.4	Y					x
P05546	R.TSC(+57.02)LLFMGR.V	Carbamidomethylation	0	484	492	9	1083.5205	542.7682	2	50.41	63.39	1.3	Y			x	x
P05787	K.DANAK.L		0	348	352	5	517.2496	518.2565	1	33.78	21.24	-0.7	N
P06310	R.RLIYK.V		1	71	75	5	691.4380	692.4358	1	54.08	27.33	-13.8	N		x	x
P06310	R.DSGVPDRFSGSGSGTDFTLK.I		1	80	99	20	2028.9388	677.3261	3	46.16	36.51	8.7	Y						x
P06310	R.FSGSGSGTDFTLK.I		0	87	99	13	1302.6091	652.3177	2	40.55	89.96	9.0	N	x	x	x	x	x	x
P06312	K.NYLAWYQQKPGQPPK.L		1	57	71	15	1816.9260	606.6475	3	44.03	73.99	-2.9	Y	x	x	x	x
P06312	K.LLIYWASTR.E		0	72	80	9	1121.6233	561.8190	2	54.63	59.27	0.1	Y	x	x	x	x	x	x
P06396	R.VPEARPNSMVVEHPEFLK.A		1	44	61	18	2078.0618	520.5234	4	44.18	50.90	1.4	Y			x		x	x
P06396	R.PNSMVVEHPEFLK.A		0	49	61	13	1525.7599	509.5904	3	44.35	35.71	-6.8	Y			x	x
P06396	K.AGKEPGLQIWR.V		1	62	72	11	1253.6880	418.9008	3	42.52	65.43	-5.9	Y		x			x	x
P06396	R.EVQGFESATFLGYFK.S		0	148	162	15	1721.8301	861.9163	2	66.07	42.61	-7.0	Y			x		x
P06396	K.HVVPNEVVVQR.L		0	178	188	11	1274.7095	638.3655	2	31.56	75.69	5.5	Y	x	x	x	x	x	x
P06396	K.PALPAGTEDTAK.E		0	278	289	12	1169.5928	585.7976	2	25.00	25.06	-10.4	Y				x
P06396	K.PALPAGTEDTAKEDAANR.K		1	278	295	18	1825.8806	609.6341	3	29.90	35.11	-0.1	Y	x		x	x
P06396	K.SEDC(+57.02)FILDHGK.D	Carbamidomethylation	0	328	338	11	1319.5815	440.8631	3	37.24	56.32	-10.7	Y			x	x
P06396	K.SEDC(+57.02)FILDHGKDGK.I	Carbamidomethylation	1	328	341	14	1619.7250	540.9169	3	32.98	34.93	2.4	Y			x	x
P06396	K.QTQVSVLPEGGETPLFK.Q		0	374	390	17	1828.9570	915.4839	2	55.29	86.01	-2.0	Y	x	x	x	x	x	x
P06396	K.AGALNSNDAFVLK.T		0	585	597	13	1318.6881	660.3544	2	46.34	73.72	4.7	Y	x	x	x	x	x	x
P06396	K.TPSAAYLWVGTGASEAEKTGAQELLR.V		1	598	623	26	2705.3660	902.7916	3	61.75	34.94	-4.8	Y					x
P06396	R.AQPVQVAEGSEPDGFWEALGGK.A		0	627	648	22	2271.0808	1136.5387	2	61.54	69.95	-7.9	Y					x
P06396	K.DSQEEEKTEALTSAKR.Y		2	714	729	16	1820.8751	607.9685	3	7.74	55.91	4.7	Y					x	x
P06727	K.SELTQQLNALFQDK.L		0	52	65	14	1633.8311	817.9221	2	64.46	50.12	-0.8	Y	x	x
P06727	K.LGEVNTYAGDLQK.K		0	66	78	13	1406.7041	704.3586	2	39.89	81.86	-1.1	Y	x	x	x	x
P06727	K.KLVPFATELHER.L		1	79	90	12	1438.7932	480.6078	3	40.93	70.20	5.9	Y	x	x	x		x	x
P06727	K.LKEEIGKELEELR.A		2	98	110	13	1584.8722	529.2981	3	44.88	48.79	0.2	Y	x	x	x	x
P06727	K.EEIGK.E		0	100	104	5	574.2962	575.3014	1	65.07	26.20	-3.6	N
P06727	R.LEPYADQLR.T		0	135	143	9	1103.5610	552.7857	2	36.79	55.29	-3.8	Y	x	x	x	x	x	x
P06727	K.IDQNVEELKGR.L		1	190	200	11	1299.6782	434.2320	3	28.58	59.67	-3.1	Y	x	x	x	x	x	x
P06727	K.VKIDQTVEELRR.S		2	210	221	12	1484.8311	495.9535	3	37.29	44.57	5.1	Y						x
P06727	K.IDQTVEELRR.S		1	212	221	10	1257.6677	420.2299	3	30.66	36.45	0.2	Y	x	x	x
P06727	R.SLAPYAQDTQEK.L		0	222	233	12	1349.6462	675.8310	2	28.21	70.95	0.9	Y	x	x	x	x		x
P06727	K.LNHQLEGLTFQMK.K		0	234	246	13	1557.7974	520.2744	3	48.15	66.93	2.6	Y	x	x	x	x
P06727	R.ISASAEELR.Q		0	256	264	9	974.5032	488.2549	2	29.50	60.29	-8.1	Y	x	x	x	x	x	x
P06727	R.LAPLAEDVR.G		0	267	275	9	982.5447	492.2733	2	36.98	63.06	-12.9	Y		x		x	x
P06727	K.SLAELGGHLDQQVEEFRR.R		1	288	305	18	2083.0447	695.3581	3	51.43	25.35	3.7	Y	x	x
P06727	R.RVEPYGENFNK.A		1	306	316	11	1351.6520	676.8322	2	27.43	29.74	-1.6	Y		x
P06727	K.ALVQQMEQLR.Q		0	317	326	10	1214.6442	608.3286	2	45.73	70.42	-1.2	Y	x	x	x	x	x	x
P06727	K.LGPHAGDVEGHLSFLEK.D		0	329	345	17	1804.9108	602.6488	3	47.19	49.00	7.7	Y			x
P06727	R.DKVNSFFSTFK.E		1	349	359	11	1318.6558	660.3433	2	51.45	31.92	12.4	Y	x
P06727	K.VNSFFSTFK.E		0	351	359	9	1075.5338	538.7734	2	52.54	27.38	-1.4	Y			x
P07225	R.SFQTGLFTAAR.Q		0	91	101	11	1197.6141	599.8168	2	48.69	42.90	4.2	Y	x					x
P07225	R.QSTNAYPDLR.S		0	102	111	10	1163.5571	582.7863	2	30.23	47.43	0.8	Y					x	x
P07225	K.VYFAGFPR.K		0	425	432	8	955.4915	478.7554	2	48.94	45.64	5.0	Y	x	x	x			x
P07225	R.KVESELIKPINPR.L		2	433	445	13	1521.8878	508.3036	3	35.11	58.11	0.7	Y				x	x
P07357	K.AMAVEDIISR.V		0	413	422	10	1103.5645	552.7921	2	47.12	66.47	4.6	Y					x
P07357	R.LGSLGAAC(+57.02)EQTQTEGAK.A	Carbamidomethylation	0	521	537	17	1719.8097	860.9077	2	31.08	58.23	-5.1	Y			x	x
P08185	K.GTWTQPFDLASTR.E		0	205	217	13	1478.7153	740.3682	2	54.25	48.06	4.4	Y		x	x	x
P08185	K.MNTVIAALSR.D		0	273	282	10	1074.5856	538.3004	2	47.34	43.44	0.5	Y	x	x	x	x	x
P08603	R.NTEILTGSWSDQTYPEGTQAIYK.C		0	29	51	23	2601.2234	868.0838	3	55.17	38.19	2.4	Y					x
P08603	R.SLGNVIMVC(+57.02)R.K	Carbamidomethylation	0	58	67	10	1147.5842	574.7928	2	45.52	60.62	-11.4	Y		x
P08603	R.SLGNVIMVCR.K		0	58	67	10	1090.5627	546.2867	2	49.57	61.08	-3.6	Y					x	x
P08603	R.KGEWVALNPLRK.C		2	68	79	12	1409.8142	470.9463	3	43.65	62.60	2.1	Y	x	x	x		x
P08603	K.GEWVALNPLRK.C		1	69	79	11	1281.7194	641.8652	2	47.93	41.60	-2.7	Y					x	x
P08603	R.EC(+57.02)DTDGWTNDIPIC(+57.02)EVVK.C	Carbamidomethylation	0	128	145	18	2149.9297	1075.9696	2	59.99	70.17	-2.3	Y	x	x		x
P08603	K.C(+57.02)LPVTAPENGK.I	Carbamidomethylation	0	146	156	11	1184.5859	593.3005	2	29.73	71.57	0.5	Y	x	x	x	x
P08603	K.IVSSAMEPDREYHFGQAVR.F		1	157	175	19	2191.0481	548.7718	4	41.19	77.78	4.5	Y	x	x	x	x	x	x
P08603	K.IEGDEEMHC(+57.02)SDDGFWSK.E	Carbamidomethylation	0	184	200	17	2040.7830	681.2716	3	43.36	43.63	4.9	Y			x	x
P08603	K.SPDVINGSPISQK.I		0	212	224	13	1340.6936	671.3510	2	36.60	81.97	-4.6	Y	x	x	x	x	x	x
P08603	R.GDAVC(+57.02)TESGWRPLPSC(+57.02)EEK.S	Carbamidomethylation	1	247	265	19	2176.9517	726.6594	3	40.91	54.50	2.2	Y	x		x
P08603	K.SC(+57.02)DNPYIPNGDYSPLR.I	Carbamidomethylation	0	266	281	16	1866.8207	934.4224	2	49.29	63.04	5.2	Y	x			x	x
P08603	K.SCDNPYIPNGDYSPLR.I		0	266	281	16	1809.7992	905.9085	2	50.36	54.38	1.8	Y					x	x
P08603	R.TGDEITYQC(+57.02)R.N	Carbamidomethylation	0	286	295	10	1241.5347	621.7703	2	24.13	70.10	-6.9	Y	x	x	x	x	x
P08603	R.TGDEITYQCR.N		0	286	295	10	1184.5132	593.2642	2	29.03	66.63	0.6	Y					x	x
P08603	R.C(+57.02)TLKPC(+57.02)DYPDIK.H	Carbamidomethylation	1	320	331	12	1508.7003	503.9088	3	36.90	78.18	2.8	Y	x	x	x	x
P08603	R.RPYFPVAVGK.Y		1	342	351	10	1132.6393	567.3270	2	40.07	73.90	0.1	N	x		x	x	x	x
P08603	K.SIDVAC(+57.02)HPGYALPK.A	Carbamidomethylation	0	411	424	14	1526.7551	509.9268	3	40.78	75.53	2.2	Y	x	x	x	x
P08603	K.SIDVACHPGYALPK.A		0	411	424	14	1469.7336	735.8759	2	42.94	72.61	2.4	Y					x	x
P08603	K.AQTTVTC(+57.02)MENGWSPTPR.C	Carbamidomethylation	0	425	441	17	1934.8615	968.4361	2	45.00	92.17	-2.0	Y	x		x	x		x
P08603	K.AQTTVTCMENGWSPTPR.C		0	425	441	17	1877.8401	939.9249	2	46.85	86.33	-2.6	Y					x	x
P08603	K.LGYVTADGETSGSITC(+57.02)GK.D	Carbamidomethylation	0	479	496	18	1814.8356	908.4225	2	39.37	80.02	-2.8	Y			x	x
P08603	K.DGWSAQPTC(+57.02)IK.S	Carbamidomethylation	0	497	507	11	1261.5760	631.7976	2	38.64	66.48	3.7	Y	x	x	x	x
P08603	K.DGWSAQPTCIK.S		0	497	507	11	1204.5547	603.2858	2	40.49	55.64	2.0	Y					x	x
P08603	K.SC(+57.02)DIPVFMNAR.T	Carbamidomethylation	0	508	518	11	1308.5955	655.3066	2	49.76	62.62	2.4	Y	x		x	x	x	x
P08603	K.SCDIPVFMNAR.T		0	508	518	11	1251.5740	626.7903	2	52.85	76.99	-6.3	Y					x	x
P08603	K.NDFTWFK.L		0	521	527	7	956.4392	479.2298	2	52.98	47.36	6.1	Y	x		x	x
P08603	K.IDVHLVPDR.K		0	574	582	9	1062.5822	532.2975	2	39.26	85.64	-1.6	Y	x	x	x	x	x	x
P08603	K.EQVQSCGPPPELLNGNVK.E		0	625	642	18	1907.9410	954.9804	2	46.42	70.14	2.7	Y					x	x
P08603	K.TKEEYGHSEVVEYYC(+57.02)NPR.F	Carbamidomethylation	1	645	662	18	2258.9902	565.7595	4	35.43	57.74	8.3	Y	x		x
P08603	K.TKEEYGHSEVVEYYCNPR.F		1	645	662	18	2201.9688	735.0012	3	39.09	54.16	5.9	Y					x	x
P08603	R.SITC(+57.02)IHGVWTQLPQC(+57.02)VAIDK.L	Carbamidomethylation	0	730	749	20	2325.1609	776.0634	3	56.28	76.59	3.2	Y	x	x	x	x
P08603	K.SSNLIILEEHLK.N		0	755	766	12	1394.7769	465.9348	3	50.19	79.04	4.0	Y	x	x	x	x	x	x
P08603	R.WQSIPLC(+57.02)VEK.I	Carbamidomethylation	0	858	867	10	1258.6379	630.3278	2	48.97	59.83	2.5	Y	x	x	x	x	x	x
P08603	R.WQSIPLCVEK.I		0	858	867	10	1201.6165	601.8177	2	51.20	46.18	3.6	Y					x	x
P08603	K.LSYTC(+57.02)EGGFR.I	Carbamidomethylation	0	897	906	10	1188.5233	595.2711	2	37.61	60.39	3.6	Y	x	x	x	x	x	x
P08603	K.WSSPPQC(+57.02)EGLPC(+57.02)K.S	Carbamidomethylation	0	920	932	13	1544.6752	773.3469	2	37.98	82.38	2.7	Y	x	x	x	x
P08603	K.WSSPPQCEGLPCK.S		0	920	932	13	1430.6322	716.3212	2	44.77	53.33	-3.0	Y					x	x
P08603	K.C(+57.02)FEGFGIDGPAIAK.C	Carbamidomethylation	0	959	972	14	1480.7020	741.3605	2	54.06	88.68	3.0	Y	x	x	x	x
P08603	K.TDC(+57.02)LSLPSFENAIPMGEK.K	Carbamidomethylation	0	987	1004	18	2007.9281	1004.9695	2	62.77	30.45	-1.8	Y	x		x
P08603	K.TDC(+57.02)LSLPSFENAIPMGEKK.D	Carbamidomethylation	1	987	1005	19	2136.0232	713.0167	3	58.53	32.64	2.3	Y				x
P08603	K.TDCLSLPSFENAIPMGEKK.D		1	987	1005	19	2079.0017	694.0019	3	60.18	33.23	-8.6	Y					x
P08603	K.AGEQVTYTC(+57.02)ATYYK.M	Carbamidomethylation	0	1010	1023	14	1653.7345	827.8775	2	38.01	76.62	3.6	Y	x	x	x	x
P08603	K.AGEQVTYTCATYYK.M		0	1010	1023	14	1596.7130	799.3637	2	40.92	74.92	-0.1	Y					x	x
P08603	R.DTSCVNPPTVQNAYIVSR.Q		0	1045	1062	18	1962.9469	982.4809	2	47.18	59.96	0.2	Y					x	x
P08603	R.SPYEMFGDEEVMCLNGNWTEPPQC(+57.02)KDSTGK.C	Carbamidomethylation	1	1079	1108	30	3448.4355	863.1278	4	8.02	20.55	13.5	Y						x
P08603	R.EIMENYNIALR.W		0	1172	1182	11	1364.6758	683.3504	2	48.60	66.40	7.7	Y	x	x	x	x	x	x
P08603	R.TGESVEFVC(+57.02)K.R	Carbamidomethylation	0	1193	1202	10	1154.5277	578.2723	2	34.46	79.40	2.0	Y	x	x	x	x
P08603	R.TGESVEFVC(+57.02)KR.G	Carbamidomethylation	1	1193	1203	11	1310.6289	437.8860	3	30.04	71.49	5.5	Y	x	x	x	x
P08603	R.TGESVEFVCK.R		0	1193	1202	10	1097.5063	549.7620	2	38.15	53.55	2.9	Y					x	x
P08603	R.TTC(+57.02)WDGKLEYPTC(+57.02)A.K	Carbamidomethylation	0	1216	1229	14	1700.7174	851.3677	2	47.68	55.20	2.1	Y	x	x	x	x
P08697	R.LQQVLHAGSGPC(+57.02)LPHLLSR.L	Carbamidomethylation	0	132	150	19	2082.1157	521.5378	4	49.80	52.92	3.1	Y			x
P08697	R.LC(+57.02)QDLGPGAFR.L	Carbamidomethylation	0	151	161	11	1232.5972	617.3060	2	42.18	70.30	0.3	Y	x	x	x	x
P08697	R.LCQDLGPGAFR.L		0	151	161	11	1175.5757	588.7936	2	44.17	60.95	-2.5	Y						x
P08697	R.MYLQK.G		0	166	170	5	681.3520	682.3713	1	64.77	25.23	17.7	N
P08697	K.QEDDLANINQWVK.E		0	197	209	13	1571.7579	786.8875	2	55.39	51.42	1.6	Y	x	x	x	x
P08697	R.NKFDPSLTQR.D		1	243	252	10	1204.6200	603.3159	2	29.11	44.18	-2.3	Y	x		x	x	x	x
P08697	R.ELKEQQDSPGNKDFLQSLK.G		2	443	461	19	2203.1121	735.3768	3	42.54	27.04	-1.5	Y						x
P08697	K.EQQDSPGNKDFLQSLK.G		1	446	461	16	1832.8904	611.9755	3	43.70	29.02	7.8	Y	x		x
P08697	R.GDKLFGPDLK.L		1	466	475	10	1088.5865	545.3036	2	38.42	47.20	5.7	Y					x	x
P08729	K.LEAAIAEAEER.G		0	332	342	11	1200.5986	601.3074	2	28.54	29.84	1.3	Y				x
P08779	K.VTMQNLNDR.L		0	119	127	9	1089.5237	545.7651	2	26.92	52.75	-7.3	N		x	x
P08779	R.LAADDFR.T		0	197	203	7	806.3922	404.2036	2	29.54	48.62	0.6	N		x	x	x		x
P08F94	K.REEDSC(+57.02)EAAR.H	Carbamidomethylation	1	1804	1813	10	1221.5044	1222.5128	1	83.75	25.39	0.9	Y
P09327	K.QVVVEGQEPANFWM(+15.99)ALGGKAPYANTK.R	Oxidation (M)	1	583	608	26	2820.3904	565.0868	5	48.93	23.21	2.6	Y		x
P09871	K.C(+57.02)VPVC(+57.02)GVPR.E	Carbamidomethylation	0	421	429	9	1042.5052	522.2665	2	30.93	46.88	12.6	Y	x		x
P09871	K.SKM(+15.99)LTPEHVFIHPGWK.L	Oxidation (M)	1	500	515	16	1921.9872	641.6685	3	57.49	21.75	-1.9	Y		x
P09871	K.LLEVPEGR.T		0	516	523	8	911.5076	456.7591	2	35.91	42.53	-4.3	Y	x	x	x	x		x
P09871	R.TNFDNDIALVR.L		0	524	534	11	1276.6411	639.3307	2	47.66	73.41	4.6	Y	x	x	x		x	x
P0A6Y8	R.VLENAEGDRTTPSIIAYTQDGETLVGQPAKR.Q		2	26	56	31	3328.6899	833.1917	4	52.32	20.46	14.3	Y						x
P0A6Y8	R.QAVTNPQNTLFAIK.R		0	57	70	14	1543.8358	772.9238	2	50.31	67.25	-1.8	Y		x		x		x
P0A6Y8	R.QAVTNPQNTLFAIKR.L		1	57	71	15	1699.9369	567.6547	3	44.78	73.81	3.1	Y				x		x
P0A6Y8	R.FQDEEVQRDVSIMPFK.I		1	77	92	16	1966.9458	656.6600	3	52.65	31.92	6.3	Y						x
P0A6Y8	R.DVSIMPFK.I		0	85	92	8	935.4786	468.7455	2	51.03	60.39	-2.2	Y		x		x		x
P0A6Y8	K.IIAADNGDAWVEVK.G		0	93	106	14	1499.7620	750.8890	2	47.47	71.33	1.0	Y		x		x		x
P0A6Y8	K.MAPPQISAEVLKK.M		1	110	122	13	1410.7904	471.2740	3	43.58	75.37	6.8	Y		x		x		x
P0A6Y8	R.IINEPTAAALAYGLDK.G		0	168	183	16	1658.8879	830.4368	2	54.33	59.92	-17.4	N						x
P0A6Y8	R.IINEPTAAALAYGLDKGTGNR.T		1	168	188	21	2144.1226	715.7165	3	51.33	96.44	2.4	Y						x
P0A6Y8	R.LINYLVEEFKK.D		1	236	246	11	1394.7809	465.9381	3	53.06	66.90	8.3	Y		x		x
P0A6Y8	R.AKLESLVEDLVNR.S		1	303	315	13	1484.8198	495.9497	3	59.48	39.12	5.1	Y		x				x
P0A6Y8	K.LESLVEDLVNR.S		0	305	315	11	1285.6877	643.8488	2	57.38	48.37	-3.7	Y		x		x
P0A6Y8	K.KVAEFFGKEPR.K		2	352	362	11	1306.7032	436.5746	3	31.48	33.27	-0.9	Y
P0A6Y8	K.VAEFFGKEPR.K		1	353	362	10	1178.6084	393.8804	3	35.35	64.99	9.2	Y						x
P0A6Y8	R.AADNKSLGQFNLDGINPAPR.G		1	448	467	20	2097.0603	700.0219	3	50.40	32.79	-7.9	Y
P0A6Y8	K.SLGQFNLDGINPAPR.G		0	453	467	15	1597.8212	799.9197	2	54.56	77.11	2.4	Y		x		x		x
P0A6Y8	K.ASSGLNEDEIQK.M		0	503	514	12	1289.6099	645.8144	2	26.36	46.99	3.4	Y		x		x		x
P0A6Y8	R.DAEANAEADRKFEELVQTR.N		2	518	536	19	2191.0505	731.3550	3	47.15	51.17	-3.4	Y						x
P0A6Y8	R.KFEELVQTR.N		1	528	536	9	1148.6189	575.3153	2	32.26	46.08	-2.5	Y		x		x
P0A6Y8	K.TAIESALTALETALKGEDKAAIEAK.M		2	563	587	25	2543.3694	636.8472	4	56.33	21.48	-3.9	Y						x
P0A6Y8	K.MQELAQVSQK.L		0	588	597	10	1160.5859	581.3006	2	28.12	59.90	0.6	Y		x		x		x
P0C0L4	R.GPEVQLVAHSPWLK.D		0	105	118	14	1559.8459	520.9570	3	51.14	85.49	2.1	N			x	x	x	x
P0C0L4	R.TTNIQGINLLFSSR.R		0	124	137	14	1562.8417	782.4246	2	60.48	80.32	-4.5	N	x	x	x	x	x	x
P0C0L4	R.GHLFLQTDQPIYNPGQR.V		0	139	155	17	1982.9962	662.0077	3	47.92	74.28	2.5	N					x	x
P0C0L4	R.YRVFALDQK.M		1	158	166	9	1138.6134	570.3134	2	39.30	37.98	-1.1	N						x
P0C0L4	K.MRPSTDTITVMVENSHGLR.V		1	167	185	19	2143.0515	715.3607	3	47.85	76.99	4.0	N					x
P0C0L4	K.KYVLPNFEVK.I		1	235	244	10	1235.6914	618.8556	2	46.96	51.95	4.2	N					x	x
P0C0L4	K.YVLPNFEVK.I		0	236	244	9	1107.5964	554.8037	2	52.21	55.17	-3.2	N	x	x	x	x	x
P0C0L4	R.YIYGKPVQGVAYVR.F		1	270	283	14	1611.8772	538.2912	3	40.83	68.78	-15.8	N					x	x
P0C0L4	R.FGLLDEDGKK.T		1	284	293	10	1120.5764	561.2958	2	37.30	51.96	0.5	N					x	x
P0C0L4	R.FGLLDEDGKKTFFR.G		2	284	297	14	1671.8619	558.2957	3	51.18	46.90	1.9	N					x	x
P0C0L4	K.LVNGQSHISLSK.A		0	305	316	12	1281.7041	641.8605	2	28.69	48.45	1.9	N		x	x	x	x	x
P0C0L4	K.AEFQDALEK.L		0	317	325	9	1049.5029	525.7578	2	35.97	43.07	-1.8	N	x		x	x
P0C0L4	K.LNMGITDLQGLR.L		0	326	337	12	1329.7075	665.8586	2	54.77	70.40	-3.6	N	x	x	x	x	x	x
P0C0L4	R.HLVPGAPFLLQALVR.E		0	377	391	15	1629.9718	544.3286	3	68.24	48.07	-4.9	N
P0C0L4	R.EMSGSPASGIPVK.V		0	392	404	13	1258.6227	630.3141	2	35.10	63.06	-7.2	N	x	x	x	x
P0C0L4	R.VGDTLNLNLR.A		0	485	494	10	1113.6143	557.8124	2	46.01	65.12	-3.6	N	x	x	x	x	x	x
P0C0L4	R.AVGSGATFSHYYYMILSR.G		0	495	512	18	2021.9669	675.0025	3	60.39	36.64	9.3	N					x
P0C0L4	K.LELSVDGAK.Q		0	571	579	9	930.5022	466.2614	2	37.17	49.13	6.6	N					x	x
P0C0L4	R.LPMM(+15.99)RSCEQRAAR.V	Oxidation (M)	2	710	722	13	1563.7432	522.2574	3	47.18	21.20	4.7	N						x
P0C0L4	R.SFFPENWLWR.V		0	776	785	10	1380.6615	691.3352	2	70.45	40.92	-4.1	N			x
P0C0L4	K.GLC(+57.02)VATPVQLR.V	Carbamidomethylation	0	818	828	11	1212.6649	607.3281	2	46.92	51.40	-19.2	N
P0C0L4	R.GSFEFPVGDAVSK.V		0	917	929	13	1338.6455	670.3264	2	50.67	62.61	-5.4	N	x		x	x	x	x
P0C0L4	K.EGAIHREELVYELNPLDHR.G		1	936	954	19	2289.1501	573.2929	4	50.81	29.67	-3.3	N					x
P0C0L4	R.EELVYELNPLDHR.G		0	942	954	13	1625.8049	542.9437	3	55.34	56.74	2.7	N	x		x	x
P0C0L4	R.KADGSYAAWLSR.D		1	1061	1072	12	1323.6571	662.8410	2	42.90	56.93	7.8	N					x	x
P0C0L4	K.ADGSYAAWLSR.D		0	1062	1072	11	1195.5621	598.7906	2	47.77	42.60	3.8	N					x	x
P0C0L4	R.DSSTWLTAFVLK.V		0	1073	1084	12	1366.7133	684.3575	2	71.03	32.99	-9.3	Y			x	x
P0C0L4	K.VLSLAQEQVGGSPEK.L		0	1085	1099	15	1540.8097	771.4131	2	39.40	105.44	1.3	N	x	x	x	x	x	x
P0C0L4	K.ASAGLLGAHAAAITAYALTLTK.A		0	1183	1204	22	2084.1628	695.7321	3	66.46	36.65	5.5	N			x
P0C0L4	R.TYNVLDMK.N		0	1383	1390	8	982.4794	492.2479	2	43.07	61.25	1.9	N	x	x	x	x
P0C0L4	R.ADLEK.L		0	1499	1503	5	574.2962	575.3080	1	71.10	27.83	7.9	N		x
P0C0L4	R.C(+57.02)SVFYGAPSK.S	Carbamidomethylation	0	1566	1575	10	1114.5117	558.2629	2	35.27	64.77	-0.5	N	x	x	x	x
P0C0L4	R.LLATLC(+57.02)SAEVC(+57.02)QC(+57.02)AEGK.C	Carbamidomethylation	0	1578	1594	17	1908.8744	955.4442	2	46.08	59.61	-0.3	N				x
P0C0L4	K.FAC(+57.02)YYPR.V	Carbamidomethylation	0	1616	1622	7	975.4272	488.7220	2	35.24	56.81	2.4	N	x	x	x	x
P0C0L4	R.VEYGFQVK.V		0	1623	1630	8	968.4967	485.2582	2	38.54	53.14	5.3	N	x		x	x	x	x
P0C0L4	K.ITQVLHFTK.D		0	1647	1655	9	1085.6233	543.8199	2	37.78	47.46	1.9	N	x	x	x	x	x
P0C0L5	R.GPEVQLVAHSPWLK.D		0	105	118	14	1559.8459	520.9570	3	51.14	85.49	2.1	N			x	x	x	x
P0C0L5	R.TTNIQGINLLFSSR.R		0	124	137	14	1562.8417	782.4246	2	60.48	80.32	-4.5	N	x	x	x	x	x	x
P0C0L5	R.GHLFLQTDQPIYNPGQR.V		0	139	155	17	1982.9962	662.0077	3	47.92	74.28	2.5	N					x	x
P0C0L5	R.YRVFALDQK.M		1	158	166	9	1138.6134	570.3134	2	39.30	37.98	-1.1	N						x
P0C0L5	K.MRPSTDTITVMVENSHGLR.V		1	167	185	19	2143.0515	715.3607	3	47.85	76.99	4.0	N					x
P0C0L5	K.KYVLPNFEVK.I		1	235	244	10	1235.6914	618.8556	2	46.96	51.95	4.2	N					x	x
P0C0L5	K.YVLPNFEVK.I		0	236	244	9	1107.5964	554.8037	2	52.21	55.17	-3.2	N	x	x	x	x	x
P0C0L5	R.YIYGKPVQGVAYVR.F		1	270	283	14	1611.8772	538.2912	3	40.83	68.78	-15.8	N					x	x
P0C0L5	R.FGLLDEDGKK.T		1	284	293	10	1120.5764	561.2958	2	37.30	51.96	0.5	N					x	x
P0C0L5	R.FGLLDEDGKKTFFR.G		2	284	297	14	1671.8619	558.2957	3	51.18	46.90	1.9	N					x	x
P0C0L5	K.LVNGQSHISLSK.A		0	305	316	12	1281.7041	641.8605	2	28.69	48.45	1.9	N		x	x	x	x	x
P0C0L5	K.AEFQDALEK.L		0	317	325	9	1049.5029	525.7578	2	35.97	43.07	-1.8	N	x		x	x
P0C0L5	K.LNMGITDLQGLR.L		0	326	337	12	1329.7075	665.8586	2	54.77	70.40	-3.6	N	x	x	x	x	x	x
P0C0L5	R.HLVPGAPFLLQALVR.E		0	377	391	15	1629.9718	544.3286	3	68.24	48.07	-4.9	N
P0C0L5	R.EMSGSPASGIPVK.V		0	392	404	13	1258.6227	630.3141	2	35.10	63.06	-7.2	N	x	x	x	x
P0C0L5	R.VGDTLNLNLR.A		0	485	494	10	1113.6143	557.8124	2	46.01	65.12	-3.6	N	x	x	x	x	x	x
P0C0L5	R.AVGSGATFSHYYYMILSR.G		0	495	512	18	2021.9669	675.0025	3	60.39	36.64	9.3	N					x
P0C0L5	K.LELSVDGAK.Q		0	571	579	9	930.5022	466.2614	2	37.17	49.13	6.6	N					x	x
P0C0L5	R.LPMM(+15.99)RSCEQRAAR.V	Oxidation (M)	2	710	722	13	1563.7432	522.2574	3	47.18	21.20	4.7	N						x
P0C0L5	R.SFFPENWLWR.V		0	776	785	10	1380.6615	691.3352	2	70.45	40.92	-4.1	N			x
P0C0L5	K.GLC(+57.02)VATPVQLR.V	Carbamidomethylation	0	818	828	11	1212.6649	607.3281	2	46.92	51.40	-19.2	N
P0C0L5	R.GSFEFPVGDAVSK.V		0	917	929	13	1338.6455	670.3264	2	50.67	62.61	-5.4	N	x		x	x	x	x
P0C0L5	K.EGAIHREELVYELNPLDHR.G		1	936	954	19	2289.1501	573.2929	4	50.81	29.67	-3.3	N					x
P0C0L5	R.EELVYELNPLDHR.G		0	942	954	13	1625.8049	542.9437	3	55.34	56.74	2.7	N	x		x	x
P0C0L5	R.KADGSYAAWLSR.G		1	1061	1072	12	1323.6571	662.8410	2	42.90	56.93	7.8	N					x	x
P0C0L5	K.ADGSYAAWLSR.G		0	1062	1072	11	1195.5621	598.7906	2	47.77	42.60	3.8	N					x	x
P0C0L5	K.VLSLAQEQVGGSPEK.L		0	1085	1099	15	1540.8097	771.4131	2	39.40	105.44	1.3	N	x	x	x	x	x	x
P0C0L5	K.ASAGLLGAHAAAITAYALTLTK.A		0	1183	1204	22	2084.1628	695.7321	3	66.46	36.65	5.5	N			x
P0C0L5	K.AEMADQAAAWLTR.Q		0	1279	1291	13	1432.6769	717.3485	2	53.40	80.92	3.9	Y	x	x	x	x	x
P0C0L5	R.TYNVLDMK.N		0	1383	1390	8	982.4794	492.2479	2	43.07	61.25	1.9	N	x	x	x	x
P0C0L5	R.ADLEK.L		0	1499	1503	5	574.2962	575.3080	1	71.10	27.83	7.9	N		x
P0C0L5	R.C(+57.02)SVFYGAPSK.S	Carbamidomethylation	0	1566	1575	10	1114.5117	558.2629	2	35.27	64.77	-0.5	N	x	x	x	x
P0C0L5	R.LLATLC(+57.02)SAEVC(+57.02)QC(+57.02)AEGK.C	Carbamidomethylation	0	1578	1594	17	1908.8744	955.4442	2	46.08	59.61	-0.3	N				x
P0C0L5	K.FAC(+57.02)YYPR.V	Carbamidomethylation	0	1616	1622	7	975.4272	488.7220	2	35.24	56.81	2.4	N	x	x	x	x
P0C0L5	R.VEYGFQVK.V		0	1623	1630	8	968.4967	485.2582	2	38.54	53.14	5.3	N	x		x	x	x	x
P0C0L5	K.ITQVLHFTK.D		0	1647	1655	9	1085.6233	543.8199	2	37.78	47.46	1.9	N	x	x	x	x	x
P0C7V8	K.LALEPDSPYK.F		0	324	333	10	1131.5812	566.7998	2	42.34	27.17	3.4	Y	x
P0CG38	R.TALTK.A		0	208	212	5	532.3220	533.3395	1	102.56	23.55	19.2	N
P0CG38	K.GSENGQPEK.R		0	510	518	9	944.4199	945.4202	1	96.38	22.93	-7.4	N
P0CG38	K.NDNLLK.A		0	687	692	6	715.3864	716.3922	1	54.11	25.96	-2.2	N					x
P0CG38	R.AVFPSIVGRPR.Q		1	729	739	11	1197.6981	599.8545	2	43.03	26.87	-3.1	N						x
P0CG38	K.QEYDESGPSIVHR.K		0	1060	1072	13	1515.6953	506.2403	3	30.22	56.83	2.5	N	x	x	x
P0CG39	R.TALTK.A		0	171	175	5	532.3220	533.3395	1	102.56	23.55	19.2	N
P0CG39	K.GSENGQPEK.R		0	473	481	9	944.4199	945.4202	1	96.38	22.93	-7.4	N
P0CG39	K.NDNLLK.A		0	650	655	6	715.3864	716.3922	1	54.11	25.96	-2.2	N					x
P0CG39	K.QEYDESGPSIVHR.K		0	1023	1035	13	1515.6953	506.2403	3	30.22	56.83	2.5	N	x	x	x
P0DOX2	R.NTVYLQM(+15.99)NSLR.A	Oxidation (M)	0	76	86	11	1353.6711	677.8380	2	21.93	22.96	-7.1	Y
P0DOX2	R.NTVYLQMNSLR.A		0	76	86	11	1337.6761	669.8442	2	46.55	59.30	-1.7	Y	x	x	x	x	x	x
P0DOX2	R.AEDTAVYYC(+57.02)AR.D	Carbamidomethylation	0	87	97	11	1317.5659	659.7918	2	32.47	78.39	2.4	N	x	x	x	x
P0DOX2	R.DLAAAR.L		0	98	103	6	615.3340	616.3365	1	66.61	20.73	-7.7	N	x
P0DOX2	R.DASGATFTWTPSSGK.S		0	256	270	15	1511.6892	756.8515	2	45.03	97.95	-0.5	Y	x	x	x	x	x	x
P0DOX2	R.GFSPKDVLVR.W		1	356	365	10	1116.6292	559.3234	2	41.94	68.71	2.7	N					x	x
P0DOX2	R.WLQGSQELPR.E		0	366	375	10	1212.6251	607.3204	2	41.46	85.16	0.9	N	x	x	x	x	x	x
P0DOX2	R.WLQGSQELPREK.Y		1	366	377	12	1469.7627	490.9294	3	36.26	49.07	2.6	N					x	x
P0DOX2	R.EKYLTWASR.Q		1	376	384	9	1152.5928	385.2037	3	38.15	59.16	-2.9	N					x	x
P0DOX2	K.YLTWASR.Q		0	378	384	7	895.4552	448.7347	2	38.93	51.04	-0.3	N	x	x	x	x	x	x
P0DOX5	R.LSC(+57.02)AASGFTFSR.Y	Carbamidomethylation	0	20	31	12	1302.6027	652.3101	2	44.33	64.55	2.2	Y	x	x	x	x
P0DOX5	R.LSCAASGFTFSR.Y		0	20	31	12	1245.5812	623.7997	2	47.52	49.30	2.9	Y					x	x
P0DOX5	K.GPSVFPLAPSSK.S		0	124	135	12	1185.6393	593.8274	2	46.82	105.78	0.8	Y	x	x	x	x	x	x
P0DOX5	K.GPSVFPLAPSSKSTSGGTAALGC(+57.02)LVK.D	Carbamidomethylation	1	124	149	26	2488.2996	830.4359	3	56.72	33.58	-5.5	Y		x
P0DOX5	K.GPSVFPLAPSSKSTSGGTAALGCLVK.D		1	124	149	26	2431.2781	811.4293	3	58.31	50.45	-5.0	Y					x	x
P0DOX5	K.STSGGTAALGC(+57.02)LVK.D	Carbamidomethylation	0	136	149	14	1320.6708	661.3423	2	42.30	96.35	-0.6	N	x	x	x	x	x	x
P0DOX5	K.STSGGTAALGCLVK.D		0	136	149	14	1263.6493	632.8317	2	44.92	97.03	-0.4	N					x	x
P0DOX5	K.SC(+57.02)DKTHTC(+57.02)PPC(+57.02)PAPELLGGPSVFLFPPKPK.D	Carbamidomethylation	2	221	250	30	3333.6348	834.4142	4	59.93	27.83	-2.1	Y	x
P0DOX5	K.THTC(+57.02)PPC(+57.02)PAPELLGGPSVFLFPPK.P	Carbamidomethylation	0	225	248	24	2618.3025	873.7776	3	65.67	32.51	3.2	Y			x
P0DOX5	K.THTC(+57.02)PPC(+57.02)PAPELLGGPSVFLFPPKPK.D	Carbamidomethylation	1	225	250	26	2843.4502	711.8712	4	61.58	95.24	1.9	Y	x	x	x	x
P0DOX5	K.DTLM(+15.99)ISR.T	Oxidation (M)	0	251	257	7	850.4219	426.2187	2	28.58	47.04	1.0	N			x	x
P0DOX5	K.DTLMISR.T		0	251	257	7	834.4269	418.2197	2	32.17	53.09	-2.4	N	x	x	x	x	x	x
P0DOX5	R.TPEVTC(+57.02)VVVDVSHEDPEVK.F	Carbamidomethylation	0	258	276	19	2138.0200	713.6832	3	49.98	116.26	3.6	Y	x	x	x	x	x	x
P0DOX5	R.TPEVTCVVVDVSHEDPEVK.F		0	258	276	19	2080.9985	694.6756	3	50.54	110.52	3.1	Y					x	x
P0DOX5	K.FNWYVDGVEVHNAK.T		0	277	290	14	1676.7947	839.4044	2	48.87	109.34	-0.2	N	x	x	x	x	x	x
P0DOX5	R.VVSVLTVLHQDWLNGK.E		0	304	319	16	1806.9991	904.5081	2	65.84	98.13	1.3	N	x	x	x	x	x	x
P0DOX5	R.VVSVLTVLHQDWLNGKEYK.C		1	304	322	19	2227.2000	743.4078	3	62.37	86.53	0.8	N	x	x	x	x	x	x
P0DOX5	K.VSNKALPAPIEK.T		1	325	336	12	1265.7343	422.9197	3	29.59	50.05	2.3	N					x	x
P0DOX5	K.VSNKALPAPIEKTISK.A		2	325	340	16	1694.9930	566.0052	3	36.67	38.52	0.4	N						x
P0DOX5	K.ALPAPIEK.T		0	329	336	8	837.4960	419.7556	2	31.36	57.87	0.9	N	x	x	x	x	x	x
P0DOX5	K.ALPAPIEKTISK.A		1	329	340	12	1266.7546	423.2552	3	39.42	53.41	-8.6	N						x
P0DOX5	K.GQPREPQVYTLPPSR.D		1	343	357	15	1723.9005	575.6439	3	37.12	59.73	5.5	N					x	x
P0DOX5	K.GQPREPQVYTLPPSRDELTK.N		2	343	362	20	2310.1968	771.0786	3	39.90	44.66	7.4	Y					x	x
P0DOX5	R.EPQVYTLPPSR.D		0	347	357	11	1285.6666	643.8433	2	38.65	82.89	4.3	N	x	x	x	x	x	x
P0DOX5	R.EPQVYTLPPSRDELTK.N		1	347	362	16	1871.9629	624.9952	3	42.26	88.62	0.4	Y	x	x	x	x	x	x
P0DOX5	R.DELTKNQVSLTCLVK.G		1	358	372	15	1689.8971	564.3095	3	50.82	48.32	5.7	Y						x
P0DOX5	K.NQVSLTC(+57.02)LVK.G	Carbamidomethylation	0	363	372	10	1160.6223	581.3190	2	45.83	66.90	1.0	N	x	x	x	x	x	x
P0DOX5	K.NQVSLTC(+57.02)LVKG.F	Carbamidomethylation	0	363	373	11	1217.6438	609.8298	2	45.93	35.89	1.1	N		x
P0DOX5	K.NQVSLTCLVK.G		0	363	372	10	1103.6008	552.8096	2	47.85	68.83	3.5	N					x	x
P0DOX5	K.GFYPSDIAVEWESNGQPENNYK.T		0	373	394	22	2543.1240	1272.5702	2	59.26	81.97	0.7	N	x	x	x	x	x	x
P0DOX5	K.TTPPVLDSDGSFFLYSK.L		0	395	411	17	1872.9146	937.4666	2	60.71	90.56	2.2	Y	x	x	x	x	x	x
P0DOX5	R.WQQGNVFSC(+57.02)SVMHEALHNHYTQK.S	Carbamidomethylation	0	419	441	23	2800.2598	701.0723	4	48.59	86.23	0.2	N	x		x	x
P0DOX6	R.GFPSVLR.G		0	180	186	7	774.4388	388.2267	2	43.13	53.48	0.1	N	x		x	x	x
P0DOX6	K.YAATSQVLLPSK.D		0	190	201	12	1276.7026	639.3566	2	40.77	87.87	-3.2	N	x	x	x	x
P0DOX6	K.NVPLPVIAELPPK.V		0	225	237	13	1385.8281	693.9251	2	59.56	73.01	5.4	N	x	x	x	x
P0DOX6	K.VSVFVPPR.D		0	238	245	8	899.5228	450.7696	2	39.70	71.17	1.9	N	x	x	x	x
P0DOX6	R.DGFFGNPR.K		0	246	253	8	908.4140	455.2217	2	38.87	61.73	16.4	N	x	x	x	x
P0DOX6	K.LIC(+57.02)QATGFSPR.Q	Carbamidomethylation	0	257	267	11	1248.6284	625.3223	2	38.45	87.82	1.3	N	x	x	x	x
P0DOX6	K.LICQATGFSPR.Q		0	257	267	11	1191.6071	596.8060	2	42.15	63.75	-8.1	N					x	x
P0DOX6	R.EGKQVGSGVTTDQVQAEAK.E		1	274	292	19	1930.9596	644.6619	3	8.00	58.61	2.2	N					x	x
P0DOX6	K.QVGSGVTTDQVQAEAK.E		0	277	292	16	1616.8005	809.4089	2	30.87	102.70	1.7	N	x	x	x	x	x	x
P0DOX6	R.FTC(+57.02)TVTHTDLPSPLK.Q	Carbamidomethylation	0	424	438	15	1715.8552	572.9617	3	45.23	110.28	4.6	N	x	x	x	x
P0DOX6	R.FTCTVTHTDLPSPLK.Q		0	424	438	15	1658.8337	830.4229	2	48.56	23.48	-1.6	N						x
P0DOX6	R.GEPLSPEKYVTSAPMPEPQAPGR.Y		1	492	514	23	2437.1946	813.4116	3	47.48	30.77	7.6	Y						x
P0DOX6	K.YVTSAPMPEPQAPGR.Y		0	500	514	15	1599.7715	800.8937	2	38.89	102.10	0.8	N	x	x	x	x	x	x
P0DOX7	K.ASSLESGVPSR.F		0	51	61	11	1088.5461	545.2788	2	24.04	45.05	-2.8	N		x			x	x
P0DOX7	K.GTVAAPSVFIFPPSDEQLK.S		0	108	126	19	2002.0410	1002.0274	2	63.18	69.56	-0.4	Y	x	x	x	x	x	x
P0DOX7	K.SGTASVVC(+57.02)LLNNFYPR.E	Carbamidomethylation	0	127	142	16	1796.8879	899.4525	2	68.54	119.42	1.3	N	x	x	x	x	x	x
P0DOX7	K.SGTASVVCLLNNFYPR.E		0	127	142	16	1739.8665	870.9401	2	68.89	110.83	-0.5	N					x	x
P0DOX7	K.VQWKVDNALQSGNSQESVTEQDSK.D		1	146	169	24	2676.2627	893.0944	3	42.04	62.93	-0.5	N					x	x
P0DOX7	K.VDNALQSGNSQESVTEQDSK.D		0	150	169	20	2134.9614	1068.4872	2	28.01	146.16	-0.8	N	x	x	x	x	x	x
P0DOX7	K.VDNALQSGNSQESVTEQDSKDSTYSLSSTLTLSK.A		1	150	183	34	3618.7019	1207.2439	3	50.52	77.16	2.2	N			x		x	x
P0DOX7	K.VDNALQSGNSQESVTEQDSKDSTYSLSSTLTLSKADYEK.H		2	150	188	39	4224.9668	1057.2540	4	50.40	38.23	4.8	N						x
P0DOX7	K.DSTYSLSSTLTLSK.A		0	170	183	14	1501.7511	751.8831	2	50.78	79.57	0.4	N	x	x	x	x	x	x
P0DOX7	K.DSTYSLSSTLTLSKADYEK.H		1	170	188	19	2108.0161	703.6769	3	50.19	40.78	-3.5	N					x
P0DOX7	K.HKVYAC(+57.02)EVTHQGLSSPVTK.S	Carbamidomethylation	1	189	207	19	2140.0735	714.3658	3	31.38	94.91	1.0	N	x		x	x	x	x
P0DOX7	K.HKVYACEVTHQGLSSPVTK.S		1	189	207	19	2083.0520	521.7725	4	34.09	99.32	4.3	N					x	x
P0DOX7	K.VYAC(+57.02)EVTHQGLSSPVTK.S	Carbamidomethylation	0	191	207	17	1874.9197	938.4670	2	37.06	139.68	-0.1	N	x	x	x	x	x	x
P0DOX7	K.VYAC(+57.02)EVTHQGLSSPVTKSFNRG.E	Carbamidomethylation	1	191	212	22	2436.1855	610.0557	4	41.38	25.33	3.4	N			x
P0DOX7	K.VYACEVTHQGLSSPVTK.S		0	191	207	17	1817.8982	909.9560	2	39.50	109.03	-0.4	N					x	x
P0DOY2	K.AAPSVTLFPPSSEELQANK.A		0	5	23	19	1985.0105	993.5140	2	53.04	81.46	1.5	Y	x	x	x	x	x	x
P0DOY2	K.ADSSPVKAGVETTTPSK.Q		1	44	60	17	1673.8472	558.9577	3	7.71	112.77	2.5	Y					x	x
P0DOY2	K.AGVETTTPSK.Q		0	51	60	10	989.5029	495.7605	2	7.48	58.12	3.6	Y	x	x	x	x
P0DOY2	K.QSNNKYAASSYLSLTPEQWK.S		1	61	80	20	2314.1230	1158.0592	2	52.92	66.24	-8.3	N				x	x	x
P0DOY2	K.YAASSYLSLTPEQWK.S		0	66	80	15	1742.8516	872.4345	2	56.96	104.66	1.7	N	x	x	x	x	x	x
P0DOY2	R.SYSC(+57.02)QVTHEGSTVEK.T	Carbamidomethylation	0	84	98	15	1710.7520	856.3859	2	7.86	125.90	3.1	N	x	x	x	x	x	x
P0DOY2	R.SYSCQVTHEGSTVEK.T		0	84	98	15	1653.7305	827.8726	2	7.86	106.59	0.1	N					x	x
P0DOY2	R.SYSCQVTHEGSTVEKTVAPTECS		1	84	106	23	2442.0679	815.0307	3	40.52	28.28	1.0	N					x
P0DOY3	K.AAPSVTLFPPSSEELQANK.A		0	5	23	19	1985.0105	993.5140	2	53.04	81.46	1.5	Y	x	x	x	x	x	x
P0DOY3	K.ADSSPVKAGVETTTPSK.Q		1	44	60	17	1673.8472	558.9577	3	7.71	112.77	2.5	Y					x	x
P0DOY3	K.AGVETTTPSK.Q		0	51	60	10	989.5029	495.7605	2	7.48	58.12	3.6	Y	x	x	x	x
P0DOY3	K.QSNNKYAASSYLSLTPEQWK.S		1	61	80	20	2314.1230	1158.0592	2	52.92	66.24	-8.3	N				x	x	x
P0DOY3	K.YAASSYLSLTPEQWK.S		0	66	80	15	1742.8516	872.4345	2	56.96	104.66	1.7	N	x	x	x	x	x	x
P0DOY3	K.SYSC(+57.02)QVTHEGSTVEK.T	Carbamidomethylation	0	84	98	15	1710.7520	856.3859	2	7.86	125.90	3.1	N	x	x	x	x	x	x
P0DOY3	K.SYSCQVTHEGSTVEK.T		0	84	98	15	1653.7305	827.8726	2	7.86	106.59	0.1	N					x	x
P0DOY3	K.SYSCQVTHEGSTVEKTVAPTECS		1	84	106	23	2442.0679	815.0307	3	40.52	28.28	1.0	N					x
P0DP01	R.SEDTAVYYC(+57.02)AR	Carbamidomethylation	0	107	117	11	1333.5608	667.7880	2	31.10	81.86	0.5	Y	x	x	x	x
P0DP01	R.SEDTAVYYCAR		0	107	117	11	1276.5394	639.2748	2	34.73	49.37	-3.5	Y					x	x
P0DP02	R.DNSKNTLYLQMNSLR.A		1	92	106	15	1795.8887	599.6377	3	48.24	53.78	1.4	N					x	x
P0DP02	R.AEDTAVYYC(+57.02)AR	Carbamidomethylation	0	107	117	11	1317.5659	659.7918	2	32.47	78.39	2.4	N	x	x	x	x
P0DP03	R.DNSKNTLYLQMNSLR.A		1	92	106	15	1795.8887	599.6377	3	48.24	53.78	1.4	N					x	x
P0DP03	R.AEDTAVYYC(+57.02)AK	Carbamidomethylation	0	107	117	11	1289.5598	645.7921	2	29.09	79.45	7.6	N	x	x	x	x
P0DP07	R.QHPGK.G		0	60	64	5	565.2972	566.3015	1	61.63	25.57	-5.4	N						x
P0DP07	R.QHPGKGLEWIGYIYYSGSTYYNPSLK.S		1	60	85	26	3020.4707	756.1311	4	97.61	24.42	8.1	Y
P0DP07	K.LSSVTAADTAVYYC(+57.02)AR	Carbamidomethylation	0	103	118	16	1746.8247	874.4177	2	44.53	91.77	-2.3	Y	x	x	x	x
P0DP07	K.LSSVTAADTAVYYCAR		0	103	118	16	1689.8032	845.9115	2	49.21	74.94	3.1	Y					x	x
P0DP07	S.SVTAADTAVYYCAR		0	105	118	14	1489.6871	745.8516	2	43.47	56.42	1.0	Y					x	x
P0DP07	S.SVTAADTAVYYC(+57.02)AR	Carbamidomethylation	0	105	118	14	1546.7086	774.3600	2	39.42	72.30	-2.1	Y	x	x	x	x
P0DP07	V.TAADTAVYYC(+57.02)AR	Carbamidomethylation	0	107	118	12	1360.6082	681.3029	2	41.41	44.20	-12.4	Y		x		x
P10643	K.SSGWHFVVK.F		0	339	347	9	1045.5345	523.7804	2	41.11	27.34	11.2	Y	x			x
P10909	K.YVNKEIQNAVNGVK.Q		1	41	54	14	1574.8417	525.9558	3	38.58	82.02	2.5	Y					x	x
P10909	R.KTLLSNLEEAK.K		1	68	78	11	1244.6976	623.3550	2	41.36	30.87	-1.8	Y				x
P10909	R.KTLLSNLEEAKK.K		2	68	79	12	1372.7925	458.6071	3	35.99	55.98	5.2	Y	x	x	x	x	x	x
P10909	K.TLLSNLEEAK.K		0	69	78	10	1116.6027	559.3081	2	48.13	44.09	-0.9	Y					x	x
P10909	K.TLLSNLEEAKK.K		1	69	79	11	1244.6976	415.9057	3	42.22	60.97	-1.9	Y			x		x
P10909	R.IDSLLENDR.Q		0	159	167	9	1073.5353	537.7737	2	36.03	46.32	-2.3	Y		x	x	x
P10909	R.QQTHMLDVMQDHFSR.A		0	168	182	15	1871.8407	468.9679	4	44.45	86.62	0.9	Y	x	x	x	x
P10909	R.ASSIIDELFQDR.F		0	183	194	12	1392.6885	697.3522	2	65.33	66.16	0.9	Y	x	x		x	x	x
P10909	R.EPQDTYHYLPFSLPHR.R		0	199	214	16	1998.9587	667.3284	3	52.85	32.22	2.3	Y			x
P10909	R.EILSVDC(+57.02)STNNPSQAK.L	Carbamidomethylation	0	307	322	16	1761.8203	881.9182	2	36.29	91.33	0.9	Y	x	x	x	x	x	x
P10909	R.EILSVDCSTNNPSQAK.L		0	307	322	16	1704.7988	853.4056	2	39.64	79.42	-1.2	Y					x	x
P10909	R.ELDESLQVAER.L		0	326	336	11	1287.6306	644.8248	2	38.87	62.42	3.4	Y					x	x
P10909	R.VTTVASHTSDSDVPSGVTEVVVK.L		0	386	408	23	2313.1699	772.0649	3	42.92	65.91	1.3	Y	x	x	x	x	x	x
P10909	K.LFDSDPITVTVPVEVSR.K		0	409	425	17	1872.9833	937.4862	2	60.23	51.45	-13.6	Y	x		x
P10909	K.FMETVAEK.A		0	430	437	8	953.4528	477.7356	2	28.11	52.44	3.9	Y			x	x	x	x
P11021	R.IINEPTAAAIAYGLDK.R		0	198	213	16	1658.8879	830.4368	2	54.33	59.92	-17.4	N						x
P11021	K.AVEEK.I		0	597	601	5	574.2962	575.3111	1	44.46	25.72	13.3	N
P11142	R.IINEPTAAAIAYGLDK.K		0	172	187	16	1658.8879	830.4368	2	54.33	59.92	-17.4	N						x
P11142	K.VC(+57.02)NPIITK.L	Carbamidomethylation	0	602	609	8	943.5161	472.7673	2	43.00	20.63	4.2	Y
P11532	K.ADLEK.K		0	608	612	5	574.2962	575.3080	1	71.10	27.83	7.9	N		x
P11532	R.EIESK.F		0	1958	1962	5	604.3068	605.3212	1	30.07	21.66	11.9	N
P11532	R.ALPEK.Q		0	2308	2312	5	556.3220	557.3244	1	32.62	33.40	-8.8	N
P12035	K.DANAK.L		0	459	463	5	517.2496	518.2565	1	33.78	21.24	-0.7	N
P12036	K.EAPAK.V		0	915	919	5	514.2751	515.2821	1	38.32	30.06	-0.5	N	x
P12270	K.VTAAAMAGNK.S		0	1681	1690	10	932.4749	467.2419	2	35.66	23.78	-6.0	Y
P13569	R.SVLSK.A		0	1359	1363	5	532.3220	533.3381	1	102.19	22.72	16.6	N				x
P13612	K.AFLDK.Q		0	237	241	5	592.3220	593.3209	1	44.51	24.24	-14.2	N			x
P13645	K.GSLGGGFSSGGFSGGSFSR.G		0	41	59	19	1706.7648	854.3939	2	48.85	83.63	4.9	Y			x
P13645	K.VTMQNLNDR.L		0	148	156	9	1089.5237	545.7651	2	26.92	52.75	-7.3	N		x	x
P13645	R.ALEESNYELEGK.I		0	166	177	12	1380.6409	691.3305	2	35.44	49.83	4.0	Y			x	x
P13645	R.LAADDFR.L		0	229	235	7	806.3922	404.2036	2	29.54	48.62	0.6	N		x	x	x		x
P13645	R.VLDELTLTK.A		0	258	266	9	1030.5911	516.3040	2	44.61	55.40	2.3	Y		x	x	x
P13645	R.SQYEQLAEQNRK.D		1	323	334	12	1492.7269	498.5876	3	7.79	50.77	9.4	Y			x	x
P13645	K.QSLEASLAETEGR.Y		0	387	399	13	1389.6736	695.8416	2	41.96	58.73	-3.6	Y				x
P13671	R.GEVLDNSFTGGICK.T		0	206	219	14	1438.6761	720.3373	2	48.88	20.62	-11.2	Y						x
P13671	K.ALNHLPLEYNSALYSR.I		0	341	356	16	1859.9530	620.9932	3	49.96	47.33	2.6	Y						x
P13671	K.TFSEWLESVK.E		0	468	477	10	1224.6027	613.3054	2	57.98	34.10	-5.2	Y
P13671	R.IGESIELTC(+57.02)PK.G	Carbamidomethylation	0	724	734	11	1245.6274	623.8194	2	41.08	42.73	-2.6	Y			x
P13671	R.IGESIELTCPK.G		0	724	734	11	1188.6060	595.3096	2	44.93	22.22	-1.2	Y						x
P13671	K.TLNIC(+57.02)EVGTIR.C	Carbamidomethylation	0	908	918	11	1274.6653	638.3408	2	47.39	30.52	1.4	Y		x
P15498	R.DLAQC(+57.02)VNEVK.R	Carbamidomethylation	0	365	374	10	1174.5652	588.2998	2	65.62	21.92	16.9	Y			x
P15814	R.GFQSK.H		0	86	90	5	565.2860	566.2986	1	19.08	23.54	9.5	N
P15924	K.AIEDK.S		0	1688	1692	5	574.2962	575.3091	1	50.56	21.05	9.8	N			x
P16112	R.EGCYGDK.D		0	218	224	7	770.2905	771.2920	1	24.86	24.57	-7.5	Y
P18583	K.SSEHK.S		0	1831	1835	5	586.2711	587.2800	1	36.93	25.03	2.8	N					x
P19013	R.KQLDTLGNDK.G		1	211	220	10	1130.5931	566.2939	2	39.51	21.49	-17.6	Y
P19652	K.WFYIASAFR.N		0	43	51	9	1159.5814	580.7969	2	62.07	75.88	-1.8	N	x	x	x	x	x	x
P19652	K.TEDTIFLR.E		0	74	81	8	993.5131	497.7630	2	43.07	64.59	-1.6	N	x	x	x	x
P19652	R.EHVAHLLFLR.D		0	114	123	10	1233.6982	412.2404	3	46.21	86.69	0.8	Y	x	x	x	x	x	x
P19652	K.TLMFGSYLDDEK.N		0	127	138	12	1417.6436	709.8307	2	55.05	32.16	2.3	Y		x
P19652	R.SDVMYTDWKK.D		1	171	180	10	1271.5856	636.8063	2	36.27	61.11	9.8	Y	x	x			x	x
P19823	K.VVNNSPQPQNVVFDVQIPK.G		0	94	112	19	2121.1218	1061.5737	2	56.31	62.43	5.2	Y	x	x			x	x
P19823	R.SSALDMENFR.T		0	157	166	10	1168.5183	585.2704	2	43.85	67.69	6.9	Y	x	x	x	x	x	x
P19823	R.TEVNVLPGAK.V		0	167	176	10	1026.5709	514.2974	2	34.84	73.00	9.0	Y	x	x	x	x	x	x
P19823	K.VQFELHYQEVK.W		0	177	187	11	1418.7194	710.3687	2	43.23	53.37	2.5	Y	x	x	x	x	x	x
P19823	R.FLHVPDTFEGHFDGVPVISK.G		0	223	242	20	2240.1265	561.0419	4	58.37	42.21	5.4	Y			x	x	x
P19823	R.AEDHFSVIDFNQNIR.T		0	342	356	15	1803.8540	602.2968	3	51.65	55.00	8.0	Y	x	x	x
P19823	R.TWRNDLISATK.T		1	357	367	11	1303.6885	435.5714	3	39.88	63.49	3.1	Y					x	x
P19823	K.IQPSGGTNINEALLR.A		0	380	394	15	1581.8474	791.9304	2	45.05	74.34	-0.8	Y	x	x	x	x	x	x
P19823	R.IYGNQDTSSQLK.K		0	476	487	12	1352.6572	677.3312	2	22.57	36.30	-7.0	Y
P19823	K.FYNQVSTPLLR.N		0	489	499	11	1336.7139	669.3647	2	48.39	76.93	0.7	Y	x	x	x	x	x	x
P19827	R.QAVDTAVDGVFIR.S		0	42	54	13	1389.7252	695.8660	2	49.97	78.93	-5.6	Y	x	x	x	x	x	x
P19827	R.FAHYVVTSQVVNTANEAR.E		0	66	83	18	2005.0017	669.3436	3	42.60	79.13	3.7	Y	x		x	x	x	x
P19827	R.EVAFDLEIPK.T		0	84	93	10	1159.6124	580.8125	2	55.72	61.91	-1.7	Y	x		x	x	x	x
P19827	K.AAISGENAGLVR.A		0	126	137	12	1156.6200	579.3094	2	32.61	65.07	-13.5	Y	x	x	x	x	x	x
P19827	K.GSLVQASEANLQAAQDFVR.G		0	342	360	19	2003.0072	1002.5137	2	59.91	80.87	2.8	Y	x	x			x	x
P19827	R.GFSLDEATNLNGGLLR.G		0	361	376	16	1675.8529	838.9368	2	59.50	71.28	3.6	Y					x	x
P19827	R.IYEDHDATQQLQGFYSQVAK.P		0	458	477	20	2340.1023	781.0478	3	53.11	24.75	8.2	Y	x
P19827	K.QYYEGSEIVVAGR.I		0	502	514	13	1469.7150	735.8655	2	41.01	81.32	1.1	Y	x	x	x		x	x
P19827	R.GMADQDGLKPTIDKPSEDSPPLEMLGPR.R		2	613	640	28	2993.4473	749.3734	4	52.50	32.26	5.7	Y					x	x
P20742	K.ATVLNYLPK.C		0	818	826	9	1017.5859	509.8018	2	49.73	70.37	3.2	N	x	x	x	x	x	x
P20742	R.NQGNTWLTAFVLK.T		0	1041	1053	13	1490.7881	746.4031	2	66.59	53.51	2.4	N	x	x	x	x	x	x
P20742	R.SSGSLLNNAIK.G		0	1088	1098	11	1102.5983	552.3065	2	38.91	72.38	0.1	N	x	x	x	x	x	x
P20742	R.SSGSLLNNAIKG.G		0	1088	1099	12	1159.6196	580.8190	2	39.02	40.74	3.3	N
P20742	R.YGAATFTR.T		0	1270	1277	8	885.4344	443.7247	2	26.90	67.88	0.4	N	x		x	x	x	x
P20742	K.M(+15.99)VSGFIPLKPTVK.M	Oxidation (M)	1	1391	1403	13	1431.8159	478.2797	3	45.34	37.04	1.0	N					x
P20742	K.MVSGFIPLKPTVK.M		1	1391	1403	13	1415.8210	472.9474	3	48.40	100.17	-0.4	N	x	x	x	x	x	x
P20929	K.AAKASREIASEYK.Y		2	2538	2550	13	1422.7466	712.3794	2	51.35	20.87	-1.6	Y
P21359	R.QAQTK.L		0	682	686	5	574.3075	575.3110	1	51.11	25.74	-6.6	N
P21817	R.AENEKDATTEK.N		1	1372	1382	11	1234.5676	412.5276	3	30.79	20.66	-5.5	Y
P22105	R.C(+57.02)EDGR.C	Carbamidomethylation	0	414	418	5	635.2333	636.2405	1	31.50	22.66	-0.1	N		x
P22557	K.AGGDSPSWAKGHCPFMLSELQDGKSK.I		2	58	83	26	2732.2686	547.4572	5	100.24	22.21	-7.0	Y
P22557	R.HNDPDHLK.K		0	304	311	8	974.4570	975.4603	1	68.83	24.71	-4.0	Y
P23083	R.SDDTAVYYC(+57.02)AR	Carbamidomethylation	0	107	117	11	1319.5452	660.7823	2	30.38	74.46	3.8	Y	x	x	x	x
P23083	R.SDDTAVYYCAR		0	107	117	11	1262.5237	632.2646	2	34.86	65.16	-7.1	Y					x	x
P23471	K.AAYAK.R		0	1918	1922	5	522.2802	523.2839	1	26.87	25.07	-6.7	N
P25311	R.YSLTYIYTGLSK.H		0	28	39	12	1407.7285	704.8748	2	56.32	67.23	4.6	Y	x	x		x	x
P25311	K.SQPMGLWR.Q		0	68	75	8	973.4803	487.7485	2	43.11	43.00	2.1	Y	x
P25311	K.AREDIFMETLK.D		1	92	102	11	1351.6805	676.8491	2	47.32	26.09	2.3	Y	x
P25311	K.EIPAWVPFDPAAQITK.Q		0	150	165	16	1781.9352	891.9860	2	66.04	33.12	12.5	Y	x
P25311	K.QKWEAEPVYVQR.A		1	166	177	12	1531.7783	511.6017	3	37.50	67.64	3.1	Y	x	x	x	x	x
P25311	K.WEAEPVYVQR.A		0	168	177	10	1275.6248	638.8255	2	41.60	32.44	9.2	Y	x
P25311	R.QDPPSVVVTSHQAPGEK.K		0	204	220	17	1774.8849	592.6345	3	31.21	49.00	-1.8	Y	x	x	x	x
P25311	K.C(+57.02)LAYDFYPGK.I	Carbamidomethylation	0	225	234	10	1232.5536	617.2850	2	48.51	63.69	1.5	Y	x	x	x
P25311	R.AGEVQEPELR.G		0	242	251	10	1126.5618	564.2873	2	30.36	65.27	-1.5	Y	x	x	x	x
P26012	K.VLIIR.Q		0	701	705	5	612.4323	613.4403	1	51.51	36.38	1.3	N
P27169	R.EVQPVELPNC(+57.02)NLVK.G	Carbamidomethylation	0	33	46	14	1637.8446	819.9327	2	48.34	61.02	3.8	Y	x	x	x	x
P27169	R.EVQPVELPNCNLVK.G		0	33	46	14	1580.8232	791.4134	2	52.80	65.11	-7.0	Y					x	x
P27169	K.YVYIAELLAHK.I		0	234	244	11	1318.7285	440.5873	3	56.83	79.69	8.8	Y	x	x	x	x
P27169	K.IFFYDSENPPASEVLR.I		0	291	306	16	1882.9100	942.4563	2	58.05	66.89	-6.4	Y	x	x	x	x	x	x
P27169	R.IQNILTEEPK.V		0	307	316	10	1183.6448	592.8262	2	40.62	55.72	-5.8	Y	x	x	x	x	x	x
P27169	K.LLIGTVFHK.A		0	341	349	9	1026.6226	514.3187	2	47.51	46.77	0.3	Y	x	x	x	x	x	x
P28356	R.YEVAR.I		0	316	320	5	636.3231	637.3320	1	40.14	26.54	2.6	N				x
P29322	K.AVTTR.A		0	492	496	5	546.3126	547.3129	1	54.03	30.51	-12.8	N
P29375	K.SSSQK.K		0	1194	1198	5	535.2602	536.2767	1	31.69	20.65	17.2	N	x
P29375	K.VELVK.E		0	1573	1577	5	586.3690	587.3752	1	45.94	41.60	-1.9	N	x	x	x	x
P29622	R.LGFTDLFSK.W		0	336	344	9	1026.5386	514.2784	2	60.41	53.46	3.7	Y	x	x	x	x	x	x
P30414	K.EVAEK.S		0	1212	1216	5	574.2962	575.3090	1	64.76	30.56	9.5	N
P34931	R.IINEPTAAAIAYGLDK.G		0	174	189	16	1658.8879	830.4368	2	54.33	59.92	-17.4	N						x
P34931	R.DAKM(+15.99)DK.A	Oxidation (M)	1	325	330	6	722.3268	723.3303	1	42.81	21.22	-5.3	Y
P35030	R.DTLDNDIM(+15.99)LIK.L	Oxidation (M)	0	159	169	11	1305.6486	653.8330	2	47.45	21.96	2.2	Y				x
P35527	K.VQALEEANNDLENK.I		0	171	184	14	1585.7583	793.8878	2	37.68	71.95	1.8	Y			x
P35527	K.TLLDIDNTR.M		0	225	233	9	1059.5560	530.7822	2	42.42	54.94	-5.9	Y			x
P35527	R.QVLDNLTMEK.S		0	262	271	10	1189.6013	595.8086	2	42.20	26.84	1.1	Y			x
P35527	K.SLEDTK.N		0	397	402	6	691.3388	692.3525	1	54.19	29.45	9.3	N						x
P35542	R.SFFKEALQGVGDMGR.A		1	23	37	15	1640.7980	547.9447	3	54.68	41.72	8.7	Y					x
P35542	K.EALQGVGDMGR.A		0	27	37	11	1131.5342	566.7742	2	34.98	68.81	-0.2	Y				x	x	x
P35542	R.AYWDIMISNHQNSNR.Y		0	38	52	15	1847.8373	924.9230	2	50.35	36.09	-3.2	Y					x
P35542	R.SGKDPDRFRPDGLPK.K		2	114	128	15	1683.8691	421.9756	4	30.04	23.95	2.4	Y						x
P35611	K.VLILR.N		0	296	300	5	612.4323	613.4403	1	51.51	36.38	1.3	N
P35611	R.YPALR.E		0	397	401	5	618.3489	619.3524	1	53.01	23.22	-6.1	N						x
P35858	R.LEALPNSLLAPLGR.L		0	494	507	14	1462.8507	732.4233	2	62.52	23.34	-12.7	Y	x
P35908	R.STSSFSC(+57.02)LSR.H	Carbamidomethylation	0	36	45	10	1130.5026	566.2591	2	31.47	40.68	0.9	Y
P35908	R.FLEQQNQVLQTK.W		0	198	209	12	1474.7780	738.3843	2	39.07	75.89	-16.2	N	x	x	x	x		x
P35908	K.VDLLNQEIEFLK.V		0	303	314	12	1459.7922	730.9003	2	64.71	29.46	-4.2	Y		x		x
P35908	K.IEISELNR.V		0	394	401	8	972.5240	487.2668	2	38.20	39.87	-5.0	N		x	x	x
P35908	K.LNDLEEALQQAK.E		0	442	453	12	1370.7041	686.3555	2	49.59	76.58	-5.5	Y		x		x
P35908	K.EDLAR.L		0	454	458	5	602.3024	603.3141	1	58.44	29.58	7.5	N
P36269	R.GYGATVSLVLLGLGLALAVIVLAVVLSR.H		0	4	31	28	2736.6880	685.1748	4	30.07	27.58	-6.5	Y
P36955	K.LAAAVSNFGYDLYR.V		0	54	67	14	1558.7780	780.3994	2	54.59	55.06	4.1	Y					x	x
P36955	K.LQSLFDSPDFSK.I		0	334	345	12	1382.6718	692.3449	2	53.21	44.79	2.5	Y	x		x	x	x	x
P36955	R.DTDTGALLFIGK.I		0	400	411	12	1249.6554	625.8345	2	56.76	30.20	-0.7	Y	x
P41091	K.IDLVK.E		0	192	196	5	586.3690	587.3727	1	58.15	35.71	-6.2	N	x
P41091	R.LIVIR.S		0	256	260	5	612.4323	613.4402	1	50.97	22.22	1.1	N			x
P43652	K.IC(+57.02)AMEGLPQK.H	Carbamidomethylation	0	98	107	10	1145.5573	573.7753	2	37.43	48.98	-18.6	Y	x
P43652	K.SC(+57.02)C(+57.02)EEQNKVNC(+57.02)LQTR.A	Carbamidomethylation	1	191	205	15	1924.8190	642.6139	3	7.75	38.89	0.5	Y	x
P43652	K.QDSISSK.I		0	292	298	7	763.3712	764.3766	1	28.67	34.94	-2.4	N					x
P43652	K.EC(+57.02)C(+57.02)EKKIPER.G	Carbamidomethylation	2	301	310	10	1347.6274	674.8175	2	35.49	30.10	-5.2	Y	x	x	x	x
P43652	K.FTDSENVC(+57.02)QER.D	Carbamidomethylation	0	333	343	11	1383.5725	692.7933	2	8.11	64.37	-0.3	Y	x	x
P43652	K.IAPQLSTEELVSLGEK.M		0	438	453	16	1712.9196	857.4649	2	55.61	61.41	-2.5	Y					x
P43652	K.AESPEVCFNEESPK.I		0	583	596	14	1564.6715	783.3518	2	39.92	29.46	11.2	Y					x
P46013	K.DINTFVGTPVEK.L		0	1916	1927	12	1318.6769	440.5716	3	46.72	30.90	12.1	Y					x
P46939	R.WNDLK.A		0	2540	2544	5	674.3387	675.3452	1	41.50	26.60	-1.2	Y
P48736	R.MAEVASRDPK.L		1	185	194	10	1102.5441	552.2766	2	25.78	20.54	-4.9	Y				x
P49419	K.HTGGGR.E		0	501	506	6	583.2827	584.2920	1	37.78	21.42	3.5	Y
[truncated: 407 more rows]
